# Supplementary material for: Sexual dimorphism in zebrafish liver proteins and implications for hepatic regeneration and diseases
Source: Sci Rep. 2025 Sep 29;15:33565. doi: 10.1038/s41598-025-18599-2 (PMC12480104; doi:10.1038/s41598-025-18599-2)
Supplement: Supplementary file 2 — Supplementary Material 2 [file 41598_2025_18599_MOESM2_ESM.xlsx]

## Sheet: Proteins in zebrafish liver
Supplementary Table 1. Quantified protein groups after roll-up of normalized peptide data. The Protein column contains the accesion number(s) of the protein group. M-F columns contain the differential LIMMA statistics. The L columns contain the normalised log2 protein abundance data for the different samples. pep_count is the number of quantified peptides in the protein group and rollup_score is …
Protein	pep_count	rollup_score	M-F_PValue	M-F_AdjPVal	M-F_log2FoldChange	featureAvg	L1M	L2M	L4M	L5M	L6M	L7M	L8F	L10F	L11F	L12F	L13F	L14F	Gene name	Protein name
F1QYZ6	37	0.722458	2.11561041875563e-08	7.55696041579511e-05	3.57781	27.1114	28.2964	28.4672	28.7501	29.5577	28.9225	29.408	24.7263	25.497	25.2097	24.8414	25.6372	26.0235	pcxb	Pyruvate carboxylase {ECO:0000256|ARBA:ARBA00013057, ECO:0000256|PIRNR:PIRNR001594};
Q802X8	12	0.767451	2.75340205153772e-07	0.000467492	5.26867	25.6629	27.8998	27.0372	28.6274	28.2328	27.3153	29.234	NA	21.6681	22.6436	25.0707	22.757	21.806	cyp2k22	Cytochrome P450, family 2, subfamily K, polypeptide 22 {ECO:0000313|RefSeq:NP_956529.1};
Q6P5K3,Q9PV90	15	0.695511	4.23651096755629e-07	0.000467492	-2.99604	29.1043	27.6482	28.1006	27.3126	28.1643	27.7145	26.6977	29.612	30.83	30.8799	30.3981	31.2396	30.6545	rplp0	60S acidic ribosomal protein P0 {ECO:0000256|PIRNR:PIRNR039087};
E7FB58	20	0.805153	5.23507146146785e-07	0.000467492	3.30553	25.8869	27.3985	27.5277	26.9486	27.988	27.8355	NA	24.4251	24.321	NA	24.4451	23.3561	24.6234	fdxr	NADPH:adrenodoxin oxidoreductase, mitochondrial {ECO:0000256|ARBA:ARBA00016287, ECO:0000256|PIRNR:PIRNR000362};
A0A8M2BDG6,Q7ZU44	56	0.713431	7.88087131081338e-07	0.000480514	-2.84252	26.8306	25.3326	25.1612	25.3609	25.5005	25.156	25.9446	26.9054	28.6703	28.7051	28.8538	28.1691	28.2071	hdlbpa	High density lipoprotein-binding protein a {ECO:0000313|Ensembl:ENSDARP00000017412};
Q8AWW3	7	0.799973	8.07134536653901e-07	0.000480514	-3.84546	26.3724	23.7225	24.1952	24.5712	24.8016	24.084	NA	29.6119	28.3098	28.6032	26.6505	28.0277	27.519	ssr1	Translocon-associated protein subunit alpha {ECO:0000256|ARBA:ARBA00020280, ECO:0000256|RuleBase:RU368074};
Q7T348	10	0.790913	1.27836040697568e-06	0.000587175	4.20794	26.8287	29.7067	29.0444	30.2606	28.8828	27.7254	NA	26.3982	23.7261	25.5608	24.5006	25.0576	24.2529	unknown	Uncharacterized protein LOC393348 {ECO:0000313|RefSeq:NP_956671.1};
Q24JV1	11	0.652022	1.31506057831331e-06	0.000587175	-3.12317	26.1847	25.1988	24.4527	23.9955	25.1474	24.1809	24.7636	28.775	27.4844	26.2439	28.1728	27.9836	27.8181	rpl32	60S ribosomal protein L32 {ECO:0000256|ARBA:ARBA00035335};
Q8JGS9	14	0.67159	1.78022125190669e-06	0.00070655	-2.47546	29.2113	28.2078	28.1123	27.8866	27.4861	28.5376	27.6108	31.3967	30.1319	30.4931	30.5667	30.2438	29.8618	rps18	Small ribosomal subunit protein uS13 {ECO:0000305};
Q6DRN7	11	0.740142	3.03428864083889e-06	0.000980699	-3.08814	28.5686	27.5368	27.3394	27.3934	27.2747	27.2658	25.337	29.2795	30.2732	31.2506	30.3832	29.7855	29.7039	rpl14	Large ribosomal subunit protein eL14 {ECO:0000256|ARBA:ARBA00035215};
A7E2K4	9	0.648207	3.29509798319583e-06	0.000980699	-2.42413	25.9304	24.6926	24.5915	25.3651	24.0645	24.8817	24.7144	27.4863	27.2901	27.215	27.6651	26.0553	27.1426	rplp2l	Large ribosomal subunit protein P2 {ECO:0000256|ARBA:ARBA00035301};
Q6PBW7	13	0.674496	3.34973895902322e-06	0.000980699	-2.64256	28.7987	27.7194	27.6173	27.3717	27.1398	27.1469	27.8693	31.6189	30.1638	29.4665	30.058	29.5245	29.8882	rps19	Small ribosomal subunit protein eS19 {ECO:0000256|ARBA:ARBA00035143};
A0A0R4IFJ4,F1QYZ6	24	0.671295	3.56917199994828e-06	0.000980699	2.44843	29.2363	30.2299	29.9102	29.9899	31.1012	31.5541	29.9776	27.6221	27.9168	28.2902	28.011	28.1227	28.1096	pcxa,pcxb	Pyruvate carboxylase {ECO:0000256|ARBA:ARBA00013057, ECO:0000256|PIRNR:PIRNR001594};,Pyruvate carboxylase {ECO:0000256|ARBA:ARBA00013057, ECO:0000256|PIRNR:PIRNR001594};
A0A8M6YXW7,Q7ZUI5	11	0.720536	4.21601340631576e-06	0.000994749	3.01341	30.6052	31.4707	31.3884	31.6176	32.7023	32.7639	32.7287	30.5873	28.8562	29.4291	28.9293	28.6618	28.1275	nme4	nucleoside-diphosphate kinase {ECO:0000256|ARBA:ARBA00012966};
A0A8M6Z250	18	0.512453	4.22753552046939e-06	0.000994749	-2.20433	24.236	22.85	23.2304	23.533	23.2636	22.972	22.9541	26.4067	25.2176	25.1721	24.9956	25.1074	25.1296	srp72	Signal recognition particle subunit SRP72 {ECO:0000256|ARBA:ARBA00018350, ECO:0000256|PIRNR:PIRNR038922};
Q6ZM19	4	0.461037	4.59788335515908e-06	0.000994749	-2.51766	25.4644	24.6336	24.2921	24.8435	23.6134	23.7672	24.0836	27.8835	26.2539	26.6614	27.0035	26.1073	26.4298	eif6	Eukaryotic translation initiation factor 6 {ECO:0000255|HAMAP-Rule:MF_03132};
Q6DRE5	9	0.583942	4.74574101502607e-06	0.000994749	-2.57088	26.092	24.6659	25.0665	24.8633	24.7494	25.6821	23.812	27.9484	27.3879	28.0595	27.2726	27.1534	26.4428	nop56	Nucleolar protein 56 {ECO:0000256|ARBA:ARBA00040742};
Q6P3J5	33	0.686696	5.01273225498111e-06	0.000994749	-1.96398	28.6298	27.4743	27.4323	27.7571	27.754	27.8514	27.6179	28.9269	30.0315	29.7133	29.5727	29.8266	29.6001	eef2b	Elongation factor 2b;
Q8AYB9	30	0.575399	6.22376945208225e-06	0.00102123	-2.0607	26.7392	25.4063	25.6679	25.4819	25.5792	26.0516	26.0662	26.9235	27.6694	27.9901	28.0766	27.8409	28.1168	rpn1	Dolichyl-diphosphooligosaccharide--protein glycosyltransferase subunit 1 {ECO:0000256|ARBA:ARBA00017611, ECO:0000256|RuleBase:RU361143};
A0A8M1N6R0,A0A8M1NAN4,A0A8M1NG90,A0A8M3AME1,A0A8M9PRW5,A0A8M9PW60,A3KMS4,Q1LWN2	14	0.79635	6.325066826538e-06	0.00102123	-6.82806	26.5376	23.3046	21.3007	19.0768	23.9908	26.3932	NA	28.3065	31.0071	30.0394	28.7218	29.2194	30.5535	vtg5,vtg4,vtg6,vtg1,LOC110438452,vtg7	Vitellogenin 5 precursor {ECO:0000313|RefSeq:NP_001020360.2};,Vitellogenin 4 precursor {ECO:0000313|RefSeq:NP_001038759.2};,Vitellogenin 6 precursor {ECO:0000313|RefSeq:NP_001116082.3};,Vitellogenin 1 isoform X1 {ECO:0000313|RefSeq:XP_009294662.1};,Vitellogenin-like {ECO:0000313|RefSeq:XP_021326591.1};,Vitellogenin 7 precursor {ECO:0000313|RefSeq:NP_001096141.1};
Q1LWH1	13	0.509385	6.53480040639101e-06	0.00102123	-2.2261	28.0081	26.868	26.4446	27.0484	27.0688	26.0733	27.867	29.4553	29.0129	29.1891	29.2331	29.1309	28.7055	rps16	40S ribosomal protein S16 {ECO:0000256|ARBA:ARBA00043019};
Q6DGL0	9	0.545366	6.62908191401878e-06	0.00102123	-2.16482	28.8864	28.289	27.8093	28.1731	27.9194	27.8219	26.8115	30.1105	30.0278	29.7122	30.5253	29.6113	29.826	rpl18	Ribosomal protein L18 {ECO:0000313|Ensembl:ENSDARP00000043172, ECO:0000313|RefSeq:NP_001003432.1};
F1Q4Q4	7	0.456449	7.24764587544491e-06	0.00102123	-2.81988	25.3842	23.4952	24.5953	23.846	24.9304	23.3857	23.5932	25.6629	27.3955	26.9549	27.9508	26.1111	26.6898	lmf2b	Lipase maturation factor {ECO:0000256|RuleBase:RU361229};
F1QCW3	16	0.734533	7.357476796497e-06	0.00102123	-2.46718	27.6245	26.8879	25.9084	26.1139	26.6429	26.4581	26.3344	27.8665	28.9098	30.1705	28.9677	28.4453	28.7888	si:ch211-107o10.3	Retinol dehydrogenase-like {ECO:0000313|RefSeq:NP_001186229.1, ECO:0000313|RefSeq:XP_005168926.1};
F1Q749	17	0.537514	7.4626460605148e-06	0.00102123	-2.43369	25.8541	24.6709	24.7317	25.6708	23.8546	25.0214	23.874	27.6479	26.7707	27.5738	26.9715	26.6238	26.8377	dkc1	H/ACA ribonucleoprotein complex subunit DKC1 {ECO:0000250|UniProtKB:O60832};
Q6IMW6	14	0.58019	7.59546058819611e-06	0.00102123	-1.99098	28.2288	27.4987	27.1812	26.7712	26.8158	27.2342	27.8989	29.199	29.1938	29.5545	29.4967	28.8806	29.0211	rps13	Small ribosomal subunit protein uS15 {ECO:0000256|ARBA:ARBA00035165};
A3KP44	13	0.549651	7.71923815516629e-06	0.00102123	-3.6341	27.4831	25.8639	25.895	26.5546	25.4524	25.2579	24.9725	31.6079	27.7789	30.1831	29.1501	28.8394	28.2414	prdx4	thioredoxin-dependent peroxiredoxin {ECO:0000256|ARBA:ARBA00013017};
Q0VFW0	2	0.496378	9.07199913866304e-06	0.00114873	-4.75037	26.2457	22.9419	22.9834	24.966	22.6907	NA	NA	30.6171	27.8265	28.468	28.0661	27.0017	26.8958	rpl22l1	Ribosomal protein L22-like 1 {ECO:0000313|Ensembl:ENSDARP00000074434, ECO:0000313|RefSeq:NP_001038800.1};
A0A0R4IFJ4	49	0.609574	9.32620881660969e-06	0.00114873	2.51975	29.5985	30.7075	30.2577	30.3191	31.4845	31.5593	30.8219	27.0156	28.8595	28.2037	28.6284	28.9793	28.3451	pcxa	Pyruvate carboxylase {ECO:0000256|ARBA:ARBA00013057, ECO:0000256|PIRNR:PIRNR001594};
Q6IQB1	9	0.54875	9.91728634310633e-06	0.00118082	-2.19295	26.5752	25.2455	25.5298	26.0206	25.6013	25.9667	24.5086	28.1323	27.3759	28.2048	27.254	27.3416	27.7218	rpl5b	Ribosomal protein L5 {ECO:0000313|EMBL:AAH76208.1, ECO:0000313|Ensembl:ENSDARP00000106359, ECO:0000313|RefSeq:NP_001002106.1};
Q7ZV96	12	0.652254	1.02553299187014e-05	0.00118168	-2.60147	28.8171	27.7186	27.1989	27.7645	27.5783	27.2931	27.545	31.8838	29.5575	30.3594	30.0401	29.4371	29.4292	rpl10	Large ribosomal subunit protein uL16 {ECO:0000305};
Q7SY23	22	0.667389	1.14311338552276e-05	0.001276	2.70744	28.0042	28.7991	28.2582	28.9679	29.4674	30.3578	30.2969	25.4004	26.8298	26.8575	27.0663	26.9737	26.775	aldh4a1	Delta-1-pyrroline-5-carboxylate dehydrogenase, mitochondrial;
Q6NX89	8	0.824661	1.27646526855476e-05	0.00138168	-4.8167	27.6166	25.6294	25.8112	24.4291	26.9663	22.1103	NA	28.1449	30.4738	30.6786	28.9194	30.7109	29.9081	eif5a	Eukaryotic translation initiation factor 5A-1 {ECO:0000305};
A0A0R4IJX6,A0A8M3AXZ6,Q6DC62	6	0.797372	1.34519188281151e-05	0.00141324	3.22226	24.431	26.0438	26.6007	26.4849	25.9868	25.0944	NA	NA	23.7783	21.4716	23.5494	22.2989	23.0012	cant1b	Calcium activated nucleotidase 1b isoform X2 {ECO:0000313|RefSeq:XP_009304600.1};
Q6PC69	6	0.52577	1.4330115206225e-05	0.00144504	-2.41096	27.7739	26.9347	26.7497	26.8661	26.4118	25.3318	NA	28.8104	29.2894	28.1248	29.2247	28.7991	28.9705	rpl10a	Large ribosomal subunit protein uL1 {ECO:0000305};
Q8JGR4	7	0.58931	1.45637000282429e-05	0.00144504	-2.41804	29.4327	28.1059	28.1718	27.9024	27.861	28.5276	NA	29.1946	31.0954	30.4182	30.8878	30.851	30.7437	rpl24	Large ribosomal subunit protein eL24 {ECO:0000305};
A0A8M1N6R0,A0A8M1NG90,A0A8M3AME1,A0A8M9PRW5,A0A8M9PW60,A3KMS4,Q1LWN2	4	0.710151	1.61992377376224e-05	0.00155177	-7.59836	27.625	NA	21.293	NA	NA	NA	NA	NA	29.8217	29.0967	27.625	28.0305	29.883	vtg5,vtg6,vtg1,LOC110438452,vtg7	Vitellogenin 5 precursor {ECO:0000313|RefSeq:NP_001020360.2};,Vitellogenin 6 precursor {ECO:0000313|RefSeq:NP_001116082.3};,Vitellogenin 1 isoform X1 {ECO:0000313|RefSeq:XP_009294662.1};,Vitellogenin-like {ECO:0000313|RefSeq:XP_021326591.1};,Vitellogenin 7 precursor {ECO:0000313|RefSeq:NP_001096141.1};
Q7ZUQ1	4	0.262551	1.74947252538269e-05	0.00155177	-3.73449	24.3786	22.6449	23.5405	NA	NA	22.78	21.0799	NA	25.967	26.0407	NA	26.2615	26.7141	cdc42l	Cell division control protein 42 homolog {ECO:0000256|ARBA:ARBA00016061, ECO:0000256|RuleBase:RU367141};
Q6AZA0	29	0.620792	1.75299434093402e-05	0.00155177	2.23927	29.6089	30.308	30.6445	30.1895	31.2688	30.977	30.9836	27.2998	29.1331	28.2093	29.1012	28.7583	28.4341	acat1	Acetyl-CoA acetyltransferase, mitochondrial;
P62084	15	0.545543	1.80048222680944e-05	0.00155177	-2.44674	28.4379	27.3374	27.3664	27.1748	27.7062	25.9318	NA	30.0275	29.5479	29.468	30.0677	28.7314	29.4581	rps7	Small ribosomal subunit protein eS7 {ECO:0000305};
Q4KMD5	7	0.812081	1.81915827530058e-05	0.00155177	-3.39787	24.8071	22.9391	22.0538	22.6326	NA	NA	NA	26.245	25.9164	27.1548	25.4186	24.8422	26.0612	lpgat1	Acyl-CoA:lysophosphatidylglycerol acyltransferase 1 {ECO:0000313|RefSeq:NP_001025129.1, ECO:0000313|RefSeq:XP_005160496.1};
Q66HX8	3	0.479401	1.89841008247848e-05	0.00155177	-2.66291	27.1911	26.2215	25.748	26.4774	24.8355	25.4107	NA	29.6301	27.9895	28.8417	28.2926	27.8323	27.8231	gdap2	Ganglioside-induced differentiation-associated protein 2;
Q7ZVD9	23	0.616037	1.90962571176654e-05	0.00155177	-1.77474	28.0163	27.2006	26.9703	26.8412	26.8896	27.2095	27.6621	28.5932	28.7561	29.4198	29.1006	28.9269	28.6251	rps3	DNA-(apurinic or apyrimidinic site) lyase {ECO:0000256|ARBA:ARBA00012720};
Q6PC14	9	0.625293	1.91148029729027e-05	0.00155177	-3.08341	28.1236	26.6458	27.1788	26.1042	26.9558	25.3239	NA	28.014	30.316	30.6117	28.9005	29.7633	29.5452	rpl23	Large ribosomal subunit protein uL14 {ECO:0000305};
Q24JV7	2	0.490555	2.1969699044093e-05	0.00174391	-2.50378	27.2954	25.5627	26.0295	26.7919	26.1417	26.3871	NA	NA	28.529	NA	29.0231	28.439	28.7543	rps27l	40S ribosomal protein S27 {ECO:0000256|RuleBase:RU000671};
F1Q8C3	15	0.376813	2.29103956759613e-05	0.00177904	-5.03425	25.0593	22.5117	NA	NA	NA	20.0556	NA	27.7477	25.3976	26.7422	26.1864	26.0492	25.7843	cyp2k6	Cytochrome P450 2K6 {ECO:0000303|PubMed:15907766};
Q5XJA4	16	0.65513	2.34404318269166e-05	0.00178147	2.64046	27.3151	28.5886	28.0411	28.0626	28.9559	29.5298	28.6342	24.2634	26.338	25.8424	27.0498	25.8976	26.5782	amt	Aminomethyltransferase {ECO:0000256|RuleBase:RU003981};
Q803F6	16	0.72609	2.44438597265441e-05	0.00180433	-2.3942	29.6874	28.4933	28.3886	28.7828	28.8084	28.1134	28.3549	32.4981	30.6036	29.9544	30.8756	31.2429	30.1322	rpsa	Small ribosomal subunit protein uS2 {ECO:0000255|HAMAP-Rule:MF_03016};
Q566Z4	4	0.71247	2.5213460096062e-05	0.00180433	-2.88421	25.202	24.8116	23.3143	23.3774	24.617	22.5653	24.6605	NA	26.0834	26.734	27.8325	26.5611	26.6653	srd5a2a	3-oxo-5alpha-steroid 4-dehydrogenase (NADP(+)) {ECO:0000256|PIRNR:PIRNR015596};
Q6Q420	11	0.690626	2.52565294102162e-05	0.00180433	-2.52419	28.3739	27.2567	27.3559	27.8156	26.9441	25.6129	NA	29.3667	29.7401	30.3552	29.0847	29.3703	29.2104	rps15a	Small ribosomal subunit protein uS8 {ECO:0000305};
Q6DGP6	3	0.433644	2.59897239917976e-05	0.0018203	3.39628	25.4684	28.6802	27.2086	26.6644	27.0479	27.0033	NA	22.7683	23.5833	26.2246	23.6575	23.4122	23.9017	sub1b	Activated RNA polymerase II transcriptional coactivator p15 {ECO:0000256|ARBA:ARBA00013386};
Q3B7E4	2	0.464487	2.81260250193609e-05	0.00193204	-3.05966	28.2549	27.7512	26.1178	25.6568	27.705	26.3945	NA	NA	30.3387	29.1412	29.1671	29.7436	30.533	rida	Reactive intermediate imine deaminase A homolog {ECO:0000313|Ensembl:ENSDARP00000052095};
Q7ZUR9	13	0.674177	3.11826463773228e-05	0.00210159	-1.99188	28.1212	27.0592	27.1869	26.8214	26.9679	27.1382	NA	29.9642	28.7236	28.483	29.2107	28.884	28.8942	rpl13a	Large ribosomal subunit protein uL13 {ECO:0000256|ARBA:ARBA00035201};
A7YY10	4	0.577299	3.19631688455898e-05	0.0021103	-2.97179	27.4464	25.7943	26.177	28.3169	25.534	25.5795	24.3614	28.5325	29.42	29.1219	28.415	29.2714	28.833	unknown	60S ribosomal protein L37a {ECO:0000313|RefSeq:NP_001098996.1};
A0A8M9QDK8,Q6PC69	9	0.665133	3.24934414492939e-05	0.0021103	-2.14478	28.5615	27.7469	27.3889	27.4075	26.8663	26.9442	28.5807	29.6486	29.5042	30.5863	29.7985	29.1519	29.1137	rpl10a	Ribosomal protein {ECO:0000256|RuleBase:RU000659};
Q7ZUP4	8	0.823725	3.31742760997859e-05	0.00211604	-3.66831	26.1343	23.074	24.468	22.7672	25.424	NA	NA	26.1495	28.0219	27.2881	27.8301	28.9309	27.3892	eif5a2	Eukaryotic translation initiation factor 5A {ECO:0000256|RuleBase:RU362005};
Q5BJA1	4	0.450489	3.48158082601998e-05	0.00218179	-3.25406	26.5228	23.9533	24.8851	25.1904	25.2975	24.413	NA	29.8775	28.1895	28.7258	26.1708	27.6281	27.4198	unknown	Small ribosomal subunit protein eS17 {ECO:0000256|ARBA:ARBA00035144};
A4QP04	8	0.734701	3.60987295601856e-05	0.00222318	2.43982	26.9425	27.9206	27.4198	27.7507	28.0828	28.7635	29.0369	24.1575	26.003	25.7076	26.6459	26.1561	25.6653	mpst	Sulfurtransferase {ECO:0000256|RuleBase:RU000507};
Q6PE25,Q8JIU6	18	0.564219	3.89823337713234e-05	0.00236008	-1.59482	28.3731	27.5022	27.4618	27.7712	27.4398	27.3633	27.9159	29.3199	29.2925	28.9999	29.5677	28.7555	29.0877	eef1g	Elongation factor 1-gamma;
Q6PBI5	9	0.511808	3.99489348343505e-05	0.00237829	-3.09449	28.0317	26.7271	27.3546	26.8078	26.4982	26.9064	24.6126	31.5179	28.9932	30.3483	29.0034	29.0544	28.5564	rps25	Small ribosomal subunit protein eS25 {ECO:0000305};
Q5BKV9,Q6DRM3	13	0.527412	4.14136541323344e-05	0.00242508	-2.01545	28.5415	27.0894	28.2873	28.2456	27.1614	26.4607	27.9582	29.319	29.8458	29.4786	29.6835	29.529	29.4394	rpl9	Large ribosomal subunit protein uL6 {ECO:0000256|ARBA:ARBA00035246};
A0A8M2BDG6	10	0.568747	4.88337737701692e-05	0.00281345	-3.15244	23.9554	22.8021	22.6456	22.7459	21.1165	21.8693	NA	23.2644	25.9715	25.7052	26.8268	25.2128	25.3491	hdlbpa	High density lipoprotein-binding protein a {ECO:0000313|Ensembl:ENSDARP00000017412};
F1Q5K3	49	0.661604	5.10343018956204e-05	0.00289356	2.2507	27.6728	28.5624	28.1965	28.5761	29.4083	29.5991	28.4465	25.0035	27.1794	26.7251	26.9631	26.8702	26.5436	sardh	Sarcosine dehydrogenase {ECO:0000313|Ensembl:ENSDARP00000075348, ECO:0000313|RefSeq:NP_001313615.1};
A0A8M9Q5S5,Q7ZW75	3	0.554149	5.46035290827479e-05	0.0029996	-2.95719	24.7119	23.7477	23.0152	23.2978	23.1314	22.3024	NA	28.3541	26.1981	25.6308	25.4529	25.2807	25.4198	tmed2	Transmembrane emp24 domain-containing protein 2 isoform X1 {ECO:0000313|RefSeq:XP_021334783.1};
Q6PBY1	27	0.678409	5.53215862289635e-05	0.0029996	-2.72885	25.8065	24.3235	24.6558	25.4337	24.5276	25.2083	22.5035	27.7278	27.141	25.621	27.6462	27.5779	27.3117	rps3a	Small ribosomal subunit protein eS1 {ECO:0000255|HAMAP-Rule:MF_03122};
Q6PHK4	22	0.44159	5.54237647230739e-05	0.0029996	1.84463	28.8543	29.8719	28.9122	30.0042	29.7805	30.0556	30.0353	27.6976	28.5132	27.7177	27.1675	28.4121	28.084	agxtb	Alanine--glyoxylate aminotransferase {ECO:0000256|ARBA:ARBA00019220, ECO:0000256|PIRNR:PIRNR000524};
Q6NYE3	16	0.64976	5.67062045390121e-05	0.0030039	2.21205	25.6957	27.5958	26.6699	26.6719	25.4048	27.8206	26.6473	25.2869	24.5548	24.3388	24.6134	24.7318	24.0123	pgm2	Phosphoglucomutase-2 {ECO:0000313|EMBL:AAH66627.1, ECO:0000313|Ensembl:ENSDARP00000007739};
Q6PC90	9	0.369523	5.71851160356789e-05	0.0030039	-1.88039	27.0182	26.3168	26.0404	26.4533	25.3587	25.7933	NA	27.8524	28.0026	27.2839	28.1143	28.3222	27.6619	rps12	40S ribosomal protein S12 {ECO:0000256|RuleBase:RU000670};
Q8JHJ1	6	0.715673	5.81328298506159e-05	0.00300943	-2.42858	28.7384	28.2646	27.1472	27.6852	27.4036	26.5681	NA	29.5148	29.8791	31.0024	29.9207	30.063	28.674	rpl35	Large ribosomal subunit protein uL29 {ECO:0000305};
A0A2R8Q7M1	19	0.326377	5.92928083803359e-05	0.00302563	2.2529	26.8733	27.5359	27.5136	27.8455	27.8473	29.1315	28.125	24.2786	25.9054	25.5404	26.5688	26.0952	26.0929	scarb2b	Lysosome membrane protein 2 {ECO:0000313|RefSeq:XP_009299911.1};
Q642H6	22	0.407604	6.24594154860602e-05	0.00312307	1.96858	25.745	26.666	26.1785	26.8647	26.8913	26.4448	27.3302	25.8964	24.0295	24.7499	25.1648	24.3188	24.4046	crata	Carnitine O-acetyltransferase {ECO:0000313|Ensembl:ENSDARP00000146631, ECO:0000313|RefSeq:NP_001005587.1};
A0A8M2BEA1,B0R197,Q6P0S2	2	0.449277	6.295110891101e-05	0.00312307	2.09416	27.5434	28.2932	27.5764	28.7545	28.2736	29.1342	28.94	NA	25.7348	26.3381	26.1384	26.8903	26.9043	vdac3	Voltage-dependent anion-selective channel protein 3 {ECO:0000256|ARBA:ARBA00017548};
Q6P6F0	3	0.565694	6.7889102808882e-05	0.00325843	-2.94894	24.8369	22.7586	21.9998	23.4329	24.0788	NA	NA	27.1215	26.407	25.9507	24.8175	26.4463	25.3557	rps17	Small ribosomal subunit protein eS17 {ECO:0000256|ARBA:ARBA00035144};
A0A8M2BIE4,Q6DGK2,Q9PVK4	5	0.623956	6.81001879668095e-05	0.00325843	2.15867	30.3968	31.6942	30.7068	31.5848	31.5129	30.8539	32.5042	29.4383	29.0959	29.6232	29.6212	30.0635	28.0627	ldhbb,ldhba	L-lactate dehydrogenase {ECO:0000256|ARBA:ARBA00012967, ECO:0000256|RuleBase:RU000496};,L-lactate dehydrogenase B-A chain;
Q6P6E7	7	0.665714	6.92832400811195e-05	0.00325843	-1.76417	28.9508	28.1514	27.4063	28.177	28.1091	28.0986	NA	29.3656	29.6319	29.6444	30.408	29.6632	29.8027	rps20	Small ribosomal subunit protein uS10 {ECO:0000256|ARBA:ARBA00035162};
A0A8M2B8L1,A0A8M2B8R6,Q6NZ07	15	0.605945	6.93283800947034e-05	0.00325843	-1.90766	24.7531	24.1984	23.5311	23.9985	23.5279	22.7879	24.7515	26.092	25.7314	25.0885	25.8778	25.6569	25.7948	ncln	Nicalin {ECO:0000256|PIRNR:PIRNR011018};
F1R5W5,Q6DC00	16	0.711194	7.09548931337135e-05	0.00329157	1.98255	27.3911	28.0035	27.8681	27.974	28.9537	28.7925	28.7023	25.1464	26.4917	27.0782	26.7547	26.438	26.4898	sfxn1	Sidoreflexin {ECO:0000256|RuleBase:RU362000};
Q6DHL6	16	0.535235	7.94438858819254e-05	0.00363812	-1.72938	28.0473	27.0435	27.0133	27.9276	26.8792	26.4912	27.7411	29.1064	28.892	29.0786	29.2186	28.406	28.7706	rps6	40S ribosomal protein S6 {ECO:0000256|PIRNR:PIRNR002129};
A0A8M2B2W0,Q6PFQ2	24	0.559679	8.22161176652475e-05	0.00371742	-1.84152	25.1933	24.3543	24.0021	24.3001	24.4168	23.8707	NA	26.9533	26.0683	25.5972	25.5808	26.2073	25.7751	eif3c	Eukaryotic translation initiation factor 3 subunit C {ECO:0000256|HAMAP-Rule:MF_03002};
Q4KMK1,Q92005	6	0.379216	8.75681772116942e-05	0.00390992	-1.53987	30.3273	29.4069	29.3142	29.5251	29.4762	30.0377	29.5841	30.6815	31.077	30.8496	31.6369	31.3998	30.9386	eef1a1l2,eef1a	Elongation factor 1-alpha {ECO:0000256|RuleBase:RU000325};,Elongation factor 1-alpha;
A0A0R4IV67,A0A8M2BAR0,A0A8M3AQ64	59	0.542822	9.17870153197318e-05	0.0040145	1.53382	28.0244	28.8418	29.2338	28.7465	28.6027	28.3884	28.9349	27.7129	27.1473	27.5293	26.9556	27.3405	26.8596	agla	Glycogen debranching enzyme {ECO:0000256|ARBA:ARBA00020723};
A0A8M9PPZ1,Q08CC2	11	0.583026	9.26021649018366e-05	0.0040145	1.69528	29.5754	30.113	30.0839	30.4607	31.1371	30.6595	30.0841	29.2405	29.0116	28.9729	28.1282	28.2643	28.749	LOC797311,oxct1b	LOW QUALITY PROTEIN: succinyl-CoA:3-ketoacid coenzyme A transferase 1, mitochondrial-like isoform X1 {ECO:0000313|RefSeq:XP_021324906.1};,Succinyl-CoA:3-ketoacid-coenzyme A transferase {ECO:0000256|PIRNR:PIRNR000858};
Q7ZV16	4	0.663804	9.32819753025792e-05	0.0040145	-2.27146	27.3116	26.0274	26.6209	25.6737	26.3266	25.7146	NA	26.6755	28.6784	28.7563	28.9562	28.3941	28.6041	eef1b2	Elongation factor 1-beta {ECO:0000256|ARBA:ARBA00017600};
A0A8M1N6R0,A0A8M3AME1,A0A8M9PRW5,A0A8M9PW60,A3KMS4,Q1LWN2	2	0.492272	0.000102872	0.00437452	-7.10331	27.8328	21.7442	NA	NA	NA	NA	NA	27.3044	30.4141	29.7829	27.5303	28.0082	30.0454	vtg5,vtg1,LOC110438452,vtg7	Vitellogenin 5 precursor {ECO:0000313|RefSeq:NP_001020360.2};,Vitellogenin 1 isoform X1 {ECO:0000313|RefSeq:XP_009294662.1};,Vitellogenin-like {ECO:0000313|RefSeq:XP_021326591.1};,Vitellogenin 7 precursor {ECO:0000313|RefSeq:NP_001096141.1};
Q9DGK4	10	0.60309	0.000108184	0.00452845	-2.12215	25.342	24.6643	24.8534	24.1703	24.1522	24.6688	23.1767	27.8279	26.2946	25.4938	26.5181	26.0398	26.2445	tpt1	Translationally-controlled tumor protein homolog;
A0A8M2B343,A0A8M9PXR0,B7ZD34,Q642J7,Q6TEN7	5	0.687755	0.000109028	0.00452845	-2.52416	27.9402	26.5015	27.2282	26.5629	26.2152	26.3093	NA	27.1885	29.7976	30.0458	29.4293	28.6036	29.4608	rps24	40S ribosomal protein S24 {ECO:0000256|RuleBase:RU004383};
A0A8M2BLS3,A0A8M6Z1U3,A7MC82	6	0.56506	0.000116283	0.0047743	3.62185	25.9525	27.7521	27.8916	26.9225	27.7237	26.2633	NA	NA	NA	25.1315	NA	23.5475	22.3875	LOC101882012,me1	NADP-dependent malic enzyme-like {ECO:0000313|RefSeq:XP_005174595.1};,Malic enzyme {ECO:0000256|RuleBase:RU003426};
Q6PBW4	18	0.557478	0.000124247	0.00504332	-2.0063	29.3227	28.2133	28.4499	28.6693	28.219	27.5901	NA	31.3397	29.9583	30.3018	30.3334	29.2594	30.2154	ppib	Peptidyl-prolyl cis-trans isomerase {ECO:0000256|RuleBase:RU363019};
Q6P5M3	17	0.56917	0.000126181	0.00505933	-1.69368	28.8814	28.5022	27.9825	28.0128	28.2377	28.2759	27.1962	29.0035	29.579	30.214	30.2701	29.4776	29.8253	rps9	Small ribosomal subunit protein uS4 {ECO:0000256|ARBA:ARBA00035254};
A0A0R4IIB7,F1QE89	13	0.498478	0.000127509	0.00505933	1.80834	25.7864	26.5248	26.0489	26.391	26.9459	27.0945	26.6453	NA	24.5672	24.1398	24.726	25.5446	25.0226	aldh5a1	Succinate-semialdehyde dehydrogenase {ECO:0000256|RuleBase:RU365091};
Q7ZZA3	8	0.701766	0.00013006	0.00505933	-3.4785	27.4935	25.9148	25.5306	25.9961	27.2595	25.8738	23.9509	25.973	29.7463	29.8612	30.6145	29.4586	29.7432	fkbp11	peptidylprolyl isomerase {ECO:0000256|PROSITE-ProRule:PRU00277};
Q24JV7,Q4VBV2,Q6PBT1	3	0.580688	0.000130308	0.00505933	-2.95036	27.9167	26.2124	27.7898	27.8163	27.1529	25.5099	24.9724	NA	30.0214	28.3252	30.2666	28.9727	30.044	rps27l,rps27.1,rps27.2	40S ribosomal protein S27 {ECO:0000256|RuleBase:RU000671};,40S ribosomal protein S27 {ECO:0000256|RuleBase:RU000671};,40S ribosomal protein S27 {ECO:0000256|RuleBase:RU000671};
A9JRB9	5	0.49111	0.000133014	0.00507061	1.86935	25.3602	27.1879	25.8766	26.2284	26.1628	26.4434	NA	23.7613	24.3465	24.9865	24.9905	24.1951	24.7828	phospho2	Phosphatase, orphan 2 {ECO:0000313|Ensembl:ENSDARP00000134116};
Q5RGK8,Q7ZT42	47	0.695998	0.000133437	0.00507061	-1.8019	27.4656	26.1244	25.8419	26.5941	26.6642	27.0376	27.1255	27.3629	28.4825	28.8798	28.9621	28.2939	28.218	snd1	Staphylococcal nuclease domain-containing protein {ECO:0000256|PIRNR:PIRNR017179};
A0A8M2B219,A0A8M2B2E3,A0A8M2B2Y1,E7F318,Q6DGE0	4	0.294856	0.000137233	0.00515397	3.25408	23.4485	25.979	NA	NA	NA	25.2567	NA	21.914	22.5623	NA	NA	22.3765	22.6024	eef2k	Eukaryotic elongation factor 2 kinase {ECO:0000256|PIRNR:PIRNR038139};
Q4V9I5	5	0.581446	0.000138516	0.00515397	-2.04645	25.3688	23.6733	24.5779	24.273	25.1004	24.1035	NA	NA	26.1803	26.3746	27.0874	25.7491	26.5689	srp14	Signal recognition particle 14 kDa protein {ECO:0000256|ARBA:ARBA00017926, ECO:0000256|RuleBase:RU368100};
F4ZGF2	12	0.690157	0.000147768	0.00543745	-1.74535	28.3843	27.3649	27.4522	27.9454	27.7591	26.6401	NA	29.1418	29.4321	28.8202	28.6956	29.4488	29.5276	comta	Catechol O-methyltransferase A {ECO:0000303|PubMed:28844929};
Q6NWJ2	7	0.641642	0.000149279	0.00543745	-1.60684	28.1194	27.1514	26.9433	27.168	27.4511	27.3542	27.8278	28.4496	29.3418	29.3585	29.1451	28.1102	29.1315	spcs3	Signal peptidase complex subunit 3 {ECO:0000256|ARBA:ARBA00029556, ECO:0000256|PIRNR:PIRNR016089};
Q90Z10	15	0.602891	0.000150702	0.00543745	-1.62347	29.4575	28.7892	28.8567	29.0841	28.3068	28.8007	28.037	29.735	30.5802	29.7053	30.9264	30.4239	30.2445	rpl13	Large ribosomal subunit protein eL13 {ECO:0000305};
E9QCX2,F1QYH7	24	0.447137	0.000155843	0.0055542	1.33703	30.2116	30.8246	30.7388	30.963	31.0162	30.9094	30.8285	29.9196	29.6528	29.5285	29.1886	29.4512	29.5176	grhprb	Glyoxylate reductase/hydroxypyruvate reductase b {ECO:0000313|Ensembl:ENSDARP00000116020, ECO:0000313|RefSeq:XP_005168397.1};
E7FEI0	15	0.545457	0.000157048	0.0055542	-1.72963	25.0424	23.4443	24.2577	24.095	24.4112	24.2866	NA	26.6087	25.7382	26.0926	25.3862	25.5707	25.575	cyp7b1	25-hydroxycholesterol 7-alpha-hydroxylase {ECO:0000313|RefSeq:XP_699028.2};
F6P7Z9	14	0.750897	0.000180908	0.00633532	2.13428	23.2455	24.7534	23.5525	24.9263	24.4938	24.3224	NA	23.3983	22.4734	22.7464	22.0684	21.0976	21.8683	cpt1b	Carnitine O-palmitoyltransferase 1, muscle isoform {ECO:0000256|ARBA:ARBA00040569};
A9C3S0	5	0.721703	0.000186959	0.00635662	2.0118	25.9297	26.4572	26.2699	26.2482	27.3392	27.3662	27.9326	25.8185	24.91	24.1505	25.6856	24.2689	24.709	si:ch211-198n5.11	methylcrotonoyl-CoA carboxylase {ECO:0000256|ARBA:ARBA00026116};
Q6GQM8	4	0.541173	0.00018757	0.00635662	-2.80608	25.5219	23.9907	23.2766	NA	24.0369	NA	NA	NA	26.9118	25.5415	26.0735	27.5806	26.7633	cyp2x8	Cytochrome P450, family 2, subfamily X, polypeptide 8 precursor {ECO:0000313|RefSeq:NP_001002187.1};
Q7ZUI5	3	0.566296	0.000188621	0.00635662	2.30928	30.1728	30.4411	30.3219	31.1415	31.8309	31.3776	32.8516	30.1915	28.9065	28.7789	29.2665	29.1938	27.7717	nme4	Nucleoside diphosphate kinase {ECO:0000256|RuleBase:RU004013};
A0A8M3B1S6,Q08BS6	3	0.626613	0.000189537	0.00635662	2.93832	25.21	26.8229	26.099	25.3417	26.8216	27.4945	NA	NA	24.1045	NA	24.5407	22.1858	23.4794	acot15	Uncharacterized protein LOC557032 isoform X1 {ECO:0000313|RefSeq:XP_009298665.1};
Q7ZV07	16	0.451917	0.000191159	0.00635662	-1.57778	29.1268	28.3774	28.4542	28.658	27.9649	27.8765	NA	30.2607	29.7395	29.3203	30.1166	29.8355	29.7913	rpn2	Dolichyl-diphosphooligosaccharide--protein glycosyltransferase subunit 2 {ECO:0000256|ARBA:ARBA00017612, ECO:0000256|RuleBase:RU366029};
B8JMH0	4	0.602234	0.000192194	0.00635662	2.12021	24.816	26.5081	25.766	25.4596	25.8825	26.3959	24.6661	NA	24.3157	22.5967	24.071	24.0148	23.2993	iba57	Putative transferase CAF17 homolog, mitochondrial;
A0A8M2B6K9,A0A8M2B6R0,A0A8M2B752,A0A8M3AHG1,A0A8M3AIJ0,A0A8M3ASS3,A0A8M6Z5P5,A8WGB0	8	0.594054	0.000195686	0.00641275	2.79486	25.0302	26.1348	26.6266	26.634	26.9362	NA	NA	NA	24.5159	24.9854	22.1636	23.8393	23.436	unknown	glycerol kinase {ECO:0000256|ARBA:ARBA00012099};
F1Q8T8,Q4G5V7,Q6PBQ4	4	0.529157	0.000198635	0.00642989	-3.66713	28.9654	NA	NA	NA	25.8221	NA	NA	30.0675	29.7935	29.6891	29.1174	29.2612	29.0068	rtn1a	Reticulon {ECO:0000256|RuleBase:RU210713};
Q6QA32	2	0.49046	0.000199809	0.00642989	3.37381	24.5019	26.197	25.9557	24.7683	25.585	NA	NA	NA	NA	NA	22.0823	NA	22.4231	hsd17b3	17-beta-hydroxysteroid dehydrogenase type 3;
E7EY13	18	0.446619	0.00020478	0.00649229	1.68623	26.2705	27.0759	26.7671	26.7072	27.6084	27.7715	26.7516	24.6766	25.5624	25.6013	26.2093	24.8775	25.6373	chdh	Choline dehydrogenase {ECO:0000256|RuleBase:RU003969};
Q6PFN9	23	0.505529	0.000205383	0.00649229	2.20187	26.6093	28.1557	27.32	28.6765	27.0001	27.1425	27.9669	25.1736	24.3112	26.5179	26.3116	26.1703	24.5658	gldc	glycine dehydrogenase (aminomethyl-transferring) {ECO:0000256|ARBA:ARBA00012134};
Q7ZUJ3	4	0.610672	0.000216777	0.00679235	2.37219	25.7815	27.3371	27.538	27.1205	27.4181	25.9636	NA	24.8204	25.0735	23.683	26.3249	23.787	24.5308	mpc2b	Mitochondrial pyruvate carrier {ECO:0000256|RuleBase:RU363100};
Q0P487	11	0.735947	0.000224372	0.0069594	-2.88004	24.772	24.6511	23.1049	23.0755	25.031	21.7014	22.4279	25.5008	26.4468	27.5236	27.1593	24.6177	26.0238	cyb5r2	NADH-cytochrome b5 reductase 2;
A3KMS4	23	0.682332	0.000226549	0.0069594	-2.79277	26.1313	24.189	NA	24.7985	24.3257	24.5092	NA	26.8151	28.2748	28.8659	26.0667	25.9444	27.5234	vtg7	Vitellogenin 7 precursor {ECO:0000313|RefSeq:NP_001096141.1};
Q4KMK1,Q568F0,Q6P969,Q92005	8	0.587618	0.000227953	0.0069594	-1.74009	30.1	29.3382	29.0273	28.9745	29.5097	29.7294	28.8007	31.429	30.1463	31.9206	31.4081	30.5934	30.3231	eef1a1l2,eef1a1b,eef1a1a,eef1a	Elongation factor 1-alpha {ECO:0000256|RuleBase:RU000325};,Elongation factor 1-alpha {ECO:0000256|RuleBase:RU000325};,Elongation factor 1-alpha {ECO:0000256|RuleBase:RU000325};,Elongation factor 1-alpha;
Q6DI22	15	0.495638	0.000232654	0.0070427	1.71096	28.7396	29.6028	29.2926	29.1523	30.0298	30.5342	28.9589	27.1086	27.9529	27.7949	27.7809	28.6511	28.0164	hadh	3-hydroxyacyl-CoA dehydrogenase {ECO:0000256|ARBA:ARBA00013000};
Q6Q415	6	0.606843	0.000238373	0.00714162	-2.00589	27.1416	27.2361	26.0984	26.0972	25.3683	25.7626	26.2692	26.9055	28.8645	28.6342	27.6075	28.9772	27.878	rpl36	Large ribosomal subunit protein eL36 {ECO:0000305};
Q5U403	8	0.635303	0.000241687	0.00714162	-2.8994	25.8607	24.3635	NA	NA	23.0087	NA	NA	26.774	26.5895	26.7321	27.3336	25.752	26.3318	mvd	Diphosphomevalonate decarboxylase;
A0A8M3AIA9	11	0.592471	0.000241919	0.00714162	1.72145	27.8314	28.6626	28.3661	29.4826	28.7694	28.5123	27.89	NA	26.978	26.3371	27.4378	26.7996	26.9095	gbe1b	1,4-alpha-glucan branching enzyme {ECO:0000256|ARBA:ARBA00012541};
Q6NWG1	8	0.72338	0.000244305	0.00715294	-2.49152	25.4498	25.2083	24.3448	24.5212	23.797	22.5823	NA	27.1335	26.6972	25.9814	27.6911	25.2502	26.7403	lrrc59	Leucine-rich repeat-containing protein 59;
Q6P3L9	22	0.444163	0.000257919	0.00745472	1.93128	30.0285	30.7597	30.6582	30.2619	31.3495	31.2403	31.6954	27.4051	29.5843	29.5503	29.2523	29.4379	29.1473	glud1b	glutamate dehydrogenase [NAD(P)(+)] {ECO:0000256|ARBA:ARBA00012889};
A0A8M2BFN1,B8JK22,F1QDA6,Q499A9,Q6DEJ3	2	0.481493	0.000258787	0.00745472	-3.01072	24.2389	21.9726	22.0067	22.8995	22.851	NA	NA	27.3308	25.7213	26.497	24.4728	23.9573	24.6801	acsl1a,acsl1b	Long-chain-fatty-acid--CoA ligase {ECO:0000256|RuleBase:RU369030};,Long-chain-fatty-acid--CoA ligase {ECO:0000256|RuleBase:RU369030};
Q7ZUW8	22	0.488404	0.000261447	0.00747112	1.64993	27.4065	28.2227	27.91	29.1476	28.1832	28.3093	27.616	25.6928	26.934	26.64	27.1206	26.2604	26.8415	got1	Aspartate aminotransferase {ECO:0000256|RuleBase:RU000480};
Q08BV6	4	0.603448	0.000268503	0.00757957	1.89369	27.1752	27.3247	28.4686	28.3484	27.5792	29.2988	27.7127	26.236	26.2193	25.1459	26.8339	26.0949	26.8402	ckba	creatine kinase {ECO:0000256|ARBA:ARBA00012231};
Q6PGY6	18	0.578433	0.000270138	0.00757957	-1.41349	24.8271	24.4293	24.2167	23.6153	24.644	23.956	23.8607	25.1502	25.6719	25.6594	25.8558	25.1437	25.7219	ufl1	E3 UFM1-protein ligase 1 {ECO:0000305};
F1Q740	23	0.594957	0.000271608	0.00757957	-1.99312	23.2653	23.2646	22.8291	21.3572	21.596	22.4042	22.1614	25.5082	24.6223	24.1974	23.5415	23.4856	24.2164	vars1	Valine--tRNA ligase {ECO:0000256|ARBA:ARBA00024407};
A0A0R4IL29,Q6PE26	4	0.559579	0.00029318	0.00811814	-2.23931	24.7122	22.7285	24.1848	NA	24.0159	NA	22.5454	26.2321	25.8246	24.7815	25.2752	26.266	25.2685	calr3b,calr3a	Calreticulin {ECO:0000256|PIRNR:PIRNR002356};,Calreticulin {ECO:0000256|PIRNR:PIRNR002356};
A0PGM0	11	0.619683	0.000310724	0.00853773	-1.75663	26.091	24.9617	24.9576	24.7849	25.7993	25.1604	NA	27.7483	26.4828	26.7186	27.2401	26.0155	27.1312	cyp2k19	Cytochrome P450 CYP2K19 {ECO:0000313|EMBL:AAX37319.1};
A0A8M1N2T9,A0A8M1PAF3	4	0.505565	0.000325401	0.00887276	2.20585	24.0253	23.6232	25.5573	24.9759	25.5883	25.8965	NA	NA	22.7711	23.1618	23.4799	23.0006	22.1985	gpx4a	Glutathione peroxidase {ECO:0000256|RuleBase:RU000499};
Q7SYK7,Q7ZWF5	9	0.628585	0.000331612	0.00894653	2.39759	29.4635	30.2607	30.7665	30.5695	31.1623	30.6035	30.6114	25.8053	28.9078	29.7915	28.6947	27.7829	28.606	got2a,got2b	Aspartate aminotransferase, mitochondrial {ECO:0000250|UniProtKB:P00505};,Aspartate aminotransferase {ECO:0000256|RuleBase:RU000480};
A0A0R4IV67,A0A8M2BAR0,A0A8M3AQ64,A0A8M9PUJ6,A0A8M9PY11	3	0.527275	0.000333115	0.00894653	2.0021	25.9772	27.7165	27.4629	26.3642	26.97	25.6039	27.7522	23.946	24.9755	25.9591	25.2804	25.0615	24.6346	agla,LOC101886684	Glycogen debranching enzyme {ECO:0000256|ARBA:ARBA00020723};,Glycogen debranching enzyme-like isoform X2 {ECO:0000313|RefSeq:XP_021326036.1};
A0A8M6Z1U3,A7MC82	6	0.534607	0.000339494	0.00904979	2.86607	26.1629	27.1048	27.1609	27.8227	27.623	26.3267	26.6715	23.8059	25.8517	NA	NA	23.099	NA	me1	Malic enzyme {ECO:0000256|RuleBase:RU003426};
A0A8M1N6R0,A0A8M1NAN4,A0A8M1NG90,A0A8M3AME1,A0A8M9PRW5,A0A8M9PW60,Q1LWN2	7	0.6781	0.000358671	0.00939067	-4.55383	27.4362	NA	22.088	24.6665	26.4463	NA	NA	28.2403	30.2629	29.6563	26.6247	28.7664	30.1739	vtg5,vtg4,vtg6,vtg1,LOC110438452	Vitellogenin 5 precursor {ECO:0000313|RefSeq:NP_001020360.2};,Vitellogenin 4 precursor {ECO:0000313|RefSeq:NP_001038759.2};,Vitellogenin 6 precursor {ECO:0000313|RefSeq:NP_001116082.3};,Vitellogenin 1 isoform X1 {ECO:0000313|RefSeq:XP_009294662.1};,Vitellogenin-like {ECO:0000313|RefSeq:XP_021326591.1};
A0A8M3AME1,A3KMS4,Q1LWN2	3	0.471455	0.000359595	0.00939067	-6.40018	27.9818	NA	22.4959	NA	NA	NA	NA	26.4949	29.753	29.9443	27.6032	29.6184	29.9626	vtg1,vtg7	Vitellogenin 1 isoform X1 {ECO:0000313|RefSeq:XP_009294662.1};,Vitellogenin 7 precursor {ECO:0000313|RefSeq:NP_001096141.1};
Q561S1	8	0.6103	0.000360169	0.00939067	1.72364	24.4201	24.6084	24.9448	24.5241	25.9793	26.4247	25.2104	22.9122	23.7137	23.2841	23.9526	23.6992	23.7881	hsd17b8	Estradiol 17-beta-dehydrogenase 8 {ECO:0000313|RefSeq:NP_001005292.2};
A0A8M2B316,A0A8M2B3S2,B8A4D7	70	0.590605	0.000371496	0.00961583	-1.83426	24.8285	23.0976	23.8078	23.7587	23.4006	24.3466	25.0567	26.3665	26.1102	24.596	26.0054	25.3375	26.0579	rrbp1a	Ribosome binding protein 1 isoform X2 {ECO:0000313|RefSeq:XP_005157021.1};
A0A2R8QEW4,Q08CC6	3	0.643166	0.000383111	0.0097711	2.71002	22.9185	24.0881	24.4565	NA	23.4518	25.0977	NA	NA	22.1672	21.043	NA	20.559	22.4849	itln1	Intelectin 1 {ECO:0000313|Ensembl:ENSDARP00000152328, ECO:0000313|RefSeq:XP_017211257.1};
Q6PE25	3	0.529244	0.000384702	0.0097711	-2.49807	24.7637	23.8092	23.5695	23.6638	23.6125	23.9142	22.519	28.8125	25.0977	26.032	25.571	25.0535	25.5098	eef1g	Elongation factor 1-gamma;
A0A8M2BIE4,Q6DGK2	13	0.391161	0.000388394	0.0097711	2.32753	30.3936	31.6091	31.4187	32.0996	31.6403	31.6643	30.912	26.6558	29.9006	29.7327	29.6871	30.2986	29.104	ldhbb	L-lactate dehydrogenase {ECO:0000256|ARBA:ARBA00012967, ECO:0000256|RuleBase:RU000496};
F8W2P6,Q08BL7	19	0.780111	0.000388437	0.0097711	1.54976	25.6257	26.1992	25.7351	26.546	27.2498	26.2095	26.4642	24.8153	24.7425	24.3494	24.6629	25.8003	24.7348	glyctk	Glycerate kinase {ECO:0000256|ARBA:ARBA00020720};
A0A8M3AKM7,A0A8M3AW06,Q504G3,Q7SY18	2	0.49045	0.000392571	0.00980603	-2.12182	25.9972	24.6847	25.3039	24.1825	24.7255	NA	NA	25.9749	27.754	27.4744	25.8564	26.894	27.122	cyp46a1.1,cyp46a1.2	Cytochrome P450, family 46, subfamily A, polypeptide 1, tandem duplicate 1 isoform X1 {ECO:0000313|RefSeq:XP_009292818.1};,Uncharacterized protein LOC393433 isoform X1 {ECO:0000313|RefSeq:XP_009292815.1};
A0A8M6YT59,Q6PBS3	4	0.660064	0.000398828	0.00989315	-3.57177	24.6164	22.0359	NA	21.8392	NA	NA	NA	23.9147	26.1158	27.1123	24.7398	25.6813	25.492	wars	tryptophan--tRNA ligase {ECO:0000256|ARBA:ARBA00013161};
Q7ZUG1	6	0.658491	0.000407141	0.0100297	-2.01533	28.8115	27.5492	27.9381	26.8053	27.9976	28.6648	27.868	28.63	30.4309	30.5947	28.5572	30.3305	30.3717	rpl12	Large ribosomal subunit protein uL11 {ECO:0000256|ARBA:ARBA00035203};
Q4V916	7	0.603813	0.000413532	0.0101174	-2.47844	25.0569	24.545	23.3537	23.402	22.9785	NA	NA	27.6549	24.9482	26.6564	25.3301	25.6255	26.0743	fdps	Farnesyl pyrophosphate synthase {ECO:0000256|ARBA:ARBA00034546};
F1R4U0	7	0.522849	0.000419834	0.0102017	1.8909	26.7112	27.6752	26.9193	27.1826	27.3749	28.3401	28.4475	25.0034	25.0197	27.0989	26.3825	25.5332	25.5565	slc25a1b	Tricarboxylate transport protein B, mitochondrial {ECO:0000250|UniProtKB:P53007};
A7MCK9,Q7SXP0,Q7ZV15	2	0.499606	0.000426312	0.0102891	-3.61554	25.4569	NA	21.8789	NA	24.2141	NA	NA	NA	27.0281	NA	26.3845	26.4865	26.7491	sec22bb,sec22ba	Sec22bb protein {ECO:0000313|EMBL:AAI52221.1};,Vesicle-trafficking protein SEC22b-A;
Q6IQQ0	14	0.561896	0.000442084	0.0105624	-1.64728	28.6783	28.0079	28.0356	27.8865	27.9335	27.2047	28.0595	28.9309	29.8943	29.6024	30.6984	28.5512	29.3342	rpl21	60S ribosomal protein L21 {ECO:0000256|ARBA:ARBA00035327};
A0A0R4IXF5,A4FVM8	3	0.455668	0.000443684	0.0105624	-2.53007	24.5875	22.446	NA	NA	22.9339	NA	NA	25.9247	24.5082	25.8579	25.0686	24.9799	24.9808	unknown	Uncharacterized protein LOC447817 {ECO:0000313|RefSeq:NP_001004556.2};
Q6GQN6	18	0.521294	0.000446507	0.0105624	1.86525	27.2517	27.7939	28.2789	28.3359	28.2283	27.8741	28.595	25.0669	27.4069	25.1939	26.7786	27.0465	26.4219	acaa1	3-ketoacyl-CoA thiolase, peroxisomal {ECO:0000313|RefSeq:NP_001002207.1};
Q6DHS3	10	0.654259	0.000458565	0.0107763	-2.50895	27.6216	25.7594	26.3224	26.5311	26.6551	25.9975	NA	31.2292	27.744	28.6911	29.1218	27.8318	27.9546	rpl15	Ribosomal protein L15 {ECO:0000256|RuleBase:RU000663};
A0A8M1N6R0,A0A8M1NAN4,A0A8M1NG90,A0A8M9PRW5	4	0.574054	0.000463738	0.010797	-6.08245	27.0403	NA	21.8267	NA	NA	NA	NA	26.2639	29.6402	28.9263	26.8372	26.7653	29.0223	vtg5,vtg4,vtg6	Vitellogenin 5 precursor {ECO:0000313|RefSeq:NP_001020360.2};,Vitellogenin 4 precursor {ECO:0000313|RefSeq:NP_001038759.2};,Vitellogenin 6 precursor {ECO:0000313|RefSeq:NP_001116082.3};
A0A8M2B6A4,A0A8M2B6R9,A0A8M9P202,A0A8M9P205,A0A8M9PB65,A0A8M9PB68,A0A8M9PGN7,A0A8M9PGP2,A0A8M9PNM0,A0A8M9PNM5,A0A8M9PRW7,A0A8M9PRX5,A0A8N7T6X5	4	0.649164	0.000465969	0.010797	2.14532	24.2314	25.4076	24.7929	26.0627	25.4319	25.3128	NA	22.3642	23.6835	22.3332	23.7781	22.5201	24.8585	si:ch211-250g4.3	Nesprin-1 isoform X3 {ECO:0000313|RefSeq:XP_005159739.1};
A0A8M3BA22,A0A8M9QDG6,B3DIZ3,F1Q6Z9	7	0.487327	0.000468515	0.010797	-2.50832	25.2868	25.1535	24.2687	21.8823	24.5157	24.8349	23.5408	24.7827	26.6888	26.715	26.2339	27.777	27.0484	ganaba,ganabb	Uncharacterized protein LOC100126019 isoform X2 {ECO:0000313|RefSeq:XP_009300299.1};,Glucosidase, alpha; neutral AB {ECO:0000313|Ensembl:ENSDARP00000103461};
Q642H9	25	0.67746	0.000484748	0.0110995	-1.99572	28.358	27.1542	27.0076	26.9037	27.3088	26.5022	29.2843	29.6291	28.8389	30.3104	29.6058	28.8867	28.8641	rps4x	Small ribosomal subunit protein eS4 {ECO:0000305};
A0A0R4IAC3	9	0.53323	0.000498403	0.0113395	1.8734	26.0646	27.1198	26.6571	27.4887	27.0081	27.1587	NA	26.7472	25.5073	24.3735	25.003	24.5737	25.0738	sec14l7	SEC14-like lipid-binding 7 {ECO:0000313|Ensembl:ENSDARP00000130598};
F1QEL0	14	0.672839	0.000525806	0.0118872	-1.92428	23.9406	NA	22.7484	23.7017	22.334	22.3601	NA	23.6616	25.3162	24.5592	24.7741	24.9429	25.008	tmem214	Transmembrane protein 214 {ECO:0000313|Ensembl:ENSDARP00000109245, ECO:0000313|RefSeq:NP_001243105.1};
A0A8N7UVM4,Q6P3J5	20	0.599231	0.000533814	0.0119924	-1.54543	28.793	27.6879	27.9865	27.9322	27.7437	27.7677	29.0037	28.4608	29.7641	29.8984	30.0384	29.7305	29.5022	eef2l2,eef2b	Elongation factor 2 {ECO:0000313|Ensembl:ENSDARP00000051080, ECO:0000313|RefSeq:XP_021332246.1, ECO:0000313|RefSeq:XP_697966.5};,Elongation factor 2b;
B5DDE8,P62247	6	0.577788	0.000545506	0.012153	-1.65251	29.1193	28.5289	28.4303	28.2091	28.8125	28.2532	27.5244	28.9048	30.5336	29.7463	30.9797	29.4553	30.0537	rps8b,rps8	40S ribosomal protein S8 {ECO:0000256|RuleBase:RU000669};,Small ribosomal subunit protein eS8 {ECO:0000305};
A2BHA3,A8E5L0,Q7T306	4	0.724821	0.000548817	0.012153	2.32849	24.9591	26.6076	26.4767	25.8017	25.0308	25.2449	NA	NA	23.1368	NA	NA	23.6049	23.7698	ckma,ckmb	creatine kinase {ECO:0000256|ARBA:ARBA00012231};,creatine kinase {ECO:0000256|ARBA:ARBA00012231};
Q804C3	11	0.564343	0.000551172	0.012153	1.6275	24.9568	25.4132	25.0916	24.9734	25.6987	26.6836	26.7629	24.7331	23.7812	24.1337	24.0441	24.107	24.0592	dlat	Acetyltransferase component of pyruvate dehydrogenase complex {ECO:0000256|RuleBase:RU361137};
Q6P3I8	6	0.524645	0.000556363	0.0121922	2.39587	26.376	27.968	27.1239	28.9181	27.6334	26.2264	NA	NA	25.6162	24.0193	25.7129	24.6332	25.9091	gcdha	Glutaryl-CoA dehydrogenase, mitochondrial {ECO:0000256|ARBA:ARBA00039507};
Q5XJP4	10	0.402124	0.000573976	0.0125015	1.5641	28.751	29.3403	29.1967	28.848	29.7552	29.5293	30.1025	NA	27.8599	27.1191	28.5415	27.9377	28.0312	ech1	Delta(3,5)-Delta(2,4)-dienoyl-CoA isomerase, mitochondrial {ECO:0000313|RefSeq:NP_001006068.1};
Q568C9	7	0.665569	0.00058096	0.0125769	-1.91398	23.3203	21.8706	22.3761	22.901	22.0744	22.1595	NA	25.7014	24.5276	24.2411	23.0912	23.762	23.8186	mrto4	Ribosome assembly factor mrt4 {ECO:0000256|RuleBase:RU364039};
G1K2G0,Q6NW52	5	0.588937	0.000604663	0.0130112	2.07963	26.3053	27.5001	25.8088	28.1528	27.181	27.1558	27.7048	NA	23.8235	26.053	25.0232	25.5978	25.3571	msrb2	Peptide-methionine (R)-S-oxide reductase {ECO:0000256|RuleBase:RU365044};
Q32Q51	6	0.641425	0.000617309	0.0132038	-1.93088	28.6523	28.3401	28.3181	28.0815	27.9164	26.4083	27.0566	28.0715	29.6655	30.283	30.377	29.6294	29.6797	rpl22	Large ribosomal subunit protein eL22 {ECO:0000256|ARBA:ARBA00040613};
B0V0X1,Q6NWC8	19	0.628121	0.000625158	0.0132921	1.56428	25.9763	26.8461	26.1533	26.092	26.8566	26.7347	27.4414	NA	24.8461	25.1953	25.8144	24.5928	25.1666	pccb	Propionyl-CoA carboxylase beta chain, mitochondrial {ECO:0000256|ARBA:ARBA00041138};
A0A8M2BEK6,A0JMN2,Q642H6	5	0.619964	0.000646913	0.0136732	1.44143	25.6265	26.5798	25.7047	25.7086	27.0396	26.7905	26.2603	25.0575	25.0634	25.0537	25.1041	25.0417	24.1146	unknown,crata	Carnitine O-acetyltransferase-like isoform X1 {ECO:0000313|RefSeq:XP_005167305.1};,Carnitine O-acetyltransferase {ECO:0000313|Ensembl:ENSDARP00000146631, ECO:0000313|RefSeq:NP_001005587.1};
Q7ZWJ7	8	0.481873	0.000661023	0.0138433	-1.44648	27.5438	26.7023	26.3525	27.1257	26.4434	27.15	NA	27.6949	28.2177	28.3976	28.8788	27.8825	28.136	rpl34	Large ribosomal subunit protein eL34 {ECO:0000305};
F1QPF7,Q68EI1	3	0.649846	0.000666041	0.0138433	2.16113	25.9981	26.6544	27.7694	28.233	26.5222	NA	NA	24.1743	25.5662	24.2147	25.4827	25.5122	25.8517	cth,cthl	Cystathionine gamma-lyase {ECO:0000256|ARBA:ARBA00017343};,Cystathionine gamma-lyase {ECO:0000256|ARBA:ARBA00017343};
Q7SYK7	29	0.341302	0.000669423	0.0138433	1.38571	29.4359	29.7899	29.7389	29.5856	30.6949	30.2103	30.7529	28.4358	28.9729	29.2444	28.7398	28.2351	28.8301	got2a	Aspartate aminotransferase, mitochondrial {ECO:0000250|UniProtKB:P00505};
Q7ZWJ4	13	0.514964	0.000674191	0.0138433	-1.64599	26.7673	25.6988	25.7325	25.3906	25.5947	27.1357	26.1134	26.6667	27.9084	27.5093	28.4847	27.1337	27.839	rpl18a	Large ribosomal subunit protein eL20 {ECO:0000305};
A3KP65	17	0.615569	0.000674339	0.0138433	1.72576	25.899	26.8154	26.4554	26.3232	27.8012	26.8065	NA	25.3277	24.5387	25.9432	25.7026	24.4498	24.7255	mlycd	Malonyl-CoA decarboxylase {ECO:0000313|Ensembl:ENSDARP00000132011, ECO:0000313|RefSeq:NP_001082972.1};
Q7ZV05	6	0.426993	0.000678993	0.0138592	-2.53489	27.9498	27.3115	24.0275	27.0083	26.4484	28.0401	NA	29.7958	29.023	28.2929	29.5618	29.0572	28.8816	rps11	Small ribosomal subunit protein uS17 {ECO:0000256|ARBA:ARBA00035164};
A0A8M1QHW9,A0A8M3AKJ3	15	0.48511	0.000691955	0.0140435	-1.68534	23.4457	21.7966	23.1052	22.254	22.5822	NA	NA	24.6528	23.7439	24.5773	24.194	23.8002	23.7511	eif5b	Eukaryotic translation initiation factor 5B {ECO:0000256|ARBA:ARBA00013824};
A0A8M1NS15,Q4KMK1,Q568F0,Q6P969,Q92005	3	0.34954	0.000707819	0.0142061	-1.1908	31.309	30.437	30.6499	30.7286	30.9609	30.888	30.6175	32.2121	31.702	31.3735	31.9289	32.1163	32.0938	eef1a1l3,eef1a1l2,eef1a1b,eef1a1a,eef1a	Elongation factor 1-alpha {ECO:0000256|RuleBase:RU000325};,Elongation factor 1-alpha {ECO:0000256|RuleBase:RU000325};,Elongation factor 1-alpha {ECO:0000256|RuleBase:RU000325};,Elongation factor 1-alpha {ECO:0000256|RuleBase:RU000325};,Elongation factor 1-alpha;
Q7T337	25	0.421413	0.000708609	0.0142061	1.3224	30.5965	31.1992	31.0471	31.7507	30.9522	31.8715	30.7256	29.5646	30.3525	29.683	30.2563	29.762	29.9934	fbp1b	Fructose-1,6-bisphosphatase 1 {ECO:0000256|ARBA:ARBA00040734};
Q6P0V6	17	0.636127	0.000711898	0.0142061	-2.06381	29.0586	28.0931	27.6367	28.0856	27.624	28.6042	28.1168	32.3722	29.7904	29.7898	30.405	29.2726	28.9134	rpl8	Large ribosomal subunit protein uL2 {ECO:0000305};
Q1LXJ1,Q1LXJ7,Q568U3,Q6DHB6,Q9PWD8	2	0.424709	0.000730911	0.0144748	1.93617	24.9064	26.5739	25.236	26.2004	25.6334	26.0213	25.5817	25.9374	23.032	24.3179	23.4299	23.6298	23.2827	krt17,cyt1l,krt92,krt91,cyt1	Keratin 17 {ECO:0000313|Ensembl:ENSDARP00000095774, ECO:0000313|RefSeq:NP_001076574.1};,Type I cytokeratin, enveloping layer,-like {ECO:0000313|EMBL:AAI63011.1, ECO:0000313|Ensembl:ENSDARP00000095806};,Keratin 92 {ECO:0000313|RefSeq:NP_001017824.1};,Keratin 91 {ECO:0000313|Ensembl:ENSDARP00000000221, ECO:0000313|RefSeq:NP_001003445.1};,Type I cytokeratin {ECO:0000313|EMBL:AAD52042.1, ECO:0000313|…
A0A8M1N0E2	16	0.595078	0.000733467	0.0144748	1.79015	27.9228	28.5111	28.0888	28.475	29.4741	29.2866	29.0719	27.4671	26.1802	28.4976	26.3012	27.2834	26.4369	decr1	2,4-dienoyl-CoA reductase [(3E)-enoyl-CoA-producing] {ECO:0000256|ARBA:ARBA00026117};
E7F6X2	2	0.461836	0.00073878	0.0144996	-2.35976	25.6569	23.6665	23.9521	NA	24.6325	NA	NA	25.712	26.2548	27.5723	26.4349	27.2723	25.4145	vkorc1	vitamin-K-epoxide reductase (warfarin-sensitive) {ECO:0000256|ARBA:ARBA00012278};
Q7SX99	11	0.512326	0.000748094	0.0146021	1.93619	25.3082	26.2008	25.4046	25.2589	26.4516	26.4854	27.8567	23.8324	24.1417	23.6076	25.6648	24.3886	24.4057	fh	Fumarate hydratase, mitochondrial {ECO:0000250|UniProtKB:P07954};
A0A0R4IX64,A0A8M9Q803	16	0.54327	0.000753162	0.0146212	2.09249	26.787	28.5429	28.1719	27.0436	28.7168	27.4498	27.0745	25.6186	26.5738	24.248	27.1084	24.7597	26.1361	lratb.1	Si:ch73-132f6.5 {ECO:0000313|Ensembl:ENSDARP00000139504};
A0A0R4IVC8	5	0.441856	0.000772001	0.0148607	-2.13222	26.059	24.9383	24.4035	23.7479	24.3406	26.7763	25.7505	28.6839	26.5459	26.6459	27.0993	26.847	26.9285	cox5ab	Cytochrome c oxidase subunit 5A, mitochondrial {ECO:0000256|ARBA:ARBA00021968, ECO:0000256|RuleBase:RU368103};
F1Q8N0	11	0.707938	0.000773819	0.0148607	1.98942	28.141	29.03	28.8603	29.9487	29.5849	29.5094	27.8808	25.1374	27.4159	27.7673	27.6481	27.381	27.5279	dhrs4	Dehydrogenase/reductase (SDR family) member 4 {ECO:0000313|Ensembl:ENSDARP00000106922};
A0A0R4ICN9,A0A8M9QA62,Q7ZU42	6	0.635141	0.000781706	0.0149054	-2.02103	25.3135	23.9041	24.583	24.9117	24.6108	25.457	22.3512	27.5007	26.4491	25.6637	26.0953	25.834	26.4011	ola1	Obg-like ATPase 1 {ECO:0000313|Ensembl:ENSDARP00000130715, ECO:0000313|RefSeq:NP_001268915.1};
A0A8N7TEE2	9	0.560609	0.000784494	0.0149054	1.7803	24.6692	24.889	24.867	25.8386	26.2292	26.3777	NA	23.0683	23.8133	24.5216	23.3617	23.7681	24.627	aadat	Kynurenine/alpha-aminoadipate aminotransferase, mitochondrial {ECO:0000313|RefSeq:XP_686234.7};
Q6NWI0,Q6PC95,Q7ZVI6	2	0.498349	0.00078912	0.0149139	-3.30944	26.9979	25.0456	NA	24.6411	26.7356	24.215	NA	29.7149	29.3176	28.2279	25.9429	NA	29.1406	tuba5,tuba8l2,tuba8l4	Tubulin alpha chain {ECO:0000256|RuleBase:RU000352};,Tubulin alpha chain {ECO:0000256|RuleBase:RU000352};,Tubulin alpha chain {ECO:0000256|RuleBase:RU000352};
Q08CA7	7	0.693546	0.00079858	0.0150133	-2.3341	25.5225	24.4779	NA	24.5224	22.8992	NA	NA	26.4296	26.6272	27.3108	25.2734	26.2576	25.9049	manf	Mesencephalic astrocyte-derived neurotrophic factor precursor {ECO:0000313|RefSeq:NP_001070097.1};
A7MBU4	12	0.514762	0.000818647	0.01531	1.28547	24.6331	25.2408	24.5727	25.2593	25.2601	25.4149	25.907	23.8044	24.2057	23.5762	24.3152	24.3175	23.7231	rmdn1	Regulator of microtubule dynamics protein 1 {ECO:0000256|ARBA:ARBA00039966};
Q8AW82	15	0.459504	0.000832547	0.0153827	-1.67891	25.819	24.9121	24.8158	25.6659	25.0293	25.5625	23.8914	25.1966	27.0421	26.9898	27.0744	26.9192	26.7286	pa2g4a	Novel protein similar to human proliferation-associated 2G4 protein (PA2G4) {ECO:0000313|EMBL:CAD58759.1};
Q7ZUL1	2	0.486217	0.000836106	0.0153827	1.6974	24.2311	25.4435	25.0126	25.3451	24.8646	25.1189	NA	23.7959	22.5614	24.8032	23.5366	23.2894	22.7708	slc16a1b	Monocarboxylate transporter 1 {ECO:0000256|ARBA:ARBA00015821};
Q0IIQ6	2	0.49503	0.000840918	0.0153827	-3.53161	24.7403	NA	NA	20.9175	23.2657	NA	NA	23.7364	26.3468	25.578	25.5026	26.4525	26.1227	aqp12	Aquaporin {ECO:0000256|PIRNR:PIRNR017529};
Q6NZ29	11	0.609074	0.000846147	0.0153827	1.82693	28.5231	28.693	29.1151	28.3098	29.4813	30.0844	30.9356	27.4798	27.8322	26.6554	27.5531	27.8121	28.3251	glud1a	Glutamate dehydrogenase 1, mitochondrial {ECO:0000256|ARBA:ARBA00040147};
A0A8M2BC86	2	0.5	0.000846538	0.0153827	4.82613	22.2715	NA	NA	25.8911	NA	NA	NA	20.5514	22.1	NA	NA	20.5435	NA	golgb1	Golgin subfamily B member 1 {ECO:0000313|RefSeq:XP_005164965.1};
A8KB78	5	0.480252	0.000848374	0.0153827	-1.50999	28.2423	27.2013	27.0588	28.2069	26.9904	27.2007	28.2659	29.7256	28.7082	28.8146	29.637	28.4049	28.6936	rps23	Small ribosomal subunit protein uS12 {ECO:0000256|ARBA:ARBA00035161};
A0A0G2KTT4,A0A8M6Z583	4	0.366068	0.000868988	0.0156515	-1.806	22.2097	20.6564	21.5588	21.3354	NA	NA	20.9539	22.8635	23.3417	24.1019	22.5715	22.4446	22.2695	LOC100536187,si:dkey-167k11.5	Coiled-coil domain-containing protein 134 {ECO:0000313|RefSeq:XP_003198052.1, ECO:0000313|RefSeq:XP_003201721.1, ECO:0000313|RefSeq:XP_021326584.1};,Coiled-coil domain-containing protein 134 isoform X1 {ECO:0000313|RefSeq:XP_017210381.1};
Q7T1K0	14	0.712637	0.00087196	0.0156515	-2.39579	25.6893	24.2684	24.443	26.1827	23.7284	25.5384	22.7877	24.7835	27.3889	27.2837	27.3199	27.4219	27.1254	rpl17	Large ribosomal subunit protein uL22 {ECO:0000256|ARBA:ARBA00035207};
Q1MTC4	32	0.627482	0.000877119	0.0156616	-3.1266	26.0277	24.5595	25.7715	23.6436	25.6955	21.9052	25.211	26.1936	28.8381	29.5073	26.2565	25.9568	28.7938	vtg2	Vitellogenin 2 {ECO:0000313|Ensembl:ENSDARP00000061164, ECO:0000313|RefSeq:NP_001038378.1};
A0A8M1NAN4,A0A8M1NG90	10	0.637186	0.000881292	0.0156616	-3.39794	24.5099	21.911	25.5949	21.4182	NA	23.0403	21.318	24.1231	27.4001	27.503	25.4089	24.7884	27.1031	vtg4,vtg6	Vitellogenin 4 precursor {ECO:0000313|RefSeq:NP_001038759.2};,Vitellogenin 6 precursor {ECO:0000313|RefSeq:NP_001116082.3};
A0A8M9PZB7,Q6P0E5	3	0.642136	0.000886996	0.0156849	-2.44445	22.6643	NA	21.324	20.8694	22.0431	20.849	22.8039	NA	23.9408	NA	25.4676	23.4371	23.2438	LOC110439840,ddrgk1	DDRGK domain-containing protein 1 {ECO:0000256|ARBA:ARBA00018218};,DDRGK domain-containing protein 1 {ECO:0000305};
A0AUR8	27	0.49818	0.000899895	0.0157989	-1.48459	25.7198	25.1837	24.8185	25.1463	25.3293	24.414	24.9731	25.2244	26.1594	27.33	26.5887	26.8192	26.6507	dars1	Aspartate--tRNA ligase, cytoplasmic {ECO:0000256|ARBA:ARBA00018853};
A0A8M3B0X6,A0A8M6YZA4,A0A8M6Z1M4,A0A8M9PVQ6,A3KPR4,Q0D272,Q0D294	7	0.44275	0.000910374	0.0157989	-2.2548	32.2217	31.8487	31.5414	30.9986	31.5636	30.0694	30.5443	35.9964	33.1736	33.1061	32.3853	32.7642	32.6691	si:ch73-368j24.3,unknown,LOC570405,si:dkey-261m9.17,LOC100150038,si:dkeyp-38h2.3	Uncharacterized protein si:ch73-368j24.3 {ECO:0000313|RefSeq:XP_009301181.2};,Histone H4 {ECO:0000256|ARBA:ARBA00020836};,Histone H3-like {ECO:0000313|RefSeq:XP_017212446.1};,Histone H4 {ECO:0000256|ARBA:ARBA00020836, ECO:0000256|RuleBase:RU000528};,Histone H4 {ECO:0000256|ARBA:ARBA00020836, ECO:0000256|RuleBase:RU000528};,Histone H4 {ECO:0000256|RuleBase:RU000528};
A0A8N7TDX3	19	0.463877	0.000912721	0.0157989	-1.71629	25.95	24.6928	25.7601	25.1926	24.5977	24.8263	NA	26.6397	27.4378	25.376	26.6881	26.8037	27.4357	nars1	Asparagine--tRNA ligase, cytoplasmic {ECO:0000256|ARBA:ARBA00039867};
F1QXM5	3	0.645387	0.000915221	0.0157989	2.17354	24.9813	25.5356	24.9108	25.297	26.3172	26.9102	26.1332	NA	22.6289	NA	24.8605	23.1819	24.0373	ldhd	Probable D-lactate dehydrogenase, mitochondrial;
Q98T96	20	0.577171	0.00091556	0.0157989	-1.31828	27.6513	26.617	27.0425	27.1389	27.3514	27.4992	26.304	29.0574	28.2685	27.9381	28.2442	28.0226	28.3318	cyp2ad2	Cytochrome P450 {ECO:0000313|EMBL:AAK26114.1, ECO:0000313|Ensembl:ENSDARP00000018819, ECO:0000313|RefSeq:NP_694486.1};
Q7ZUD6	2	0.490607	0.000924062	0.015869	-3.52625	25.7693	22.109	24.0777	25.0418	24.0126	NA	NA	NA	27.1455	28.4267	24.5399	28.6966	27.8738	rtn3	Reticulon {ECO:0000256|RuleBase:RU210713};
F1QDB3	2	0.499268	0.000930747	0.0159073	2.89745	23.6713	NA	25.475	NA	NA	25.7309	NA	23.56	22.6484	NA	NA	22.8902	21.7233	dhrs11b.2	Dehydrogenase/reductase SDR family member 11-like isoform X1 {ECO:0000313|RefSeq:XP_005157476.1};
Q7ZYY0	9	0.485476	0.000935275	0.0159086	1.5798	24.6216	25.7242	24.9083	25.2908	25.643	25.8503	NA	24.066	24.1315	24.9802	23.7783	23.2639	23.2013	acad8	Acyl-CoA dehydrogenase family, member 8 {ECO:0000313|Ensembl:ENSDARP00000062568};
Q6DGM0	8	0.637924	0.000940195	0.0159142	-1.74284	26.9081	27.1808	25.7315	25.6345	25.6854	25.6648	26.3232	26.8325	27.0889	27.907	29.2429	27.9921	27.6138	rpl35a	Large ribosomal subunit protein eL33 {ECO:0000256|ARBA:ARBA00035228};
A0A8M9PM25	9	0.561753	0.000944516	0.0159142	1.47447	25.4832	25.9174	26.4817	26.2538	26.7258	26.0588	NA	24.178	24.4344	24.6051	25.7774	25.0674	24.8158	LOC100536119	NAD-dependent protein deacylase sirtuin-5, mitochondrial {ECO:0000256|HAMAP-Rule:MF_03160};
B0UYS0	10	0.676035	0.00095916	0.0160292	1.39051	24.624	26.3178	24.9844	25.5764	25.1842	25.4061	24.4465	24.4344	23.5526	24.069	23.7364	23.8932	23.8866	krt15	Keratin 15 {ECO:0000313|Ensembl:ENSDARP00000095029};
X1WET9	19	0.438302	0.000960319	0.0160292	-1.66839	26.9446	26.5282	26.5111	26.5532	26.115	24.4654	NA	27.8615	27.4906	27.9309	27.9181	27.5191	27.4975	eif3ba	Eukaryotic translation initiation factor 3 subunit B {ECO:0000256|HAMAP-Rule:MF_03001, ECO:0000256|PIRNR:PIRNR036424};
F1R818,Q4VBV9	13	0.551699	0.000987607	0.0164081	1.67788	24.7797	25.1339	24.4801	25.7051	25.6328	26.8794	25.423	NA	23.4292	23.8945	24.1206	24.2336	23.6444	nit2	omega-amidase {ECO:0000256|ARBA:ARBA00039118};
Q7ZVZ6	8	0.614136	0.000996711	0.0164306	2.05592	23.355	23.8348	24.1731	24.0589	24.6491	25.0351	24.5469	20.3346	22.7275	21.2586	23.7304	22.825	23.0862	pitrm1	Presequence protease, mitochondrial {ECO:0000305};
A0A8M1N6R0,A0A8M9PRW5	15	0.678877	0.000998166	0.0164306	-3.66607	24.8062	NA	21.1815	NA	NA	22.9317	NA	26.5537	26.4707	26.2947	24.0247	24.2541	26.7382	vtg5	Vitellogenin 5 precursor {ECO:0000313|RefSeq:NP_001020360.2};
Q7ZVN5	12	0.556422	0.00100822	0.01652	-1.67014	22.6402	21.5056	21.8497	21.6121	22.4894	21.1894	NA	22.0258	23.4199	23.3386	23.7111	23.923	23.9779	srp54	Signal recognition particle subunit SRP54;
Q9I8N9	8	0.681758	0.00102527	0.0166949	-2.07093	26.539	25.5741	26.4724	24.9631	24.9933	25.0439	NA	27.4231	28.6257	28.5792	25.9855	27.6241	26.6442	fabp7a	Fatty acid-binding protein, brain {ECO:0000256|ARBA:ARBA00040231};
Q567C7	5	0.73711	0.00102824	0.0166949	1.56277	24.7598	25.3229	24.1581	25.6483	25.7398	26.1532	26.2249	24.8274	23.7401	23.9203	23.8377	23.4257	24.1195	pecr	Peroxisomal trans-2-enoyl-CoA reductase {ECO:0000256|ARBA:ARBA00041063};
Q6NYS8	10	0.464437	0.00103461	0.0167222	-1.52822	28.9305	28.3347	28.5823	28.6701	28.1059	26.7918	NA	29.6465	29.4966	29.766	29.8965	29.3659	29.5796	ddost	Dolichyl-diphosphooligosaccharide--protein glycosyltransferase 48 kDa subunit {ECO:0000250|UniProtKB:P39656};
Q7ZSZ0,Q7ZUV5	2	0.458443	0.00106639	0.0171583	-2.37171	24.7675	22.4168	24.3575	23.1969	24.3553	NA	NA	NA	26.0849	NA	25.8122	26.7153	25.201	rab1ab,rab1ba	Ras-related protein Rab-1A {ECO:0000256|ARBA:ARBA00039502};,Ras-related protein Rab-1A {ECO:0000256|ARBA:ARBA00039502};
A0A2R8Q1T2,F1QKE3	4	0.571227	0.00108135	0.017321	1.52285	24.8189	25.5084	25.3469	25.2249	25.4915	25.9068	NA	NA	23.9607	NA	24.2914	23.5312	24.1079	pals2a	Membrane protein, palmitoylated 6a (MAGUK p55 subfamily member 6) {ECO:0000313|Ensembl:ENSDARP00000147717, ECO:0000313|RefSeq:XP_021322330.1, ECO:0000313|RefSeq:XP_021322331.1};
A0A8M2B6I3,Q6IQX2	11	0.857267	0.00110287	0.0175869	3.484	25.2238	24.4156	28.2724	28.0023	24.6734	29.3018	27.1295	24.6102	24.6248	25.1354	23.2575	21.2344	22.0287	col1a2	Collagen alpha-2(I) chain isoform X1 {ECO:0000313|RefSeq:XP_005159770.1};
Q66HU7	5	0.687285	0.00111446	0.0176926	2.50872	24.7455	25.6931	24.7181	26.3149	25.7415	25.7712	27.0762	NA	23.7234	21.2142	24.6616	24.7827	22.5037	pxmp2	Peroxisomal membrane protein 2 {ECO:0000313|Ensembl:ENSDARP00000026766, ECO:0000313|RefSeq:NP_001004607.1};
F1QYC7	2	0.490591	0.00113066	0.0178068	2.56756	27.5699	29.5515	28.2513	30.5274	26.7729	29.2237	28.0952	NA	27.9765	26.1643	25.7439	25.4865	25.4761	haao	3-hydroxyanthranilate 3,4-dioxygenase {ECO:0000256|HAMAP-Rule:MF_03019};
A2CG95	25	0.460632	0.00113162	0.0178068	1.20383	29.4407	30.0925	29.5546	29.9202	30.1887	30.3664	30.1334	29.1746	29.2506	28.5335	29.195	28.4176	28.4617	acadm	Medium-chain specific acyl-CoA dehydrogenase, mitochondrial {ECO:0000256|ARBA:ARBA00019125};
A0A8M9PU70	8	0.6111	0.00113981	0.017857	2.15158	24.87	26.3258	26.1541	24.9974	25.636	27.1431	25.4186	21.6096	23.8288	25.4146	23.5876	24.2561	24.0687	slco1d1	Solute carrier organic anion transporter family member {ECO:0000256|RuleBase:RU362056};
Q0P3U2	10	0.656842	0.00114903	0.0179229	-1.76545	23.7095	23.1781	23.0803	23.5403	22.6361	22.6082	21.9174	22.8017	24.9538	25.6734	24.6074	24.7807	24.7359	aimp1a	Aminoacyl tRNA synthase complex-interacting multifunctional protein 1 {ECO:0000313|RefSeq:NP_001039316.1};
Q66I80	11	0.79948	0.00116784	0.018103	2.13539	26.1503	26.0589	27.5993	28.2214	27.7806	27.8076	25.8401	23.2895	25.1469	26.3221	25.7246	24.6441	25.3683	fabp4a	Fatty acid binding protein 11a {ECO:0000313|EMBL:AAH81489.1, ECO:0000313|Ensembl:ENSDARP00000021916};
Q6AXI7	14	0.651254	0.00117072	0.018103	1.47642	25.6444	26.6512	26.6048	26.2416	27.0568	26.8944	24.8469	24.6886	24.7608	24.7688	25.0669	25.2091	24.943	acads	Short-chain specific acyl-CoA dehydrogenase, mitochondrial {ECO:0000256|ARBA:ARBA00044204};
A0A8M2B4R5,A0A8M9P8E0,A0A8M9PDP8,A0A8M9PN41,Q6DGU9	2	0.438398	0.00117864	0.018147	2.11007	27.5628	28.1786	27.8623	27.5907	28.6468	29.4076	30.021	26.2525	27.2773	27.9584	26.6818	24.8391	26.0373	gstk1,si:dkey-40m6.14	Glutathione S-transferase kappa 1 isoform X2 {ECO:0000313|RefSeq:XP_005158403.1};,Glutathione S-transferase kappa 1-like isoform X1 {ECO:0000313|RefSeq:XP_021322618.1};
Q5BJA1,Q6P6F0	3	0.600664	0.00119306	0.0182902	-3.04076	28.393	28.1994	28.5776	28.2267	28.0414	24.2844	23.9065	30.3342	29.8383	30.3712	29.881	30.044	29.012	unknown,rps17	Small ribosomal subunit protein eS17 {ECO:0000256|ARBA:ARBA00035144};,Small ribosomal subunit protein eS17 {ECO:0000256|ARBA:ARBA00035144};
Q568E7	7	0.647544	0.00123199	0.0188063	1.30516	27.3486	28.2209	27.9267	27.4893	28.2154	28.6769	27.4778	25.9292	26.7826	26.8199	27.0321	27.1434	26.469	zgc:86794	Uncharacterized protein LOC550490 {ECO:0000313|RefSeq:NP_001017792.1};
Q6IQI6	8	0.564659	0.00125137	0.0190208	-1.74258	29.1468	28.4434	28.4714	28.9723	27.516	28.4047	27.8455	28.177	30.2543	30.3089	31.1306	30.1563	30.0815	rpl11	Large ribosomal subunit protein uL5 {ECO:0000256|ARBA:ARBA00035245};
A0A8M9PU59,B8A5Q1	12	0.202091	0.00129917	0.0196637	-2.34323	25.6927	24.6188	24.3123	NA	24.3473	23.8688	NA	29.133	26.0628	26.2593	25.9216	26.3349	26.0686	cyp2u1	Cytochrome P450 2U1 isoform X1 {ECO:0000313|RefSeq:XP_021330598.1};
Q567N5	18	0.64106	0.00135922	0.0204859	-1.9126	29.5045	28.6446	28.75	29.0538	28.7864	29.0301	27.0246	29.8136	31.0889	28.6477	31.312	31.0087	30.8942	rpl6	Large ribosomal subunit protein eL6 {ECO:0000256|ARBA:ARBA00035233};
B1H1H9	10	0.567798	0.00137999	0.0207102	-1.89203	22.7207	NA	21.5068	NA	21.1138	21.7573	NA	24.5896	23.3755	23.3106	23.128	22.9936	22.7107	pus7	Pseudouridine synthase 7 {ECO:0000313|Ensembl:ENSDARP00000133410};
A0A8M2BBX5,A0A8M3AYQ7,Q6PC10	6	0.694747	0.00138571	0.0207102	-2.85547	24.2869	NA	23.3105	23.6792	22.9176	20.3871	NA	27.0959	24.662	26.4503	25.0229	23.9193	25.424	bcat1	Branched-chain-amino-acid aminotransferase {ECO:0000256|RuleBase:RU004517};
Q6DGH3	3	0.586118	0.00143796	0.0213266	-1.85309	27.2238	26.2423	25.1274	26.4718	25.5134	27.1248	27.3038	29.3978	28.2366	28.7621	28.0707	27.5964	26.8385	sec61b	Protein transport protein Sec61 subunit beta {ECO:0000256|PIRNR:PIRNR006398};
Q7ZWD3	5	-0.00833914	0.00143889	0.0213266	2.7621	25.6836	26.3305	26.7604	NA	25.8721	28.3173	28.0429	NA	23.5847	23.6311	26.4517	22.7386	25.1065	eif2s1a	Eukaryotic translation initiation factor 2 subunit 1 {ECO:0000256|ARBA:ARBA00020950};
E7F0I1	2	0.5	0.0014603	0.0214955	2.72576	25.8206	26.2296	27.0525	27.0092	25.6784	27.934	26.4716	NA	NA	NA	25.8729	23.1621	22.9754	urahb	5-hydroxyisourate hydrolase {ECO:0000256|RuleBase:RU361270};
A0A0R4IGW7,A0A2R8QNM4,Q1LXR3	42	0.720104	0.00146232	0.0214955	-1.52851	26.9799	26.2138	26.3504	26.3273	25.786	27.1391	25.4774	26.3364	28.0811	27.6865	28.1065	28.3951	27.8596	rrbp1b	Ribosome-binding protein 1 isoform X1 {ECO:0000313|RefSeq:XP_005174097.1};
Q6IQA6	16	0.575032	0.00147824	0.0216405	-1.59685	24.1413	23.1342	23.0499	22.8398	23.709	NA	NA	24.5229	25.4264	24.2142	25.6137	24.6497	24.2536	cdk5rap3	CDK5 regulatory subunit-associated protein 3 {ECO:0000313|EMBL:AAH71504.1, ECO:0000313|RefSeq:NP_001002105.1};
F1QGW6	20	0.574268	0.00149382	0.0217793	-1.34224	26.3095	25.1715	25.4946	25.9839	25.7742	25.4627	NA	26.2758	27.1319	27.7727	26.7029	26.8165	26.8179	eif2s3	Eukaryotic translation initiation factor 2 subunit 3;
Q6P5K5	2	0.492535	0.00151002	0.021926	-4.07349	28.1249	NA	26.31	NA	NA	23.8294	NA	27.0953	30.5458	28.4011	28.1612	30.7111	29.9449	rplp1	Large ribosomal subunit protein P1 {ECO:0000256|ARBA:ARBA00041116};
Q6DHT4	26	0.497428	0.00153903	0.0222568	1.29088	28.645	29.3084	29.0685	29.8504	29.9199	28.7833	28.8124	27.5544	28.0827	27.4896	28.7197	28.0865	28.0646	aldh6a1	methylmalonate-semialdehyde dehydrogenase (CoA acylating) {ECO:0000256|ARBA:ARBA00013048};
Q08CC2	10	0.557472	0.00155929	0.0224587	1.52408	28.0528	29.1101	28.5294	28.8859	29.5218	28.3231	28.1031	NA	26.9948	26.897	26.5148	27.5092	28.1918	oxct1b	Succinyl-CoA:3-ketoacid-coenzyme A transferase {ECO:0000256|PIRNR:PIRNR000858};
Q6Q421	4	0.581512	0.00158355	0.0227167	-1.94687	28.0846	27.2806	26.9189	26.8077	26.9856	27.1206	NA	26.8284	29.6701	30.2315	29.3554	28.9665	28.7653	rps15	Small ribosomal subunit protein uS19 {ECO:0000256|ARBA:ARBA00035163};
Q6P2M0	5	0.542771	0.00160169	0.0228849	-2.83674	27.2588	26.7916	24.7476	24.3047	26.3832	NA	NA	27.7232	29.2839	27.9554	26.2307	30.1115	29.0563	rpl27a	Large ribosomal subunit protein uL15 {ECO:0000256|ARBA:ARBA00035200};
Q7ZUY9	15	0.47286	0.00163509	0.0232691	-1.52136	23.2514	22.67	22.8587	21.0466	22.2871	23.3473	22.7349	23.3863	23.3389	24.4561	24.1945	24.4686	24.2284	stt3a	Dolichyl-diphosphooligosaccharide--protein glycosyltransferase subunit STT3A {ECO:0000256|ARBA:ARBA00040922};
Q7ZVR0	6	0.577774	0.00164797	0.0233593	-1.75787	23.0869	21.807	22.4463	22.9104	21.2777	NA	NA	NA	24.5881	23.5444	23.4193	23.8614	23.9278	gtpbp4	Nucleolar GTP-binding protein 1 {ECO:0000256|PIRNR:PIRNR038919};
Q7ZUH8	6	0.578024	0.00168044	0.0237254	2.21466	25.8782	26.7974	27.267	27.4675	27.4789	26.4201	NA	23.1715	24.0385	23.8613	26.6242	25.687	25.8466	mgst3a	Microsomal glutathione S-transferase 3 {ECO:0000313|RefSeq:NP_998592.1, ECO:0000313|RefSeq:XP_005160934.1};
Q6IMW8	3	0.448593	0.00169241	0.0238004	-2.31207	25.5016	24.8965	23.602	23.9269	24.0322	NA	NA	27.6466	28.1326	25.9908	26.2898	25.4693	25.0296	rpl39	Large ribosomal subunit protein eL39 {ECO:0000256|ARBA:ARBA00035234};
Q0P3V6	9	0.445275	0.00170195	0.0238406	2.68951	26.8197	27.2822	26.931	27.679	27.6102	26.8605	26.8605	NA	NA	24.5144	NA	NA	NA	slc27a6	Long-chain-fatty-acid--CoA ligase {ECO:0000256|ARBA:ARBA00041297};
A0A8M9PRR3,Q6DGW4	3	0.651038	0.00174289	0.0243187	2.5987	24.0336	24.0576	24.9224	25.5105	26.9103	25.1102	24.7778	24.3192	22.9015	24.0118	NA	20.7494	21.0986	cela1.3	pancreatic elastase {ECO:0000256|ARBA:ARBA00039015};
Q5XJC6	9	0.622772	0.00175841	0.0244139	1.47328	24.6898	25.3768	25.1446	25.3367	24.8113	25.6937	26.1957	23.1661	24.4395	23.0502	25.0803	24.052	23.931	pcyt2	ethanolamine-phosphate cytidylyltransferase {ECO:0000256|ARBA:ARBA00024221};
A0A8M9PZQ3,Q5BLE6	17	0.32528	0.00176338	0.0244139	-2.78131	25.5363	NA	NA	23.1523	NA	NA	NA	25.2703	26.0287	26.6136	25.785	25.7558	26.1485	wu:fd55e12	Uncharacterized protein LOC541322 isoform X1 {ECO:0000313|RefSeq:XP_021332538.1};
Q9I9N1	4	0.465903	0.00177363	0.0244556	-2.82027	26.0867	24.6956	NA	23.2474	NA	NA	NA	25.1514	27.5587	27.7903	26.868	26.8728	26.5092	dap	Death-associated protein 1 homolog;
Q7ZZ04	18	0.479254	0.00178008	0.0244556	1.55719	27.3895	28.2454	27.6884	28.0078	28.985	28.2412	27.8408	24.8647	26.9256	27.3469	26.9764	26.6611	26.8907	echs1	Enoyl-CoA hydratase, mitochondrial {ECO:0000256|ARBA:ARBA00041110};
A0A8M1NQS1,Q6NYL5	25	0.545301	0.00179366	0.0245477	1.43428	27.0697	27.7842	27.588	27.9371	28.9484	28.1295	26.3341	26.3822	26.3002	26.1485	26.2957	26.4045	26.5845	gpt,gpt2l	alanine transaminase {ECO:0000256|ARBA:ARBA00026106};,Alanine aminotransferase 2-like;
I3IRX8,Q6IQR6	10	0.335036	0.00184149	0.0251061	-3.69362	27.9931	NA	NA	23.342	NA	27.1037	NA	30.3367	28.4456	29.5634	29.0876	27.635	28.4305	rcn3	Reticulocalbin 3, EF-hand calcium-binding domain {ECO:0000313|Ensembl:ENSDARP00000125637};
A1L244	12	0.69396	0.00186001	0.0252621	-1.50388	23.6803	22.5386	22.2386	23.3771	22.9574	NA	NA	25.0222	23.9855	24.1697	24.3971	23.6092	24.5072	sacm1lb	Phosphatidylinositol-3-phosphatase SAC1-B;
Q6PH19	9	0.813374	0.0019609	0.0265316	2.77061	25.1021	26.481	27.2822	23.8905	27.9835	27.9796	25.3075	21.3822	25.2383	23.643	24.5347	22.9568	24.5456	gatm	Glycine amidinotransferase, mitochondrial {ECO:0000250|UniProtKB:P50440};
A0EXC5,E7F734,Q6P2U4	4	0.520791	0.00198074	0.0265656	1.6434	26.8104	27.0289	27.2977	28.5254	27.0872	27.3558	28.4973	27.3833	25.0878	25.8726	26.5501	25.2155	25.8228	sult2st2,sult2st1	Sulfotransferase {ECO:0000256|RuleBase:RU361155};,Sulfotransferase {ECO:0000256|RuleBase:RU361155};
Q6DC71	2	0.499991	0.00198524	0.0265656	1.88242	24.1146	25.7933	25.0324	24.5295	25.5194	24.8322	NA	22.0793	22.1183	24.6132	23.0169	23.342	24.3839	rdh12l	Retinol dehydrogenase 12, like {ECO:0000313|EMBL:AAH78208.1, ECO:0000313|RefSeq:NP_001009912.1};
Q7ZTH6	23	0.494249	0.00198759	0.0265656	1.96057	26.7747	27.4064	27.6688	27.5073	27.9004	28.6301	27.4171	23.4991	26.4657	24.8256	26.6969	26.701	26.5784	hadhb	Trifunctional enzyme subunit beta, mitochondrial {ECO:0000256|ARBA:ARBA00039414};
F1QKS4,Q7SYE1	7	0.467632	0.00199316	0.0265656	-1.35683	26.8752	25.8606	26.6574	26.0887	25.6378	NA	NA	27.5457	27.6417	27.78	26.9562	27.4293	27.1549	canx	Calnexin {ECO:0000256|ARBA:ARBA00040224};
A0A8M9QFL7,Q1JPT8	3	0.637485	0.00201746	0.0267894	1.41562	24.8941	25.4335	24.8409	25.677	26.1177	25.9405	NA	NA	23.8483	24.1695	24.8197	23.854	24.2401	clybl	Citrate lyase subunit beta-like protein, mitochondrial isoform X1 {ECO:0000313|RefSeq:XP_021334436.1};
Q1RMA2,Q7T128	2	0.346124	0.00202828	0.0268334	-1.44979	22.1708	21.1471	21.6248	NA	21.3325	21.357	NA	NA	22.7305	23.4427	22.8534	22.2434	22.8058	cbln10	Uncharacterized protein LOC559705 {ECO:0000313|RefSeq:NP_001035423.1};
Q6IQB1,Q7ZUI0	7	0.704191	0.0020764	0.0271745	-2.01104	28.7594	28.1633	27.7663	28.9507	28.4454	27.2778	25.9201	27.8352	30.2525	29.9752	30.8286	29.9461	29.7521	rpl5b,rpl5a	Ribosomal protein L5 {ECO:0000313|EMBL:AAH76208.1, ECO:0000313|Ensembl:ENSDARP00000106359, ECO:0000313|RefSeq:NP_001002106.1};,60S ribosomal protein L5 {ECO:0000313|RefSeq:NP_956050.1};
A0A8M2B2D8,A0A8M2B2E5,A0A8M2B2E6,A0A8M2B2F0,A0A8M2B2F7,A0A8M2B2P8,A0A8M2B2Q2,A0A8M2B2Z3,A0A8M2B329,A0A8M2B341,A0A8M2B346,A0A8M2B379,A0A8M2B384,A0A8M2B390,A0A8M2B3P7,A0A8M2B3Q3,A0A8M2B3U7,A0A8M3AS35,A0A8M3AS42,A0A8M3AS95,A0A8M3ASA1,A0A8M3ASA5,A0A8M3AZ56,A0A8M3AZ91,A0A8M3AZF1,A0A8M3AZF7,A0A8M3B2B5,A0A8M3B2B8,A0A8M3B2C2,A0A8M3B830,A0A8M3B9H1,A0A8M3B9H5,A0A8M3B9H8,A0A8M3BEA7,A0A8M3BEQ1,A0A8M3BEQ5,A0A…	2	0.463097	0.00207875	0.0271745	-1.8735	24.6792	23.1332	23.9584	NA	23.5778	23.8841	NA	NA	25.0892	25.3494	24.7449	27.0193	25.3567	camk2g1,camk2g2,camk2b1	calcium/calmodulin-dependent protein kinase {ECO:0000256|ARBA:ARBA00012434};,calcium/calmodulin-dependent protein kinase {ECO:0000256|ARBA:ARBA00012434};,calcium/calmodulin-dependent protein kinase {ECO:0000256|ARBA:ARBA00012434};
Q1RLT6	10	0.638069	0.002083	0.0271745	1.27742	26.22	27.0982	26.951	26.6621	27.5403	26.3322	NA	24.987	25.5338	25.9331	26.0815	25.5143	25.7865	fb68f01	Uncharacterized protein LOC678543 {ECO:0000313|RefSeq:NP_001035392.1};
Q9MIY7	4	0.403475	0.0020845	0.0271745	-1.63235	25.2494	23.9257	24.828	NA	24.638	24.4795	24.295	NA	26.5554	24.861	25.8145	27.0619	26.0351	mt-co2	Cytochrome c oxidase subunit 2;
F1QFV6,Q7SXI9	13	0.602962	0.00214846	0.0279065	-1.63709	26.5328	25.4913	25.2869	26.055	25.974	26.096	25.3825	25.7617	27.9678	26.637	28.8032	27.5196	27.419	rpl28	Large ribosomal subunit protein eL28 {ECO:0000256|ARBA:ARBA00035223};
Q6IQ57	6	0.656992	0.00216832	0.0279154	-1.87581	26.4709	25.1045	25.3303	25.7948	24.8198	25.068	27.5922	NA	27.2501	26.9461	28.6848	27.2796	27.3099	ssr4	Translocon-associated protein subunit delta {ECO:0000256|ARBA:ARBA00014387};
Q6IQU1	8	0.494373	0.00216842	0.0279154	1.28962	25.9521	26.0657	26.5726	26.6272	26.8105	27.2014	NA	25.8997	25.7491	25.5743	24.6772	25.1849	25.1099	akr1b1.1	Aldose reductase {ECO:0000313|RefSeq:NP_001002048.1};
A0A8M9PYE1,E7FD66	10	0.693886	0.00217258	0.0279154	1.89464	25.0052	25.8193	26.6883	25.5912	26.7151	25.3793	NA	22.3556	25.0667	23.4773	24.4842	24.2934	25.1868	aass	Alpha-aminoadipic semialdehyde synthase, mitochondrial isoform X2 {ECO:0000313|RefSeq:XP_021326170.1};
B8A5M6	14	0.711336	0.00221154	0.028314	2.05999	23.6063	24.2295	24.0421	25.6768	25.7287	23.5044	NA	23.2781	22.3733	23.4347	NA	21.2467	22.5489	pdia2	Protein disulfide-isomerase {ECO:0000256|ARBA:ARBA00012723, ECO:0000256|RuleBase:RU361130};
Q9I9E5	5	0.474546	0.00222652	0.0283769	-1.40974	25.4427	24.7959	24.6919	24.2167	24.6828	NA	NA	25.2067	25.9025	26.5888	25.7903	26.5378	26.0133	snrpb	Small nuclear ribonucleoprotein-associated protein {ECO:0000256|PIRNR:PIRNR037187};
A0A8M2B2X2,Q6PCR7	41	0.480793	0.00223711	0.0283769	-1.48303	23.1789	22.733	22.9067	22.7636	22.2651	23.0777	20.8783	24.6802	23.6594	23.9187	24.2809	23.1629	23.8204	eif3s10,eif3a	Eukaryotic translation initiation factor 3 subunit A {ECO:0000256|HAMAP-Rule:MF_03000};,Eukaryotic translation initiation factor 3 subunit A {ECO:0000255|HAMAP-Rule:MF_03000};
Q6DGW9	4	0.473299	0.00224028	0.0283769	-2.18787	24.0253	NA	22.5946	23.1916	22.5389	NA	NA	NA	25.0617	NA	23.935	24.8843	25.9708	tmco1	Calcium load-activated calcium channel {ECO:0000250|UniProtKB:Q9UM00};
A0A8M9QBT5,A8E5P4,F1QWW2	3	0.630029	0.00226933	0.0286433	2.57787	25.6544	26.8816	27.4211	27.6722	27.0721	24.9535	NA	NA	24.2744	25.4007	24.8134	22.4004	NA	unknown	adenine phosphoribosyltransferase {ECO:0000256|ARBA:ARBA00011893};
Q7ZU46	11	0.635241	0.00229033	0.0288065	-1.13961	22.5869	21.8679	21.6962	22.3734	21.9451	21.9437	NA	23.1807	23.1175	23.4482	23.3974	22.8126	22.673	hspa4a	Heat shock protein 4, like {ECO:0000313|EMBL:AAH51152.1};
F1Q5Z6	5	0.566492	0.00231704	0.0290402	-1.22737	23.8282	23.2486	23.2294	23.646	23.695	22.7498	23.0533	NA	24.4641	24.4131	23.8613	24.9524	24.7977	hbs1l	HBS1-like protein {ECO:0000256|ARBA:ARBA00015186};
A0A8M3AME1,A0A8M9PW60,Q1LWN2	11	0.531637	0.00232745	0.0290687	-4.08429	27.1379	NA	20.9844	NA	24.9462	27.3145	NA	27.5698	29.548	29.672	27.7058	27.4062	29.094	vtg1,LOC110438452	Vitellogenin 1 isoform X1 {ECO:0000313|RefSeq:XP_009294662.1};,Vitellogenin-like {ECO:0000313|RefSeq:XP_021326591.1};
A0A8M3BA22,A0A8M9QDG6,B3DIZ3	14	0.660553	0.00235864	0.0293557	-1.49497	24.9174	24.2046	23.8681	24.3681	23.8644	24.2044	NA	27.2029	24.8567	25.3405	25.3934	25.4077	25.3801	ganaba	Uncharacterized protein LOC100126019 isoform X2 {ECO:0000313|RefSeq:XP_009300299.1};
A0A2R8QJA0,A0A8M1NZ82,A0A8M6YY91,A0A8M6YZ52,A0A8M6Z6C9,A0A8M6Z6X1,A0A8M9PK80,A0A8M9PK85,A0A8M9PKW2,A0A8M9PXQ3,A0A8M9PYI5,A0A8M9Q3F2,A0A8M9Q3F9,A0A8M9Q417,A0A8M9Q8Q1,A0A8M9QE14,A0A8M9QE20,F6P055	2	0.479917	0.00239208	0.029571	1.82493	24.7794	25.1467	26.2354	27.0141	25.1013	NA	NA	24.0488	24.9345	23.5376	24.769	23.3366	23.6705	acaca,acacb	acetyl-CoA carboxylase {ECO:0000256|ARBA:ARBA00013058};,acetyl-CoA carboxylase {ECO:0000256|ARBA:ARBA00013058};
A4FUN4	4	0.702099	0.00239984	0.029571	2.44168	23.32	25.0192	NA	24.4405	NA	NA	24.1629	22.6674	NA	21.0408	NA	22.5893	NA	anpepb.1	Aminopeptidase {ECO:0000256|RuleBase:RU364040};
A0A0R4IBA4,A0A8M1PEC5,A0A8M2BG14,A0A8M2BG21,A0A8M3B0G1,A0A8M9P7Q3,A0A8M9QA74,Q7T3E5	3	0.557578	0.00241116	0.029571	1.68657	24.7356	26.6095	25.1862	25.3277	26.0285	24.7426	NA	NA	23.7297	23.769	22.9906	24.1851	24.7871	kyat3.1,kyat3.2,LOC103911233,LOC103911241,kyat3	Kynurenine--oxoglutarate transaminase 3 {ECO:0000256|ARBA:ARBA00019100};,Kynurenine--oxoglutarate transaminase 3 {ECO:0000256|ARBA:ARBA00019100};,Kynurenine--oxoglutarate transaminase 3 {ECO:0000256|ARBA:ARBA00019100};,Kynurenine--oxoglutarate transaminase 3 {ECO:0000256|ARBA:ARBA00019100};,Kynurenine--oxoglutarate transaminase 3 {ECO:0000250|UniProtKB:Q71RI9};
A0A2R8Q1X2,Q6IQP5	8	0.395326	0.00241458	0.029571	-1.59673	26.7442	27.2954	26.5365	24.8685	26.0483	25.2975	25.6289	27.2245	27.3919	28.0721	26.6409	28.5198	27.4062	eno1a	phosphopyruvate hydratase {ECO:0000256|ARBA:ARBA00012058};
O42248	22	0.537839	0.00241734	0.029571	-1.32629	28.6699	27.979	27.9194	27.4401	27.7574	27.8174	29.1276	28.3851	29.3544	29.2358	29.4998	30.1079	29.4155	gnb2l1	Small ribosomal subunit protein RACK1 {ECO:0000305};
Q803L1	19	0.355199	0.00245075	0.0298303	1.60807	26.0331	26.1957	26.0926	26.6034	26.9231	27.37	27.8381	23.5599	25.5914	24.9391	25.8601	25.8534	25.5706	dldh	Dihydrolipoyl dehydrogenase {ECO:0000256|RuleBase:RU003692};
Q5U3U3	25	0.667754	0.00245524	0.0298303	1.22895	26.4143	27.7227	26.7662	26.403	27.9023	26.8994	26.4793	26.3175	25.7091	25.7701	25.6025	25.704	25.6959	cpt2	Carnitine O-palmitoyltransferase 2, mitochondrial;
Q5XJA7	6	0.5942	0.00247041	0.0299129	1.32883	25.6873	26.7308	25.9839	25.6592	26.3611	26.4754	26.5377	NA	25.033	24.0372	25.6967	25.0884	24.9574	gcdhb	Glutaryl-CoA dehydrogenase, mitochondrial {ECO:0000256|ARBA:ARBA00039507};
Q6DGL9	7	0.75973	0.00249348	0.0300903	-3.3315	26.9484	24.8859	24.8004	24.8998	26.1328	24.9372	NA	24.3084	30.3014	26.8335	29.9992	29.2664	30.0675	rpl38	Large ribosomal subunit protein eL38 {ECO:0000256|ARBA:ARBA00035235};
A0A8M9Q7P7,Q6DRH5	4	0.564878	0.00251672	0.0302684	-2.10986	22.2263	21.8564	21.6992	22.2374	20.6463	19.4176	NA	NA	23.2832	22.2236	24.2227	22.7244	23.9522	nop10	Nucleolar protein 10 {ECO:0000256|ARBA:ARBA00030185};
E7F147	3	0.561306	0.00254883	0.0305518	1.46393	26.392	26.86	26.8369	27.4773	25.708	27.4235	28.0392	25.488	25.2896	25.8432	25.778	25.5688	NA	ponzr1	Plac8 onzin-related protein 1 {ECO:0000313|Ensembl:ENSDARP00000113816, ECO:0000313|RefSeq:NP_001314677.1};
A5WWI5	6	0.759354	0.00258058	0.0308288	2.67208	25.5135	25.1202	26.2993	27.6098	25.848	28.4487	27.7711	21.2489	24.6191	23.5924	23.9583	25.6339	26.0121	ahsg2	Alpha-2-HS-glycoprotein 2 {ECO:0000313|Ensembl:ENSDARP00000091498};
A0A8M1NAN4	13	0.834688	0.00264489	0.0314918	-2.6197	26.2681	25.2277	26.2668	22.9348	23.8807	NA	25.8861	25.5434	28.8438	28.5485	26.6351	26.4778	28.7049	vtg4	Vitellogenin 4 precursor {ECO:0000313|RefSeq:NP_001038759.2};
F1QBQ6,Q7ZTX3	6	0.572812	0.00269719	0.0319234	1.86949	25.2282	26.0289	26.8395	26.8964	26.0979	24.9522	NA	24.732	23.5606	25.0276	23.0878	25.0593	NA	zgc:77077	Uncharacterized protein LOC393297 isoform X1 {ECO:0000313|RefSeq:XP_009293870.1, ECO:0000313|RefSeq:XP_021324452.1};
Q98874	3	0.583213	0.00271027	0.0319234	1.93038	25.4354	25.7129	26.1732	26.5365	25.2571	26.1423	27.4234	NA	23.4773	NA	25.7624	24.2447	23.6242	erh	Enhancer of rudimentary homolog;
A0A8M6Z8T4,A0A8M9QDU6	71	0.534743	0.00272455	0.0319234	1.53721	27.19	27.7571	28.2021	27.9652	27.9386	28.1766	27.712	25.5696	26.46	24.8346	27.0102	27.6607	26.9933	flnbl	Filamin-B isoform X1 {ECO:0000313|RefSeq:XP_017213862.2};
A0A8M2BB11,Q7SX96	5	0.671122	0.00272602	0.0319234	-1.88849	26.2824	25.162	24.3356	24.8289	26.2707	NA	NA	25.8664	27.5575	28.0217	26.1975	27.583	27.0006	cyp2k18	Cytochrome P450, family 2, subfamily K, polypeptide 18 isoform X1 {ECO:0000313|RefSeq:XP_005163790.1};
A0A8M2B9A6,A0A8M6Z3P2,A0A8M9PKL9,A0A8M9PWC9,E9QB41,F1QWU4,Q5XJ62,Q6TNS5	2	0.374271	0.0027262	0.0319234	1.67128	28.2795	29.2311	29.9342	28.0104	28.9466	29.1766	29.392	26.7006	26.8417	28.319	28.1331	26.0974	28.5716	wu:fb02e09,hm:zehn1575,wu:fa98e09,fb02e09,myl6,MLC3SM	Myosin light chain alkali, smooth-muscle isoform isoform X3 {ECO:0000313|RefSeq:XP_005162288.3};,Myosin light chain alkali, smooth-muscle isoform isoform X4 {ECO:0000313|RefSeq:XP_017209013.1};,Myosin light chain alkali, smooth-muscle isoform isoform X1 {ECO:0000313|RefSeq:XP_021325429.1};,Myosin light chain alkali, smooth-muscle isoform isoform X2 {ECO:0000313|RefSeq:XP_021325430.1};,Myosin, lig…
Q5U3T6	5	0.632198	0.00273476	0.0319234	1.69134	24.2516	25.0276	25.1948	24.4026	24.3587	26.5024	NA	23.4819	23.4279	NA	24.2231	22.7216	23.1751	pmpca	Mitochondrial-processing peptidase subunit alpha {ECO:0000256|ARBA:ARBA00016741};
A0A8M1QKY6,A0A8M9PAQ3,F1R7X5	28	0.500353	0.00275477	0.0320522	1.99499	29.4858	30.3525	29.8782	30.1979	30.75	30.947	30.7741	25.5409	28.9004	29.0115	29.6519	28.8933	28.9317	suclg2	Succinate--CoA ligase [GDP-forming] subunit beta, mitochondrial {ECO:0000256|HAMAP-Rule:MF_03221};
Q1LUK1	3	0.616056	0.00277158	0.0321391	1.59256	24.5738	25.4686	25.3722	25.9904	25.3445	24.6747	NA	NA	23.1664	23.2654	23.6327	23.6793	25.1436	micos13	MICOS complex subunit MIC13 {ECO:0000250|UniProtKB:Q5XKP0};
Q6P3H6	34	0.401205	0.00278023	0.0321391	1.2319	30.0463	30.5714	30.1658	30.2785	31.3244	30.2798	31.3538	29.4517	29.7852	28.6443	29.1548	29.6144	29.9318	pck2	phosphoenolpyruvate carboxykinase (GTP) {ECO:0000256|ARBA:ARBA00012306};
A0A8M2BHF1,Q6NYA1,Q6NYU8	3	0.588907	0.00280331	0.0323014	-2.00123	26.7853	25.5011	26.0597	24.8443	25.9332	NA	NA	27.0217	28.1264	27.6064	25.8088	28.9904	27.9611	hnrnpaba,hnrnpabb	Heterogeneous nuclear ribonucleoprotein A/B isoform X1 {ECO:0000313|RefSeq:XP_005169634.1};,Heterogeneous nuclear ribonucleoprotein A/B {ECO:0000313|Ensembl:ENSDARP00000133355, ECO:0000313|RefSeq:NP_998467.1};
A0A8M2BB11,A0PGM0,Q7SX96	9	0.534633	0.00281618	0.032315	-1.50967	25.8505	24.0488	24.1856	25.0183	25.834	26.0488	NA	26.7635	26.6168	26.9892	25.9601	26.5188	26.3721	cyp2k18,cyp2k19	Cytochrome P450, family 2, subfamily K, polypeptide 18 isoform X1 {ECO:0000313|RefSeq:XP_005163790.1};,Cytochrome P450 CYP2K19 {ECO:0000313|EMBL:AAX37319.1};
A0A8M9P7H0,A0A8M9PI40,Q6DHI0,Q6DHQ3	2	0.5	0.00283084	0.032315	2.7393	25.1213	25.7308	26.9898	27.1994	25.9844	25.7896	NA	22.2767	NA	NA	25.5629	24.781	21.7773	acy3.2,acy3.1	N-acyl-aromatic-L-amino acid amidohydrolase (Carboxylate-forming) B isoform X2 {ECO:0000313|RefSeq:XP_021326647.1};,N-acyl-aromatic-L-amino acid amidohydrolase (carboxylate-forming) A;
A0JMJ1	8	0.849684	0.00283163	0.032315	1.68133	24.1463	24.837	26.291	24.7098	24.1985	24.8984	NA	NA	22.9455	22.6667	23.0983	23.4295	24.388	scinla	Scinderin like a {ECO:0000313|EMBL:AAI25899.2, ECO:0000313|RefSeq:NP_835232.2};
Q6PHV5	7	0.823424	0.00284663	0.0323827	2.98351	24.8628	24.4283	25.711	28.1416	27.8005	NA	NA	24.3084	23.1085	25.2541	22.6068	22.4063	NA	cpa5	Carboxypeptidase A precursor {ECO:0000313|RefSeq:NP_954965.1};
F1QZA4	7	0.671352	0.00286759	0.0324775	1.45169	24.8977	25.9093	25.1783	24.5766	26.2871	25.1694	26.2246	NA	24.0803	24.8072	24.0177	23.3357	24.2884	idh3g	Isocitrate dehydrogenase [NAD] subunit, mitochondrial {ECO:0000256|RuleBase:RU361266};
E7EZW6	14	0.500605	0.00287315	0.0324775	-1.73039	22.6097	20.2522	21.5438	22.2884	22.2014	NA	NA	23.1339	24.3366	22.8024	22.8599	23.0637	23.6144	srpra	SRP receptor subunit alpha {ECO:0000313|Ensembl:ENSDARP00000081257};
Q4V981,Q6NY97,Q6P009	3	0.403969	0.00288429	0.0325006	-1.46012	26.4331	24.758	25.3607	26.6731	26.0842	25.3076	NA	27.6275	27.6575	27.376	26.4797	26.6904	26.7499	dao.1,dao.2,dao.3	D-amino-acid oxidase {ECO:0000256|ARBA:ARBA00039751};,D-amino-acid oxidase {ECO:0000256|ARBA:ARBA00039751};,D-amino-acid oxidase {ECO:0000256|ARBA:ARBA00039751};
A0A8M9QCZ1,Q6PC91	3	0.620377	0.00290655	0.0326482	-1.7828	24.6597	23.6078	23.8929	23.422	NA	NA	NA	NA	25.8076	NA	25.6389	24.7118	25.5366	btf3l4	Transcription factor BTF3 {ECO:0000256|RuleBase:RU361272};
F1Q7H1	6	0.686811	0.00291567	0.0326482	1.5442	25.011	26.6522	25.4516	25.5033	25.8683	NA	NA	24.4314	24.0998	24.9926	NA	23.681	24.4185	cyp27a1.1	Cytochrome P450, family 27, subfamily A, polypeptide 7 {ECO:0000313|Ensembl:ENSDARP00000045587};
A0A8M2BH38	2	0.166303	0.0029405	0.0327069	2.45128	25.43	26.3664	25.9743	NA	26.8907	NA	NA	NA	24.2601	NA	NA	NA	23.6583	rp1l1a	Retinitis pigmentosa 1-like 1 protein isoform X1 {ECO:0000313|RefSeq:XP_005169865.1, ECO:0000313|RefSeq:XP_005169866.1};
Q4V9H6	2	0.433845	0.0029438	0.0327069	1.52167	25.504	25.6025	25.3777	26.2668	25.9884	26.2884	27.6504	NA	23.9424	25.0426	25.2036	24.7007	24.4807	fam210b	Protein FAM210B {ECO:0000313|RefSeq:NP_001028923.1};
A0A0R4IX64	2	0.486145	0.00294838	0.0327069	1.70045	24.1866	25.6154	25.0116	24.6526	25.548	NA	NA	23.1853	23.6426	25.0335	23.6037	22.6854	22.8882	lratb.1	Si:ch73-132f6.5 {ECO:0000313|Ensembl:ENSDARP00000139504};
A0A8M9PJQ1,A2BFD8	3	0.50485	0.00297278	0.0328063	1.79872	25.2211	26.1962	26.6914	26.2779	25.0899	NA	26.3469	NA	25.4375	24.7008	24.2099	22.7543	24.5064	thy1	ribonuclease H {ECO:0000256|ARBA:ARBA00012180};
Q7T390	2	0.480898	0.00297661	0.0328063	-1.82888	25.4391	24.9927	24.53	24.834	24.48	23.7865	NA	24.5159	27.3258	27.0115	26.3796	NA	26.5348	tecrb	very-long-chain enoyl-CoA reductase {ECO:0000256|ARBA:ARBA00012530};
Q7T1E0	11	0.347261	0.0029849	0.0328063	1.17489	28.0848	28.6942	28.0665	28.6766	28.0681	29.2427	29.2852	26.9307	27.9115	27.8239	27.4885	27.6537	27.1758	gpd1b	Glycerol-3-phosphate dehydrogenase [NAD(+)] {ECO:0000256|RuleBase:RU361243};
Q7SXL4	2	0.495468	0.00305563	0.0334807	2.71759	25.3661	27.1868	27.6444	26.5482	25.5201	NA	NA	NA	22.0183	24.3671	NA	24.0221	25.6217	nme2b.2	Nucleoside diphosphate kinase {ECO:0000256|RuleBase:RU004013};
Q6PH41	9	0.702768	0.00309236	0.0337795	1.70079	27.7765	29.3845	29.5167	28.763	28.1178	29.0147	26.9648	26.9591	26.0167	27.7272	26.6525	28.0578	26.1435	gstt1b	glutathione transferase {ECO:0000256|ARBA:ARBA00012452};
Q7SXU3	11	0.476389	0.00314549	0.0342552	1.67463	29.1357	29.6679	30.0646	29.3515	30.1358	30.6453	NA	NA	28.8347	28.2909	28.6012	26.728	29.0371	aldh2.1	Aldehyde dehydrogenase, mitochondrial {ECO:0000256|ARBA:ARBA00040706};
Q7ZUZ4	2	0.487634	0.00315738	0.0342801	-1.79121	24.3511	24.1962	22.939	23.9259	22.363	NA	NA	NA	25.8597	25.1738	24.1697	25.3771	25.1558	pdcd5	Programmed cell death 5 {ECO:0000313|EMBL:AAH71345.1, ECO:0000313|Ensembl:ENSDARP00000032037};
Q6P6X6	17	0.59368	0.0031936	0.0345683	-1.61983	24.6029	23.6821	23.5917	23.426	23.2537	23.999	24.8052	23.4273	25.9532	25.6178	26.4731	25.2865	25.7187	nop58	NOP58 ribonucleoprotein homolog (yeast) {ECO:0000313|Ensembl:ENSDARP00000131046};
A0A8M9P5U3	2	0.352563	0.00320802	0.0346195	1.97238	25.3559	26.9432	25.0334	26.2185	26.5635	25.8959	27.3981	24.4573	25.266	24.7131	24.9475	21.7695	25.0649	eci2	Enoyl-CoA delta isomerase 2, mitochondrial isoform X1 {ECO:0000313|RefSeq:XP_021325811.1, ECO:0000313|RefSeq:XP_021325812.1};
A0A8M3ARK1,F1QP23	60	0.373788	0.00325872	0.0350607	-1.14078	26.6865	26.259	26.0931	26.0294	25.9816	26.2007	26.133	26.167	27.3861	26.9374	27.852	27.726	27.473	eprs1	Bifunctional glutamate/proline--tRNA ligase isoform X1 {ECO:0000313|RefSeq:XP_009291485.1};
A0A8M2BAA6,A0A8M9PUW2,Q6IQT4	3	0.558231	0.00331448	0.0355536	-1.81407	22.6971	22.061	21.1118	NA	21.8087	NA	NA	NA	23.9786	23.7305	22.9545	NA	23.2345	cops2	COP9 signalosome complex subunit 2 {ECO:0000256|ARBA:ARBA00014879};
Q6P5L8	25	0.432667	0.00337897	0.0361368	1.43279	28.835	29.3626	29.5413	29.806	30.134	30.0607	28.4035	27.1667	28.5581	27.2607	28.7216	28.0189	28.9854	hsdl2	Hydroxysteroid dehydrogenase-like protein 2;
Q6NZ32	9	0.446986	0.00341271	0.0363886	2.1647	24.3694	26.0109	24.7575	25.491	25.8687	24.5293	NA	NA	23.4398	24.7912	NA	21.5879	22.8482	wu:fl33b06	Flavin-containing monooxygenase {ECO:0000256|RuleBase:RU361177};
P62247	12	0.554457	0.00345068	0.036684	-1.54311	25.7949	24.7	24.7185	24.3074	25.1089	26.3166	24.9886	25.7812	27.1363	25.1844	27.3994	27.1605	26.7368	rps8	Small ribosomal subunit protein eS8 {ECO:0000305};
B3DKM3	5	0.528238	0.00346813	0.0367601	-1.83081	25.1107	24.4699	23.6847	24.4394	24.6485	23.3181	NA	28.0387	25.2175	26.1852	26.1078	25.0874	25.021	tmed3	Transmembrane emp24 domain-containing protein 3 precursor {ECO:0000313|RefSeq:NP_001122140.1};
Q8JH71	31	0.318602	0.00348469	0.0368264	1.08243	31.075	31.6413	30.9756	31.9827	31.6335	31.7688	31.6953	30.013	30.8418	30.7528	31.0644	29.9927	30.5379	aldob	Fructose-bisphosphate aldolase B;
Q7SZR0	7	0.825436	0.00353545	0.0372526	2.06116	25.0543	26.1219	25.8025	27.1545	24.9193	25.1377	NA	24.4465	23.3193	23.5323	NA	NA	NA	ddc	Aromatic-L-amino-acid decarboxylase {ECO:0000256|ARBA:ARBA00040968};
Q7ZVG1	11	0.423823	0.00356	0.0374009	2.63243	28.8041	29.7771	30.2906	30.0068	30.5453	30.3729	29.7292	23.8169	28.6885	25.744	28.7749	28.8355	29.0676	acaa2	3-ketoacyl-CoA thiolase, mitochondrial {ECO:0000313|RefSeq:NP_998217.1};
F1QW85,Q1JPX9	7	0.354157	0.00359218	0.0375544	1.27545	25.1242	25.6835	25.5103	25.8873	25.4419	26.5766	NA	24.2077	24.4343	23.9611	25.17	24.2241	25.2695	im:7137941	Uncharacterized protein LOC692276 isoform X1 {ECO:0000313|RefSeq:XP_005158196.1};
Q5BJK2	3	0.558268	0.00360571	0.0375544	-1.47465	23.5373	NA	22.8737	22.5067	22.4666	NA	NA	NA	24.3232	23.7621	23.8219	24.0459	24.4984	rpp30	Ribonuclease P protein subunit p30 {ECO:0000313|RefSeq:NP_001013497.1};
Q7ZV08	2	0.464488	0.00360614	0.0375544	1.46255	24.6909	24.912	26.1713	24.9452	25.6368	25.0392	NA	NA	23.7539	NA	24.4023	23.8396	23.5176	scamp2	Secretory carrier-associated membrane protein {ECO:0000256|RuleBase:RU363122};
B3DJ54	21	0.493857	0.00365067	0.0379076	1.10835	27.1715	27.8394	27.3022	27.4534	27.6101	28.4842	27.665	26.4692	26.834	26.1608	27.4104	26.463	26.3667	uroc1	urocanate hydratase {ECO:0000256|ARBA:ARBA00011992};
A0A8M9QBU1,E7F9J1,Q66HW5	4	0.618576	0.00366428	0.0379386	1.25799	22.6795	23.3142	23.0362	23.8668	23.5482	22.7769	NA	NA	22.6148	21.7439	22.2244	21.6771	21.992	clpxa,clpxb	ATP-dependent Clp protease ATP-binding subunit clpX-like, mitochondrial isoform X1 {ECO:0000313|RefSeq:XP_021333146.1};,ATP-dependent Clp protease ATP-binding subunit clpX-like, mitochondrial {ECO:0000313|RefSeq:XP_002667004.2};
Q50LC6,Q9DDU5	9	0.426385	0.00368158	0.0380075	-1.4569	29.0858	28.1934	28.6631	27.519	28.1227	28.5229	29.1228	31.4367	29.6774	30.0175	28.7949	29.4308	29.5282	gstp1.1,gstp1.2	Glutathione S-transferase {ECO:0000256|RuleBase:RU368105};,Glutathione S-transferase {ECO:0000256|RuleBase:RU368105};
A0A8M3BBK0	50	0.528697	0.00372115	0.0383053	-1.20598	25.8034	25.0882	24.9921	25.1592	24.8788	25.9543	25.1297	27.2088	26.1439	26.7785	26.7384	25.3856	26.1831	gcn1	EIF-2-alpha kinase activator GCN1 {ECO:0000313|RefSeq:XP_009302001.2};
A0A8M9QB56,A0A8M9QGH6	2	0.470036	0.00380369	0.0390424	-1.63111	25.392	24.1002	24.1701	25.1842	24.8512	NA	NA	NA	26.9113	NA	25.7305	25.8894	26.299	pmt	phosphoethanolamine N-methyltransferase {ECO:0000256|ARBA:ARBA00035674};
A0A8M2B1Z3,A0A8M2B227,Q6PEI9	3	0.649009	0.0038366	0.0392674	2.45769	23.2946	NA	23.1492	25.393	NA	25.5547	NA	21.759	21.9664	21.9906	23.249	NA	NA	col1a1b	Collagen, type I, alpha 1b isoform X2 {ECO:0000313|RefSeq:XP_005156037.1};
F1QYS7	13	0.54021	0.00386083	0.0393547	1.85983	25.3523	27.5829	25.9781	26.231	27.11	26.3604	24.4309	22.4353	24.4952	24.6343	24.7931	24.895	25.2813	acss1	Acetyl-coenzyme A synthetase {ECO:0000256|RuleBase:RU361147};
Q6NWC3	15	0.559814	0.00386716	0.0393547	-1.67438	28.3356	27.8148	27.6243	28.0622	26.8393	28.4666	26.1833	27.5262	29.6387	28.4355	30.0459	29.8103	29.5802	rps2	Small ribosomal subunit protein uS5 {ECO:0000256|ARBA:ARBA00035255};
A0A8M9PNM3,A0A8M9PNM8,A0A8M9PNN3,A0A8M9PNN8,A0A8M9Q183,A0A8M9Q190,A0A8M9Q197,A0A8M9Q1A3,A0A8M9Q7J8,A0A8M9Q7K5,A0A8M9Q7L2,A0A8M9Q7L7,A0A8M9QBP1,A0A8M9QBP6,A0A8M9QBQ1,A0A8M9QBQ7,A0A8M9QGN8,A0A8M9QGP6,A0A8M9QGP9,Q4H4B6	8	0.618367	0.00389193	0.0394943	1.33086	22.5132	23.7979	23.5788	23.5568	22.4831	22.6416	22.6503	NA	22.4878	21.1319	21.3913	21.7626	22.1626	scrib	Protein scribble homolog isoform X4 {ECO:0000313|RefSeq:XP_021333092.1};
Q6DC20,Q6DHP3,Q6P5M5,Q78AP9,Q7ZUA0,Q7ZUW4,Q7ZUZ7,Q803D1	2	0.491188	0.00396867	0.0401589	-2.95525	24.9406	NA	22.7643	23.8945	22.6218	NA	NA	NA	28.4533	24.9447	24.2103	25.9991	26.6365	arf4a,arf3a,DKEY-238C7.11,arf3b,arf2a,arf5,arf2b,arf1	ADP-ribosylation factor {ECO:0000256|RuleBase:RU369003};,ADP-ribosylation factor {ECO:0000256|RuleBase:RU369003};,ADP-ribosylation factor {ECO:0000256|RuleBase:RU369003};,ADP-ribosylation factor {ECO:0000256|RuleBase:RU369003};,ADP-ribosylation factor {ECO:0000256|RuleBase:RU369003};,ADP-ribosylation factor {ECO:0000256|RuleBase:RU369003};,ADP-ribosylation factor {ECO:0000256|RuleBase:RU369003};,…
F1QWR0	7	0.439321	0.00401932	0.0405565	1.81946	28.1462	27.4351	29.0182	27.6581	29.3717	29.946	30.4104	NA	26.987	26.4914	27.8205	27.4119	27.0581	nipsnap3a	Nipsnap homolog 3A (C. elegans) {ECO:0000313|Ensembl:ENSDARP00000110906};
A0A8M9QBR0,A0A8N7T837	10	0.648717	0.00406783	0.0409304	-1.44068	24.5407	23.5945	23.9129	23.389	24.3322	23.4403	24.2536	23.3329	25.8494	25.8217	25.6949	25.3	25.5675	LOC110440055,lars1b	leucine--tRNA ligase {ECO:0000256|ARBA:ARBA00013164};,leucine--tRNA ligase {ECO:0000256|ARBA:ARBA00013164};
Q6NZ29,Q6P3L9	16	0.488001	0.00410432	0.0411815	1.35631	29.9055	30.4637	30.1873	30.6526	31.4199	30.9194	29.8593	27.7584	29.7418	29.3706	29.0592	29.514	29.9203	glud1a,glud1b	Glutamate dehydrogenase 1, mitochondrial {ECO:0000256|ARBA:ARBA00040147};,glutamate dehydrogenase [NAD(P)(+)] {ECO:0000256|ARBA:ARBA00012889};
A0A8M1RRV3,Q6DHC9	3	0.648573	0.00412978	0.0412846	2.27565	24.2674	NA	24.247	26.2917	25.6771	NA	NA	NA	23.2475	NA	NA	22.9609	23.1804	LOC100334908,cela1.5	pancreatic elastase {ECO:0000256|ARBA:ARBA00039015};,pancreatic elastase {ECO:0000256|ARBA:ARBA00039015};
A0A8M9PCV7	31	0.599933	0.00414347	0.0412846	1.19419	28.0379	28.8601	28.8235	28.6395	29.3845	28.0035	28.0991	28.4803	27.1295	27.214	27.6347	27.1621	27.0245	dmgdh	Dimethylglycine dehydrogenase, mitochondrial {ECO:0000313|RefSeq:XP_021324608.1};
Q6Q417	18	0.584703	0.00414927	0.0412846	-1.69311	28.1796	27.5227	27.7451	27.9665	27.2429	28.053	25.4678	27.2552	29.3658	29.3622	29.9405	29.0656	29.1674	rpl7	Large ribosomal subunit protein uL30 {ECO:0000256|ARBA:ARBA00040575};
A0A140LG01	10	0.535446	0.00417326	0.041408	-1.16267	25.1721	24.5565	24.0794	25.064	24.7235	24.2659	NA	25.9863	25.1482	26.4137	25.6986	25.5704	25.386	myg1	Myg1 exonuclease {ECO:0000313|Ensembl:ENSDARP00000142177};
Q0VFV6	2	0.474666	0.00421834	0.0417394	-1.80374	23.8804	22.6325	22.6906	NA	23.2262	NA	NA	NA	25.4804	NA	23.9909	24.3939	24.7488	vimp	Selenoprotein S;
Q568U3	12	0.571381	0.00423575	0.0417958	1.62595	26.4662	27.9195	26.3113	27.6079	27.2671	26.6547	27.9144	27.4161	25.6619	25.7616	25.8482	25.0715	24.16	krt92	Keratin 92 {ECO:0000313|RefSeq:NP_001017824.1};
E7FC79	9	0.421889	0.00425304	0.0418509	1.48527	23.0503	24.0326	23.2483	24.8473	23.4872	24.2346	22.5027	NA	21.9892	21.7949	22.9717	21.7676	22.6775	pdpr	Pyruvate dehydrogenase phosphatase regulatory subunit, mitochondrial {ECO:0000313|RefSeq:XP_002665475.2};
F1Q8C3,Q802X8	6	0.500514	0.00426527	0.0418559	2.59713	27.0419	27.3604	27.5873	31.6256	26.6966	29.0224	NA	24.4707	25.1935	26.0448	27.4317	25.8412	26.1862	cyp2k6,cyp2k22	Cytochrome P450 2K6 {ECO:0000303|PubMed:15907766};,Cytochrome P450, family 2, subfamily K, polypeptide 22 {ECO:0000313|RefSeq:NP_956529.1};
Q7T2A8	3	0.438979	0.00438102	0.0427831	1.17528	26.2605	26.705	27.2912	26.9459	26.6633	27.3045	26.179	25.0216	25.5579	26.4603	26.3705	25.1737	25.4533	sh3bgrl	SH3 domain-binding glutamic acid-rich-like protein {ECO:0000256|PIRNR:PIRNR008142};
F1Q6P3	23	0.569086	0.00439638	0.0427831	1.7076	27.0331	27.3107	28.8115	28.1491	27.2712	28.4126	27.366	27.5992	25.8754	26.972	24.1462	25.9401	26.5426	col6a1	Collagen alpha-1(VI) chain {ECO:0000313|RefSeq:XP_009304444.1};
F1Q5Q3,Q802Z9	7	0.757234	0.00440093	0.0427831	-1.92071	24.9369	23.698	23.4467	25.3592	23.4854	23.4569	NA	26.2698	26.6085	23.4694	26.6739	25.7656	26.0726	serbp1a	SERPINE1 mRNA binding protein 1a isoform X1 {ECO:0000313|RefSeq:XP_009300781.1};
A0A8M3APK4,Q7ZVG1	16	0.510937	0.00440767	0.0427831	1.26199	28.9315	29.1756	29.3048	29.027	30.3328	29.7079	29.8268	28.0581	28.4811	27.1418	28.1759	28.7285	29.2175	LOC103910030,acaa2	3-ketoacyl-CoA thiolase, mitochondrial-like {ECO:0000313|RefSeq:XP_009296692.3};,3-ketoacyl-CoA thiolase, mitochondrial {ECO:0000313|RefSeq:NP_998217.1};
F1QBM2,Q7SYL0	6	0.747906	0.00444024	0.0428347	-1.42859	24.7748	24.6959	23.2591	23.861	24.5592	23.6027	NA	24.9697	24.896	24.6	26.2999	25.55	26.2292	pdcd4a	Programmed cell death 4a {ECO:0000313|Ensembl:ENSDARP00000131636, ECO:0000313|RefSeq:XP_005159942.1};
A0A0R4IH35	17	0.492958	0.00444154	0.0428347	1.08104	27.0779	27.7647	27.1406	27.5096	28.0052	27.4323	27.8582	26.4579	26.3739	27.5668	26.4732	26.0771	26.2755	mccc1	Methylcrotonoyl-CoA carboxylase subunit alpha, mitochondrial {ECO:0000313|RefSeq:NP_001038380.1};
Q6NSN2	15	0.550108	0.00444895	0.0428347	1.13946	26.9609	27.8598	27.2519	27.5611	27.7754	27.5442	27.1911	25.2423	26.4923	26.6556	27.1273	26.1622	26.6671	mao	Amine oxidase [flavin-containing] {ECO:0000250|UniProtKB:P21397};
A0A8M3B7K9,A0A8M9QN60,F1QFQ7	5	0.683068	0.00450251	0.0432338	1.10042	25.4452	26.0044	25.8923	25.4408	26.302	26.7269	25.6059	24.3108	24.6785	25.1824	25.5711	24.6722	24.9548	acadsb	Short/branched chain specific acyl-CoA dehydrogenase, mitochondrial {ECO:0000256|ARBA:ARBA00039850};
A0A8M3AN20,A0A8M3ANR9,A0A8M3ANS4,A0A8M3AVI2,A0A8M3AYK3,A0A8M3B691,A0A8M9P5I3,A0A8M9P5I6,A0A8M9P5J1,A0A8M9PFH8,A0A8M9PFI3,A0A8M9PFI8,A0A8M9PL79,A0A8M9PTJ8,A0A8M9PTK3,A0A8M9PWV8,A0A8M9PWW1,A0A8M9PWW5	9	0.726028	0.00457366	0.0437865	2.22202	22.5201	NA	24.3562	22.8525	23.4721	24.7327	NA	22.6613	19.636	21.1432	20.7849	22.5349	23.0277	hspg2	Basement membrane-specific heparan sulfate proteoglycan core protein isoform X14 {ECO:0000313|RefSeq:XP_009295219.1};
E7F0X5	2	0.499984	0.00458482	0.0437865	2.23497	23.159	NA	NA	24.784	24.216	NA	NA	NA	22.548	NA	NA	21.8011	22.4459	ifi44g	Interferon-induced protein 44-like {ECO:0000313|Ensembl:ENSDARP00000107762, ECO:0000313|RefSeq:XP_021325323.1};
A5D6S3	20	0.60491	0.00460408	0.0437865	1.18651	25.8247	26.0765	26.0904	26.746	27.106	26.3412	26.1479	26.105	25.0347	25.7408	25.4361	24.5701	24.5023	mmut	Methylmalonyl-CoA mutase, mitochondrial {ECO:0000256|ARBA:ARBA00014305};
Q7ZUP6	19	0.387391	0.00460911	0.0437865	1.31117	27.4271	28.0232	27.5992	26.9406	28.5043	29.2184	28.2105	25.8037	26.7318	26.8506	27.1795	27.1269	26.9367	idh2	Isocitrate dehydrogenase [NADP] {ECO:0000256|PIRNR:PIRNR000108};
F1QWW8	4	0.444652	0.00463676	0.0439324	1.31249	25.1593	25.1093	25.1983	25.9042	25.5069	26.6079	26.2086	NA	24.4873	23.626	25.1593	24.2002	24.7441	kdsr	3-dehydrosphinganine reductase {ECO:0000305};
Q7ZU93,Q7ZV23	5	0.69582	0.00469588	0.0443748	-1.62605	26.5379	25.3383	26.4354	25.7458	25.0187	NA	NA	NA	27.8564	26.17	26.9777	27.353	27.9458	snu13a,snu13b	NHP2-like protein 1 {ECO:0000256|ARBA:ARBA00014047};,NHP2-like protein 1 {ECO:0000256|ARBA:ARBA00014047};
Q7ZUS9	14	0.400535	0.00474092	0.0446822	1.09086	27.1316	27.5025	27.2906	27.1019	27.8161	28.4775	27.8737	25.9608	26.8698	26.1961	26.6611	26.9952	26.8341	etfa	Electron transfer flavoprotein subunit alpha {ECO:0000256|PIRNR:PIRNR000089};
A0A8M3B2U1,A0A8M3B2U5,E9QG08,E9QJ06,F1QAE0,Q1ED20	2	0.309089	0.00485276	0.0455241	1.44356	24.2032	24.6985	24.535	25.0668	25.0619	25.2627	NA	NA	22.704	22.5556	24.5432	23.9601	23.6441	unknown,cyp27a1.4,cyp27a1.2	Uncharacterized protein LOC723999 isoform X2 {ECO:0000313|RefSeq:XP_009303120.1};,Uncharacterized protein LOC322341 isoform X1 {ECO:0000313|RefSeq:XP_009303134.1};,Cytochrome P450, family 27, subfamily A, polypeptide 1, gene 2 {ECO:0000313|Ensembl:ENSDARP00000118414};
A0A0R4IHF0,A0A8M9Q5U4,A0A8M9QB37,F1QC13	3	0.547476	0.00485573	0.0455241	-2.62805	22.249	20.1466	NA	NA	NA	NA	NA	NA	23.1709	22.6702	NA	22.4443	22.8132	pacsin2	Protein kinase C and casein kinase substrate in neurons 2 {ECO:0000313|Ensembl:ENSDARP00000133109};
Q6PBZ1	20	0.668534	0.00487637	0.0455979	-1.57036	28.1733	27.0267	26.7084	27.2642	26.7832	27.0968	29.4492	29.2464	28.925	27.6584	29.6855	29.1362	29.0992	rpl7a	60S ribosomal protein L7a {ECO:0000256|RuleBase:RU367042};
A3KP59	2	0.499712	0.00493042	0.0459829	-2.88209	22.4878	NA	NA	NA	NA	20.3263	NA	NA	23.1386	NA	NA	23.2788	23.2077	riox1	Ribosomal oxygenase 1;
Q6PBR3	20	0.45011	0.00502078	0.0466379	-1.26808	28.569	28.6028	27.0594	28.3392	27.8048	28.1583	27.6453	28.1958	29.3142	28.9808	29.2413	30.3759	29.1102	dhrs9	Dehydrogenase/reductase (SDR family) member 9 {ECO:0000313|RefSeq:NP_955903.1};
Q7ZW95	32	0.604598	0.00503498	0.0466379	-1.80223	28.4394	27.8505	27.7942	28.0409	28.0947	27.4411	26.0084	27.3132	30.138	28.1539	30.2645	30.0906	30.0829	rpl4	Ribosomal protein L4 {ECO:0000313|EMBL:CAK04709.1, ECO:0000313|Ensembl:ENSDARP00000060362, ECO:0000313|RefSeq:NP_998272.1};
E7F354,Q6PC29	2	0.499186	0.00503982	0.0466379	2.09076	24.784	25.4526	25.4193	26.1795	23.8793	25.8704	25.0387	NA	23.4225	NA	NA	NA	23.0092	ywhag2,ywhag1	14-3-3 protein gamma-1 {ECO:0000313|RefSeq:XP_021328588.1, ECO:0000313|RefSeq:XP_689050.2};,14-3-3 protein gamma-1;
Q90486	3	0.568242	0.00509793	0.0469538	-2.46636	27.7105	25.5664	26.8906	26.4854	26.5815	25.238	28.1019	32.4725	28.9689	28.8749	28.8004	26.7755	27.7698	ba1l	Hemoglobin subunit beta-1;
Q6P5L3	10	0.619939	0.00510024	0.0469538	-1.67499	28.5726	27.7794	26.7883	28.0563	27.6102	28.043	28.1336	26.9254	29.7883	30.2726	30.3734	29.5813	29.5197	rpl19	Large ribosomal subunit protein eL19 {ECO:0000305};
A0A286Y9B1,A0A2R8QNA9,A0A8M2BK81,A0A8M2BKA5,A0A8M2BKR2,A0A8M3AYR4,A0A8M9Q897,E7FC72,Q7ZTX5,U3JAN6,U3JAX5,U3JB38	2	0.499999	0.00512192	0.0470321	-2.16764	22.2271	NA	21.4825	NA	20.0815	NA	NA	NA	22.9528	22.4143	NA	22.959	23.4726	exoc7	Exocyst complex component 7 {ECO:0000256|ARBA:ARBA00026169, ECO:0000256|RuleBase:RU365026};
A0A140LGK1,Q6DG81,Q6P698	4	0.489699	0.00516107	0.0472701	2.94014	26.3565	28.8835	28.2854	26.7398	28.016	27.4595	26.7732	NA	23.5282	21.8052	28.2025	26.282	23.9461	lcp1,pls3	Plastin-2 {ECO:0000313|Ensembl:ENSDARP00000142380, ECO:0000313|RefSeq:NP_571395.2};,Plastin-3;
Q5EI65	6	0.606854	0.0052124	0.0475359	1.43231	24.0098	24.6385	23.9667	25.0028	24.5589	25.6628	24.1356	NA	24.1985	23.1429	23.8049	22.1294	22.8672	cbsb	Cystathionine beta-synthase {ECO:0000256|ARBA:ARBA00026192, ECO:0000256|RuleBase:RU361204};
Q8UUR3	7	0.504998	0.00521852	0.0475359	-1.54756	25.568	23.6699	25.0435	NA	24.8912	24.9535	NA	25.5868	25.5799	26.6263	27.2909	25.499	26.5396	cygb1	Cytoglobin-1;
Q7ZWA9	11	0.471002	0.00523001	0.0475359	-1.61695	24.2953	23.8937	22.7493	23.1731	23.8853	25.5218	21.6977	25.2014	25.2975	24.8756	25.1336	25.3132	24.8013	eif5	Eukaryotic translation initiation factor 5 {ECO:0000256|ARBA:ARBA00018059};
A7MBM0	3	0.147794	0.00525276	0.0476215	1.70387	22.5764	24.4566	22.6722	24.0292	23.2369	NA	NA	22.2523	21.6243	23.3289	20.7677	21.6497	21.7463	lars2	leucine--tRNA ligase {ECO:0000256|ARBA:ARBA00013164};
Q3YAA0	3	0.626703	0.00531562	0.0480693	1.37985	24.1591	24.4783	25.7413	24.4153	24.4841	25.1258	NA	23.35	22.5804	23.8595	NA	23.3639	24.1918	itgb1b	Integrin beta {ECO:0000256|RuleBase:RU000633};
A0A8M9PZ17	37	0.460462	0.0053409	0.048176	1.23726	28.778	29.5425	29.4288	29.5961	28.8622	29.2353	29.7145	29.6136	27.9278	27.5701	27.703	28.5997	27.5418	ces2b	Uncharacterized protein si:ch211-93f2.1 {ECO:0000313|RefSeq:XP_021326380.1};
A0A8M3AIA9,A0A8M3ASH5	9	0.35823	0.00535883	0.0482159	1.23353	27.7851	28.0762	27.7858	29.1131	28.7198	28.5948	NA	27.5023	27.4895	26.4566	27.6002	26.6033	27.6945	gbe1b	1,4-alpha-glucan branching enzyme {ECO:0000256|ARBA:ARBA00012541};
F1R961,Q503Q9	3	0.575824	0.00538923	0.0483676	1.81365	23.5404	24.3009	25.3301	23.3172	24.8408	NA	NA	NA	22.5286	NA	22.005	23.5297	22.4711	acot9.1	Acyl-CoA thioesterase 9, tandem duplicate 1 {ECO:0000313|Ensembl:ENSDARP00000037582, ECO:0000313|RefSeq:XP_005162768.1};
Q7ZWH4	4	0.386306	0.00543441	0.0486509	-3.55425	23.8736	NA	NA	NA	20.9118	NA	NA	26.1243	23.2876	24.5389	NA	24.7091	23.6703	arpc5b	Actin-related protein 2/3 complex subunit 5 {ECO:0000256|RuleBase:RU004301};
Q6NWJ4	7	-0.0888753	0.00552643	0.049351	-1.53393	21.532	21.1944	NA	NA	20.4374	19.8965	NA	22.834	22.0969	21.2407	21.8869	21.9003	22.3012	dnajc2	DnaJ homolog subfamily C member 2;
A0A8M9NZ14,Q7SXK3	27	0.454949	0.00559662	0.0498357	1.37571	27.8462	27.9251	28.7913	28.3225	28.2659	28.6158	29.2838	25.4386	28.0189	27.1152	27.5514	27.8616	26.9643	pklr	Pyruvate kinase {ECO:0000256|ARBA:ARBA00012142, ECO:0000256|RuleBase:RU000504};
A0A8N7T837	19	0.57142	0.00561459	0.0498357	-1.16139	23.368	22.6877	22.711	23.0311	22.9887	22.7508	22.5542	22.6605	23.9984	23.6583	24.9433	24.188	24.2435	lars1b	leucine--tRNA ligase {ECO:0000256|ARBA:ARBA00013164};
Q66I16	25	0.306593	0.00562256	0.0498357	1.2505	26.5765	27.6484	27.2106	26.5048	27.4115	27.8028	26.6324	24.6199	26.2517	25.9273	26.7861	26.1829	25.9397	etfdh	Electron transfer flavoprotein-ubiquinone oxidoreductase {ECO:0000256|RuleBase:RU366068};
Q7ZVF3	17	0.439802	0.00564272	0.0498906	1.1555	26.0237	26.4896	26.3128	27.2328	26.8469	27.0599	25.6667	24.5842	25.1343	25.4789	26.0115	25.8632	25.6038	sdha	Succinate dehydrogenase [ubiquinone] flavoprotein subunit, mitochondrial;
A0A8M9P8Q4,F1QUQ0	10	0.454891	0.00572126	0.0503393	1.12873	25.3075	25.7343	26.1233	25.9478	26.2086	25.602	NA	23.8869	24.5138	25.3661	25.3061	24.9336	24.7603	iars2	isoleucine--tRNA ligase {ECO:0000256|ARBA:ARBA00013165};
A0A8M9PEC3,A0A8M9PR47,B6IDE0,F1QZW1	2	0.499917	0.00572736	0.0503393	3.50875	22.6377	24.9769	NA	NA	NA	NA	NA	NA	21.8348	NA	NA	NA	21.1015	LOC100329748,LOC100329813,smyhc3,myh7	Myosin-7-like {ECO:0000313|RefSeq:XP_021326089.1, ECO:0000313|RefSeq:XP_021329492.1};,Myosin-7 {ECO:0000313|Ensembl:ENSDARP00000153341, ECO:0000313|RefSeq:XP_021326090.1};,Slow myosin heavy chain 3 {ECO:0000313|EMBL:DAA06338.1, ECO:0000313|RefSeq:NP_001129995.1};,Myosin heavy chain 7 {ECO:0000313|Ensembl:ENSDARP00000090306, ECO:0000313|RefSeq:NP_001106204.1};
A0JME6	7	0.626396	0.00574712	0.0503393	2.5736	27.0649	28.52	29.0581	29.1304	29.3631	27.2884	26.7499	21.6598	26.1101	26.1859	26.4645	27.0855	27.1626	isoc2	Isochorismatase domain-containing protein 2;
D3XD96,Q08C45	4	0.587512	0.00574984	0.0503393	2.27284	23.7175	25.1587	26.7228	22.5093	25.5299	NA	NA	22.5648	23.1286	22.1547	22.9168	NA	22.7716	ugt5a4,ugt5a2	UDP-glucuronosyltransferase {ECO:0000256|RuleBase:RU362059};,UDP-glucuronosyltransferase {ECO:0000256|RuleBase:RU362059};
Q6PFQ5	11	0.657297	0.00579815	0.0506381	-1.31871	23.9866	23.0728	23.1172	23.2606	23.8582	NA	NA	NA	24.4567	NA	24.793	24.573	24.761	nat10	RNA cytidine acetyltransferase {ECO:0000256|HAMAP-Rule:MF_03211};
B8JM34,Q6NYF7	3	0.654845	0.00582761	0.0507713	1.75451	26.3679	27.981	26.2086	27.5551	26.5532	27.9277	NA	NA	26.3267	24.046	25.7794	26.409	24.8918	atp5pf	ATP synthase-coupling factor 6, mitochondrial {ECO:0000256|PIRNR:PIRNR002455};
Q7SXE4	4	0.733812	0.00592995	0.0515372	-1.76638	23.3571	22.7777	21.9756	22.9581	22.1841	NA	NA	25.6275	23.9996	NA	23.5457	NA	23.7883	golga5	Golgin subfamily A member 5;
A0A0R4ITF0,A0A8M1PYN9	7	0.589201	0.00601368	0.052138	1.68982	24.6902	25.7559	24.8806	24.7117	24.908	25.4907	27.4639	24.8206	24.3004	23.9543	24.1047	21.9384	23.9534	stbd1	Starch-binding domain 1 {ECO:0000313|Ensembl:ENSDARP00000138158};
E9QED5	3	0.635122	0.00610355	0.0527891	3.12446	21.9742	22.0727	23.376	22.8174	NA	NA	NA	NA	NA	NA	19.6309	NA	NA	si:dkey-30j10.5	Si:dkey-30j10.5 {ECO:0000313|Ensembl:ENSDARP00000121133, ECO:0000313|RefSeq:XP_001335256.1};
B3DKL0	22	0.574213	0.00612488	0.0528243	-1.13511	25.3876	24.5849	25.0353	24.4721	24.2802	25.4427	25.4145	NA	26.4073	25.8307	26.0947	25.3795	26.3213	atic	Bifunctional purine biosynthesis protein ATIC {ECO:0000256|ARBA:ARBA00017905};
Q5TYQ1	2	0.304823	0.00614742	0.0528243	2.92095	25.0808	25.0122	27.4104	24.1227	28.4401	27.7212	NA	NA	23.2584	25.2098	24.678	21.0266	23.9292	zyg11	Protein zyg-11 homolog;
Q1ED16	23	0.622424	0.00617444	0.0528243	1.10536	26.0526	27.3321	26.1026	25.8528	27.2129	26.9232	26.208	25.3566	25.1791	26.0819	25.629	25.652	25.1009	acad9	Acyl-CoA dehydrogenase family member 9, mitochondrial {ECO:0000313|RefSeq:NP_001038772.1};
Q1ED17	2	0.390331	0.0061787	0.0528243	-1.27425	24.7238	24.4821	24.5548	23.9325	24.3792	23.0846	NA	NA	24.8447	25.9629	25.539	25.1557	25.3021	top1a	DNA topoisomerase I {ECO:0000256|RuleBase:RU365101};
A0A8M9PE33,A0A8M9PRE3,F1QB54,Q6P3L1,Q7T3G5	2	0.357729	0.00619617	0.0528243	-0.99908	26.2371	25.1651	25.2974	26.3781	25.7388	25.5561	26.2901	26.8229	26.5186	26.728	27.2024	26.61	26.5382	pabpc4,pabpc1b,pabpc1a	Polyadenylate-binding protein {ECO:0000256|RuleBase:RU362004};,Polyadenylate-binding protein {ECO:0000256|RuleBase:RU362004};,Polyadenylate-binding protein 1A;
A0A8M2B230,B8JMZ1	22	0.364876	0.00619636	0.0528243	1.16184	27.3851	27.7738	27.5308	28.4881	28.1232	28.0731	27.8073	25.5647	27.3865	27.1029	26.6133	26.5646	27.5931	ugp2a	UTP--glucose-1-phosphate uridylyltransferase {ECO:0000256|ARBA:ARBA00019048, ECO:0000256|PIRNR:PIRNR000806};
F1R8J6,Q7T3C4	10	0.587954	0.00626729	0.0532318	1.6536	25.3327	25.8322	26.7785	25.6151	26.9902	25.9573	NA	26.3541	24.1651	24.5524	22.9576	24.9823	24.4749	ppt1	Palmitoyl-protein thioesterase 1 {ECO:0000256|ARBA:ARBA00014212};
A2RV19	3	0.550397	0.00627396	0.0532318	1.39296	23.8445	25.0485	24.9519	NA	23.6074	24.6202	24.477	23.104	22.9108	NA	24.3051	22.9954	22.4248	plbd2	Phospholipase B-like {ECO:0000256|RuleBase:RU364138};
F1QGJ3	14	0.58519	0.00629155	0.0532538	1.25137	26.9334	28.2748	27.423	27.6002	27.6132	27.5341	26.9092	24.7787	26.8385	26.8071	26.9678	26.1609	26.2932	plin3	Perilipin {ECO:0000256|PIRNR:PIRNR036881};
Q6GQN9	13	0.457991	0.00630637	0.0532538	1.18046	25.2087	26.3878	26.3607	25.813	26.0502	24.6671	25.5149	23.6586	24.8497	24.5692	24.791	24.6036	25.239	dhrs1	Dehydrogenase/reductase (SDR family) member 1 {ECO:0000313|EMBL:AAH72703.1, ECO:0000313|Ensembl:ENSDARP00000070950};
Q6NX86	12	0.535735	0.00635653	0.0535508	-1.22193	25.6716	25.2398	25.2033	25.2433	26.1929	24.6664	23.8182	26.1468	25.8455	26.9197	26.5847	26.3482	25.8505	hmgb1a	High mobility group box 1a {ECO:0000313|Ensembl:ENSDARP00000134229};
F6P2R4	24	0.546016	0.00643362	0.0540727	1.23719	27.4618	27.6362	27.1286	27.8152	28.8514	29.2871	27.7637	27.0002	26.6712	27.5105	26.4345	26.9928	26.4499	gcat	2-amino-3-ketobutyrate coenzyme A ligase, mitochondrial {ECO:0000313|RefSeq:NP_001166025.1};
A0A8M9Q0T1,E7F5V3	8	0.694742	0.00649061	0.0544237	1.72409	23.6652	24.1293	24.4901	24.6283	24.4999	25.2807	NA	21.8482	24.5735	24.2543	22.8263	22.2049	21.5821	fasn	Fatty acid synthase {ECO:0000256|ARBA:ARBA00018769};
A0A8M1N743	9	0.351914	0.00652447	0.0545506	-0.987267	24.0973	23.4713	23.9463	24.0362	24.2019	22.8032	23.163	24.7305	24.5064	24.5514	24.5091	24.6884	24.5597	gpx4b	Glutathione peroxidase {ECO:0000256|RuleBase:RU000499};
A0A8M9PY99,F1QCV2	9	0.419723	0.0065363	0.0545506	-1.47037	25.1592	22.7212	24.7905	25.5885	24.849	23.8364	NA	26.2184	25.9055	25.3246	25.5769	26.1715	25.7683	hdac10	Histone deacetylase 10 isoform X1 {ECO:0000313|RefSeq:XP_021326130.1};
E7F5V3	33	0.525281	0.00658614	0.0548384	1.39272	24.7103	25.0087	25.0362	25.6834	25.6726	25.9488	NA	23.0721	25.42	24.6155	24.2049	23.955	23.1958	fasn	Fatty acid synthase {ECO:0000256|ARBA:ARBA00018769};
A0A8M1PIL2	36	0.353147	0.00663804	0.0550349	1.02946	25.6928	26.3748	25.5667	27.125	25.5941	26.1057	26.4788	24.8237	25.4545	25.1433	25.3662	25.0742	25.2066	ftcd	Formimidoyltransferase-cyclodeaminase {ECO:0000256|ARBA:ARBA00017787};
A0A8M2BHA6,Q803U8	2	0.440628	0.00664055	0.0550349	-1.3596	24.9204	24.4008	24.3091	23.5414	24.711	NA	NA	NA	25.7107	NA	25.3134	25.7765	25.6001	srsf11	Serine/arginine-rich splicing factor 11 isoform X1 {ECO:0000313|RefSeq:XP_005169478.1};
E7F6Z6	26	0.765696	0.00669859	0.0553874	1.31999	25.501	26.3094	27.0834	26.8905	26.6097	25.3426	24.7303	25.2214	24.5147	25.4351	24.9673	24.3339	24.5737	oplah	5-oxoprolinase {ECO:0000313|RefSeq:NP_001186988.1, ECO:0000313|RefSeq:XP_005156103.1};
A0A0R4IT09,Q6P948	7	0.558757	0.00683001	0.0563436	1.45027	25.5856	26.0998	26.169	25.5456	26.7788	26.1437	26.7318	NA	23.9172	23.5617	25.0292	26.0649	25.3996	pdha1a	Pyruvate dehydrogenase E1 component subunit alpha {ECO:0000256|RuleBase:RU361139};
F1Q6Z9	15	0.329777	0.00697638	0.0574185	-0.996106	25.4475	24.9755	24.8338	25.2655	24.8857	24.5601	NA	25.8959	25.6814	26.0894	26.5209	25.7501	25.4637	ganabb	Glucosidase, alpha; neutral AB {ECO:0000313|Ensembl:ENSDARP00000103461};
Q06RG6	5	0.551622	0.00701507	0.0576042	1.70262	24.003	24.8596	24.9125	NA	25.9655	24.058	NA	NA	23.5372	21.9959	22.8803	23.5405	24.2775	mtor	Serine/threonine-protein kinase TOR {ECO:0000256|RuleBase:RU364109};
A0A8M3AQC2,A0A8M3ASB6,Q1LYN4,Q9YH61	3	0.423459	0.00703368	0.0576246	1.35123	24.3067	24.917	25.9778	24.6276	24.4331	24.5807	NA	NA	23.7128	NA	23.9294	23.2143	23.3675	gsk3ab,gsk3aa	[tau protein] kinase {ECO:0000256|ARBA:ARBA00012407};,[tau protein] kinase {ECO:0000256|ARBA:ARBA00012407};
A0A8M9P606	3	0.597308	0.00713377	0.0581608	-1.70338	23.9512	22.6121	22.7117	24.1746	23.5222	22.4771	NA	NA	25.9153	23.0848	25.247	24.518	25.2494	vapa	Vesicle-associated membrane protein-associated protein A {ECO:0000256|ARBA:ARBA00018309};
Q6DGR3	8	0.538895	0.00713632	0.0581608	-1.33404	26.2653	25.6694	25.8735	25.5503	25.9619	24.633	NA	25.8544	27.0146	28.2237	26.9349	26.5255	26.6768	sec11a	Signal peptidase complex catalytic subunit SEC11 {ECO:0000256|ARBA:ARBA00019685, ECO:0000256|RuleBase:RU362047};
E7FFC4	8	0.52887	0.00715447	0.0581608	1.08968	23.5322	24.9571	23.8771	23.6788	24.1187	24.0009	NA	23.337	23.1569	23.4192	23.0388	22.299	22.9702	aifm2	Ferroptosis suppressor protein 1 {ECO:0000256|ARBA:ARBA00040253};
A0A8M3APD8,Q6TH48	13	0.495236	0.00716427	0.0581608	1.80101	26.6572	27.6249	27.8866	28.4003	27.5153	28.3075	25.6114	23.5855	26.4774	25.0951	26.0698	26.9896	26.3225	unknown,aldh2.2	Aldehyde dehydrogenase, mitochondrial {ECO:0000256|ARBA:ARBA00040706};,Aldehyde dehydrogenase, mitochondrial {ECO:0000256|ARBA:ARBA00040706};
A0A8M9PYY0,E7FCG2	2	0.496114	0.00725308	0.0587483	1.35664	23.4505	24.1763	23.5066	NA	24.6472	24.1853	NA	23.1799	22.7026	NA	NA	22.407	22.7994	fam185a	Protein FAM185A isoform X2 {ECO:0000313|RefSeq:XP_021326345.1};
A0A8M9PT70,Q2Q447	8	0.659976	0.00729561	0.0589337	1.02085	23.6361	24.754	23.5945	24.1472	23.5614	24.7737	24.0485	22.9869	22.802	23.8258	23.0711	23.0642	23.0042	abcg2a	ATP-binding cassette sub-family G member 2 isoform X1 {ECO:0000313|RefSeq:XP_021325521.1};
A0A8M9Q099,Q6IQS6	8	0.413925	0.00730896	0.0589337	-1.36962	25.0077	25.1203	25.4027	24.1245	24.7883	23.1283	23.3735	25.0583	25.8504	25.7168	25.2592	25.5174	26.7532	sae1	SUMO-activating enzyme subunit 1 {ECO:0000256|ARBA:ARBA00044187};
A0A8M2BKE8,Q568N7	2	0.5	0.00738614	0.059342	3.01382	24.7386	24.4188	NA	27.3008	24.2918	24.9085	28.4239	NA	21.9174	NA	NA	23.7112	22.9363	gm2a	Ganglioside GM2 activator isoform X1 {ECO:0000313|RefSeq:XP_005173176.1};
A0A8M6Z292,Q7SXL4,Q9IAD3	3	0.497292	0.00739284	0.059342	-2.086	27.2617	27.2605	27.3848	25.46	26.3133	24.2007	NA	30.0078	27.5227	29.1232	26.5392	28.4734	27.593	nme2b.1,nme2b.2	Nucleoside diphosphate kinase {ECO:0000256|RuleBase:RU004013};,Nucleoside diphosphate kinase {ECO:0000256|RuleBase:RU004013};
E7FGQ8	8	0.511195	0.00751902	0.0602196	1.19241	24.3327	25.3749	24.3142	24.9494	25.3422	NA	NA	NA	24.0963	23.7119	23.8676	23.658	23.6801	gch1	GTP cyclohydrolase 1 {ECO:0000256|ARBA:ARBA00017272};
Q5PRB9	6	0.443159	0.00761592	0.0608592	-1.3047	24.5413	23.9616	24.2236	NA	24.6234	22.785	23.5546	26.1202	24.2881	24.7969	25.5616	24.9112	25.1281	ptgr1.1	Prostaglandin reductase 1 {ECO:0000256|ARBA:ARBA00020651};
Q7ZTZ3	5	0.313279	0.00771112	0.0614824	-2.64112	22.9086	NA	NA	21.6063	20.4379	NA	NA	25.095	23.5196	NA	21.7241	24.0552	23.9222	pmm2	Phosphomannomutase {ECO:0000256|ARBA:ARBA00012730, ECO:0000256|RuleBase:RU361118};
A0A8N7TD50	4	0.645048	0.00773351	0.0615126	2.66402	25.3615	26.937	27.7955	26.1398	NA	26.4937	NA	25.099	24.8193	24.2256	20.8569	NA	25.8866	si:ch211-117n7.6	Monoacylglycerol lipase ABHD12 {ECO:0000313|RefSeq:XP_021328354.1, ECO:0000313|RefSeq:XP_683654.2};
F1R3J9	12	0.509765	0.00774935	0.0615126	-1.96909	25.2545	23.404	23.4651	23.7454	23.396	26.8918	NA	27.1432	26.2575	27.1696	24.9932	25.579	25.7549	prmt1	type I protein arginine methyltransferase {ECO:0000256|ARBA:ARBA00011925};
E7FBA9,F1R894	6	0.621372	0.00782834	0.0619453	2.29156	26.9431	27.0085	28.8748	29.1042	28.8662	27.7377	26.3173	28.334	25.902	26.0537	23.9816	24.1948	NA	prss59.2,prss59.1	Trypsinogen 1b {ECO:0000313|EMBL:AGB67368.1};,Trypsinogen 1a {ECO:0000313|EMBL:AGB67367.1};
F1QBG7,Q1LVL2,Q1LVL3	2	0.470775	0.00784667	0.0619453	-2.44066	25.8818	23.496	23.679	24.0939	26.4007	NA	NA	29.7647	25.4257	26.8013	25.981	26.8025	26.3731	aars1	alanine--tRNA ligase {ECO:0000256|ARBA:ARBA00013168};
Q6DHG7,Q6PH37,Q7T2V2	2	0.467002	0.00786898	0.0619453	1.89943	24.713	26.5139	25.734	25.7105	25.1144	NA	NA	NA	22.3263	24.1528	25.3377	24.6105	22.9167	sult1st3,sult1st1	Sulfotransferase {ECO:0000256|RuleBase:RU361155};,Cytosolic sulfotransferase 1;
Q66I64	2	0.481844	0.00787323	0.0619453	1.14854	26.3553	26.9434	26.6623	26.4146	26.9537	27.3547	NA	NA	25.9864	NA	25.7182	25.4583	25.7059	aqp8a.1	Aqp8a protein {ECO:0000313|EMBL:AAI64834.1};
Q71N41	7	0.538321	0.00795382	0.0624419	1.37914	26.7866	26.0925	27.2156	28.8313	27.3675	27.5608	27.4134	NA	26.8027	25.8646	25.3879	25.8482	26.2686	gamt	Guanidinoacetate N-methyltransferase;
F1R818	2	0.172187	0.0079828	0.0625319	2.66309	25.8427	NA	26.9358	NA	24.8114	28.6153	27.5737	NA	24.8112	NA	NA	23.3883	24.7633	nit2	omega-amidase {ECO:0000256|ARBA:ARBA00039118};
Q803P3	7	0.512368	0.00805131	0.0629015	-1.674	25.2113	25.0292	24.6291	24.3324	24.6646	23.2163	NA	NA	26.7749	24.4215	26.1055	25.6427	27.297	hacd2	Very-long-chain (3R)-3-hydroxyacyl-CoA dehydratase {ECO:0000256|ARBA:ARBA00013122, ECO:0000256|RuleBase:RU363109};
Q6DGL3,X1WBU0	3	0.611711	0.0080652	0.0629015	1.48392	28.3301	29.0187	28.3608	29.5774	27.6487	29.8715	29.5506	NA	27.3408	27.8811	28.525	26.3174	27.5391	gstz1	maleylacetoacetate isomerase {ECO:0000256|ARBA:ARBA00013199};
Q7ZV55	7	0.680848	0.00813184	0.0632831	-1.01122	24.8905	24.2067	24.115	25.1968	24.181	24.4775	24.4081	NA	25.5437	25.259	25.9959	25.146	25.2658	eif3i	Eukaryotic translation initiation factor 3 subunit I {ECO:0000255|HAMAP-Rule:MF_03008};
A0A8M3AX51,H6WYF6	2	0.5	0.00825546	0.0641054	1.96297	22.5202	24.0841	23.4848	22.7535	NA	23.1233	NA	NA	NA	NA	22.0354	20.0761	22.0839	slc16a6a	Solute carrier family 16, member 6a isoform X1 {ECO:0000313|RefSeq:XP_009296713.1};
F1Q5Q7	4	0.0995724	0.00838351	0.0649585	-2.85912	21.3409	NA	19.0536	NA	NA	NA	NA	NA	21.8735	NA	20.8431	22.548	22.3864	exosc10	Exosome component 10 {ECO:0000313|Ensembl:ENSDARP00000122676, ECO:0000313|RefSeq:NP_957383.2};
A0A8M2BI02,F1R0J8	7	0.632384	0.00842596	0.0651462	1.2725	23.9355	24.7335	24.3954	23.8675	24.7516	25.3999	NA	21.906	23.6272	23.6965	23.5759	23.8831	23.4537	pdhx	Dihydrolipoamide acetyltransferase component of pyruvate dehydrogenase complex {ECO:0000256|RuleBase:RU003423};
B3DHE6,F6NQZ7	5	0.634959	0.00860163	0.0663608	1.01814	23.5703	23.9597	23.4868	24.3098	24.3017	24.0416	23.7655	NA	22.9636	NA	23.0542	22.9479	22.8719	nudt19	Acyl-coenzyme A diphosphatase NUDT19 {ECO:0000256|ARBA:ARBA00026208};
A0A8M3AS85,A0A8M3B9F9,A0A8M9QDH9,Q08CA5,Q4KME9,Q6NYR9,Q7ZW39	4	0.543431	0.00863478	0.0664729	-1.4506	23.9254	21.875	22.6261	24.491	23.2281	NA	NA	24.3082	24.1714	24.3216	24.681	25.0911	24.4604	prps1a,prps1b	Ribose-phosphate pyrophosphokinase 1 {ECO:0000256|ARBA:ARBA00040334};,Ribose-phosphate pyrophosphokinase 1 {ECO:0000256|ARBA:ARBA00040334};
A0A0R4IBJ2	4	0.410189	0.00865902	0.0665162	-1.35659	23.2627	NA	21.7087	22.8115	23.2946	22.2213	NA	NA	24.3557	23.8994	23.4276	23.3752	24.2701	bxdc2	Ribosome biogenesis protein BRX1 homolog {ECO:0000256|ARBA:ARBA00020522};
A0A8M2BFR9,Q6NWB2	2	0.418609	0.008711	0.0666713	1.53544	23.5899	23.8194	24.7279	24.581	23.8632	NA	NA	NA	23.1996	NA	22.6338	NA	22.304	tm6sf2a	Transmembrane 6 superfamily member 1 isoform X1 {ECO:0000313|RefSeq:XP_005168507.1};
Q1MTD3	5	0.562425	0.0087368	0.0666713	-1.136	23.1591	22.2566	22.1432	22.9999	NA	22.5103	NA	23.8386	23.1955	23.7451	24.3008	23.1015	23.4996	rnmt	mRNA cap guanine-N7 methyltransferase;
A9C3P0	9	0.52808	0.00876961	0.0666713	-1.54435	25.2646	24.2514	24.2005	25.0737	24.5827	24.0029	NA	28.1671	25.0359	25.5422	26.2451	25.3871	25.4219	mlec	Malectin {ECO:0000250|UniProtKB:Q14165};
A0A8M6Z3L7,Q7ZVF4	27	0.422813	0.00877336	0.0666713	-1.15794	25.6261	25.2674	24.9675	24.907	24.5906	24.1788	26.3713	26.9315	25.5657	26.0462	26.1086	26.0194	26.5588	rars1	Arginine--tRNA ligase, cytoplasmic {ECO:0000256|ARBA:ARBA00022171};
A0A0R4IUW1,A0A8M6YW67,F1Q9D2,Q7ZVU4	3	0.330638	0.00877653	0.0666713	-1.52528	23.7236	23.4268	23.0952	21.9941	22.9886	NA	NA	NA	23.7584	25.194	23.5041	25.245	24.3058	cpne3	Copine III {ECO:0000313|Ensembl:ENSDARP00000140742};
Q7T358	10	0.781994	0.00879506	0.0666713	-1.08889	25.9058	25.3557	24.3433	25.1701	25.3145	25.8042	26.1805	26.9073	26.4214	27.1022	26.3294	26.1513	25.79	gspt1l	Eukaryotic peptide chain release factor GTP-binding subunit {ECO:0000256|ARBA:ARBA00015765};
Q8AX86	2	0.371688	0.00880987	0.0666713	-1.3515	25.557	25.7431	24.3258	24.3312	24.5843	NA	NA	25.9695	26.2137	25.4477	27.2352	26.0596	25.6599	elovl5	Elongation of very long chain fatty acids protein 5 {ECO:0000256|HAMAP-Rule:MF_03205};
Q68EI1	6	0.404887	0.00897613	0.0677859	2.61391	24.0799	24.7358	24.7444	25.0488	25.6239	24.8676	24.6866	NA	NA	25.2003	21.9203	19.8912	NA	cthl	Cystathionine gamma-lyase {ECO:0000256|ARBA:ARBA00017343};
Q1LUU3	2	0.495086	0.00901726	0.0679529	1.82289	24.1596	25.3974	25.8832	NA	24.616	NA	NA	NA	22.7252	24.2507	22.2282	24.1262	24.0497	tapbp.1	Novel protein similar to tapasin (Tpsn) {ECO:0000313|EMBL:CAK10897.1};
A0A8M1NVN7	7	0.478912	0.00904653	0.0680299	-2.28924	24.732	20.6819	23.8073	25.3117	23.633	NA	NA	26.5372	26.0679	26.1176	24.1311	24.9647	26.0678	ugt1a5	UDP-glucuronosyltransferase {ECO:0000256|RuleBase:RU362059};
A5PMI3,Q7ZTI1	6	0.454752	0.00924915	0.0694075	-0.952399	24.466	24.0751	23.9487	23.6227	23.8819	NA	24.2041	25.0549	25.1022	24.5302	24.306	25.0988	25.3013	nsun2	tRNA (cytosine(34)-C(5))-methyltransferase {ECO:0000256|ARBA:ARBA00012629};
A2VCY2	2	0.497329	0.00927841	0.0694811	3.16813	23.4571	NA	NA	25.8332	NA	NA	NA	NA	NA	21.6842	NA	23.5078	22.8031	ncf2	Neutrophil cytosol factor 2 {ECO:0000313|RefSeq:NP_001103932.1};
Q4QRJ7	17	0.562751	0.00944169	0.0705559	-1.78588	25.4981	24.3722	24.0151	24.2394	24.1033	25.8899	NA	28.866	25.1505	25.915	26.4123	25.5536	25.962	eif2a	Eukaryotic translation initiation factor 2A;
Q7ZUC9	2	0.429171	0.00958708	0.0714928	1.37272	28.3442	29.1598	28.4482	29.484	28.9619	29.4609	28.294	NA	26.0732	27.3597	28.8346	28.0253	27.6842	sh3bgrl3	SH3 domain-binding glutamic acid-rich-like protein 3 {ECO:0000256|ARBA:ARBA00040886};
A0A8M6Z3H7,A0A8M9PEX3,B7ZV62,F1QGG3,Q4U0S6	8	0.723189	0.00966034	0.071889	-0.96434	23.271	22.6111	22.6474	23.1417	22.4403	23.1038	NA	NA	23.7923	23.6972	23.8577	23.7569	23.662	nsfb,nsfa	Vesicle-fusing ATPase {ECO:0000256|RuleBase:RU367045};,Vesicle-fusing ATPase {ECO:0000256|ARBA:ARBA00019912, ECO:0000256|RuleBase:RU367045};
A0A8M9QHD6,Q0P4B4	11	0.438556	0.00969728	0.0719532	1.26086	25.0301	25.3056	27.2234	25.0457	25.3271	25.7674	25.2938	23.437	24.5894	24.9059	23.7302	25.1716	24.5637	tagln	Transgelin {ECO:0000256|ARBA:ARBA00020331, ECO:0000256|RuleBase:RU361224};
A0A8M1QLB6,A0A8M1RIU5,A0A8M2BFD8,A0A8M2BFF2,A0A8M2BFG0,A0A8M2BG11,A0A8M3AVX4,A0A8M3B2K3,A0A8M3B5I5,F1R617	14	0.398441	0.00971451	0.0719532	1.79847	24.0563	25.2587	24.8217	25.0259	25.4353	NA	NA	20.9836	23.6335	24.9607	23.3529	23.4132	23.6775	myo1b	Unconventional myosin-Ib isoform X10 {ECO:0000313|RefSeq:XP_001920959.3};
A0A8M1P758,Q6DRE5	12	0.606746	0.00974542	0.0719532	-1.25087	24.9582	23.8914	24.0932	23.9387	24.0572	23.8165	26.1996	25.7505	25.2659	24.7595	25.9438	25.8196	25.9625	nop56	Nucleolar protein 5A {ECO:0000256|ARBA:ARBA00041388};
A0A8M1N6R0,A0A8M1NAN4,A0A8M1NG90,A0A8M3AME1,A0A8M9PRW5,A0A8M9PW60,Q1LWN2,Q1MTC4	3	0.569764	0.00974954	0.0719532	-3.60675	26.5739	NA	NA	26.1358	NA	NA	21.6019	27.2869	28.8677	28.7039	24.9731	26.9673	28.0546	vtg5,vtg4,vtg6,vtg1,LOC110438452,vtg2	Vitellogenin 5 precursor {ECO:0000313|RefSeq:NP_001020360.2};,Vitellogenin 4 precursor {ECO:0000313|RefSeq:NP_001038759.2};,Vitellogenin 6 precursor {ECO:0000313|RefSeq:NP_001116082.3};,Vitellogenin 1 isoform X1 {ECO:0000313|RefSeq:XP_009294662.1};,Vitellogenin-like {ECO:0000313|RefSeq:XP_021326591.1};,Vitellogenin 2 {ECO:0000313|Ensembl:ENSDARP00000061164, ECO:0000313|RefSeq:NP_001038378.1};
A0A8M6Z444,Q6NXA9	5	0.509645	0.00985899	0.072611	-1.09138	25.1178	25.0034	24.3975	24.3554	24.2898	NA	NA	NA	25.6733	25.9234	25.6379	25.3006	25.4793	ubxn1	UBX domain-containing protein 1 isoform X1 {ECO:0000313|RefSeq:XP_017214474.1};
Q6DG67	9	0.764433	0.009907	0.0727929	1.8098	24.8434	24.4604	25.2163	25.0262	25.8168	28.6332	NA	24.6142	23.5818	23.6131	24.0641	24.4936	23.7579	aclya	ATP-citrate synthase {ECO:0000256|ARBA:ARBA00015259, ECO:0000256|PIRNR:PIRNR036511};
Q4VBU0	12	0.63309	0.00992453	0.0727929	1.22313	25.7486	26.3731	26.6086	26.089	26.8865	26.1215	NA	26.6009	24.7266	24.3838	25.5947	25.1448	24.7047	bckdha	2-oxoisovalerate dehydrogenase subunit alpha {ECO:0000256|RuleBase:RU365014};
A8WG92	2	0.491646	0.00994482	0.0727929	1.4336	23.8852	24.7501	24.5583	NA	24.8049	NA	NA	NA	23.2996	NA	23.941	22.9343	22.9084	acp6	Acid phosphatase 6, lysophosphatidic {ECO:0000313|Ensembl:ENSDARP00000091872};
Q6DKF1	5	0.517653	0.00998727	0.0729541	1.6324	23.7817	24.3488	24.6814	24.2159	24.6792	NA	NA	23.8787	NA	NA	NA	22.5615	22.1066	nceh1a	Neutral cholesterol ester hydrolase 1 {ECO:0000313|RefSeq:NP_001002303.1};
E7FD66	10	0.55164	0.010046	0.0732336	1.048	25.9025	26.6833	26.1814	26.0553	27.0936	26.3573	NA	25.7701	25.3758	26.0836	25.4222	24.617	25.2883	aass	Alpha-aminoadipic semialdehyde synthase, mitochondrial {ECO:0000313|RefSeq:NP_001167456.1, ECO:0000313|RefSeq:XP_005163173.1, ECO:0000313|RefSeq:XP_005163174.1};
A0A8M6Z447	9	0.555949	0.0100727	0.0732782	1.34073	24.809	25.7988	24.5906	25.5445	26.0185	25.3102	25.6138	25.9029	24.1704	23.015	24.4743	23.1325	24.1367	LOC100333227	Carnitine O-palmitoyltransferase 1, liver isoform-like {ECO:0000313|RefSeq:XP_017209389.1};
A0A8M1RN68	6	0.538549	0.0103552	0.0751376	-1.50994	22.2396	NA	20.8515	22.5587	21.0016	NA	21.5266	NA	23.1183	NA	23.3132	23.3135	22.2333	lsp1a	Non-muscle caldesmon-like {ECO:0000313|RefSeq:XP_003201508.2};
F1QDT3	5	0.544654	0.0103703	0.0751376	3.07812	26.5555	29.6581	26.8214	NA	30.5032	NA	26.0795	NA	27.3236	26.1388	25.6713	23.0294	23.774	nle1	Notchless protein homolog 1 {ECO:0000256|ARBA:ARBA00021107};
A0A8M2BEA1,A0A8M2BEA2,A0A8M2BER1,B0R197,Q6P0S2	12	0.491451	0.0104364	0.0754629	1.38787	27.2272	27.947	28.1922	27.9164	28.174	28.0117	27.2854	24.8141	26.5013	26.3701	27.9598	25.8093	27.7448	vdac3	Voltage-dependent anion-selective channel protein 3 {ECO:0000256|ARBA:ARBA00017548};
Q802Z1	8	0.402791	0.0105055	0.0758091	-1.1198	24.0763	23.6818	24.214	22.7945	24.1055	24.0196	22.5886	NA	24.4219	24.6504	25.0687	24.7543	24.5404	zmpste24	CAAX prenyl protease {ECO:0000256|RuleBase:RU366005};
Q1RLY6	3	0.505702	0.0105654	0.076088	1.38158	24.9416	24.7403	24.1793	25.4609	25.9966	26.0514	27.3659	24.0934	24.0548	24.8125	24.5199	23.4236	24.6008	kmo	Kynurenine 3-monooxygenase {ECO:0000255|HAMAP-Rule:MF_03018};
Q803J8	4	0.598695	0.0107459	0.0772318	-1.23593	23.6073	NA	22.3834	22.7983	22.8574	23.7473	23.5037	NA	23.8556	NA	24.2605	24.8166	24.2431	zc3h15	Zinc finger CCCH domain-containing protein 15;
A0A8M2BES5,B0S739	12	0.472136	0.0107899	0.0773926	1.31045	25.4073	26.318	25.9512	26.6997	26.1703	26.5387	24.6971	25.006	25.2229	23.6602	25.9164	24.9764	23.7304	si:dkey-4e7.3	Uncharacterized protein LOC402865 isoform X1 {ECO:0000313|RefSeq:XP_005167497.1};
Q6NZ06	11	0.312724	0.0108259	0.0774953	-1.39925	25.3726	25.4336	25.1691	24.8434	25.1907	25.2162	22.1846	25.9537	26.3845	26.2941	25.7718	25.9771	26.052	ilf2	Interleukin enhancer-binding factor 2 homolog;
A2RUY1	2	0.482378	0.0109483	0.077909	1.5405	23.5893	24.2751	23.6109	24.6617	23.9513	23.6886	24.4291	NA	NA	NA	23.9166	21.8017	21.9685	slc43a1b	Large neutral amino acids transporter small subunit 3 {ECO:0000313|RefSeq:NP_001076469.1};
A7YYE9	7	0.565831	0.0109526	0.077909	-1.173	24.4315	NA	23.9446	23.5086	23.9414	23.516	NA	25.6524	25.2603	23.8077	24.8486	25.034	24.8009	srp68	Signal recognition particle subunit SRP68 {ECO:0000256|ARBA:ARBA00029498, ECO:0000256|PIRNR:PIRNR038995};
Q5TZ78	6	0.512565	0.0109677	0.077909	-2.09062	25.9295	NA	24.2081	24.6643	NA	NA	NA	NA	26.2587	27.3048	25.3043	26.054	27.7125	cyp2ad3	Cytochrome P450, family 2, subfamily AD, polypeptide 3 {ECO:0000313|Ensembl:ENSDARP00000063080, ECO:0000313|RefSeq:NP_001020725.1};
Q6DGY6	9	0.417393	0.010971	0.077909	-0.943371	24.7757	23.992	24.1663	24.3753	24.3284	24.4434	NA	25.4305	25.0207	25.3989	25.7952	24.5098	25.0717	sec63	SEC63-like (S. cerevisiae) {ECO:0000313|EMBL:AAH76198.1};
A0A8M1NG90	11	0.814529	0.0110146	0.0780639	-3.93896	24.4577	NA	21.7956	NA	NA	21.2114	NA	28.5582	26.1332	27.0048	22.5246	23.1855	25.2484	vtg6	Vitellogenin 6 precursor {ECO:0000313|RefSeq:NP_001116082.3};
Q7ZWG7	16	0.391799	0.0110551	0.0781953	-1.19568	24.2731	23.3381	23.244	24.5319	23.1087	NA	NA	24.3352	24.2802	25.4999	24.7299	24.6607	25.0023	qars1	glutamine--tRNA ligase {ECO:0000256|ARBA:ARBA00012836};
Q6GQL6	2	0.282275	0.0110955	0.0783261	-1.15149	23.9255	23.6347	23.9406	23.4803	22.3455	23.0863	NA	24.7692	24.8886	25.173	24.199	23.7426	23.9213	dctn3	Dynactin 3 (P22) {ECO:0000313|EMBL:AAH72726.1, ECO:0000313|Ensembl:ENSDARP00000060634};
A0A8M1RKT8,A0A8M3AJ97,A0A8M3AK48,A0A8M3B2N6	24	0.792924	0.011238	0.0791007	1.41029	23.6433	23.0198	25.1278	23.5931	24.0699	26.0422	24.2379	24.246	22.4046	22.5747	22.6458	23.0549	22.703	col12a1a	Collagen alpha-1(XII) chain isoform X2 {ECO:0000313|RefSeq:XP_002665305.3};
Q803T1	10	0.723949	0.0112495	0.0791007	1.84249	24.9394	25.2257	27.6639	25.6145	26.1794	25.0382	NA	23.1926	22.1242	25.1004	24.2377	24.1929	25.7634	dcn	Decorin {ECO:0000256|ARBA:ARBA00021503, ECO:0000256|RuleBase:RU364097};
A0A8N7T7N7	55	0.507651	0.0113263	0.0794842	0.879337	23.2136	23.1979	23.5982	23.7289	24.0153	23.8238	23.5558	23.3583	22.9739	22.9956	22.1766	22.7457	22.3937	apoba	Apolipoprotein B-100 {ECO:0000313|RefSeq:XP_694827.7};
A0A8M9PNK3	3	0.599883	0.0113765	0.0796699	-1.67591	26.7178	25.2503	26.7194	27.1007	25.7468	24.2011	NA	28.9308	27.9047	28.0558	26.5025	26.4248	27.0588	fah	Fumarylacetoacetase {ECO:0000256|ARBA:ARBA00014741, ECO:0000256|RuleBase:RU366008};
Q7ZTH9	13	0.547547	0.0114142	0.0796699	1.12874	26.9561	27.3652	27.5251	27.9961	27.9641	27.5132	26.7593	27.4353	26.0398	26.9776	26.7809	25.7247	25.3923	ivd	Isovaleryl-CoA dehydrogenase, mitochondrial {ECO:0000256|ARBA:ARBA00018258};
B8A5H6	17	0.237555	0.0114196	0.0796699	0.906259	24.8475	25.0915	25.3688	24.7626	25.2583	25.4982	25.8241	24.7595	24.3058	24.8188	23.9603	23.8101	24.7114	hkdc1	hexokinase {ECO:0000256|ARBA:ARBA00012324};
Q7ZTI0	22	0.435631	0.0114757	0.0799049	-1.21352	25.6164	25.2266	24.9012	25.8835	24.7027	25.3151	24.0284	24.9106	26.8225	25.9774	27.1972	25.8558	26.5752	ssb	Lupus La protein {ECO:0000313|RefSeq:NP_955841.1, ECO:0000313|RefSeq:XP_005172130.1, ECO:0000313|RefSeq:XP_009300377.1};
Q7ZU89	11	0.407715	0.0115918	0.0805561	-1.20532	26.0043	25.5141	25.6514	25.9139	25.8125	24.7609	24.7572	27.0807	25.8222	28.0751	26.3745	25.6817	26.6076	arcn1b	Coatomer subunit delta {ECO:0000256|ARBA:ARBA00018359, ECO:0000256|RuleBase:RU364018};
Q6NSN6	5	0.590811	0.0116276	0.0806167	1.48548	25.6655	27.2927	26.6186	25.3889	26.6362	26.4424	NA	23.9073	24.8854	24.6865	26.7734	25.5828	24.1063	ppp1caa	Serine/threonine-protein phosphatase {ECO:0000256|RuleBase:RU004273};
A0A8M2BKH5,A0A8M2BKI3,A0A8M2BKZ4,A0A8M3B0A8,A0A8M6Z9I2,A0A8M9QBG3,A0A8M9QGN9,F1QZ50	5	0.775733	0.0116456	0.0806167	1.27913	24.275	25.6848	24.7073	24.3812	24.3816	25.418	NA	NA	23.6526	22.7254	24.7183	23.5156	23.5655	ahnak	Neuroblast differentiation-associated protein AHNAK isoform X3 {ECO:0000313|RefSeq:XP_005173240.1};
Q6AZC1	15	0.539162	0.0117328	0.0810202	-0.977784	24.7277	24.2542	24.1874	23.8284	24.0656	24.5511	24.5464	25.8429	24.9975	26.1674	24.6296	24.6867	24.9756	psmc5	26S proteasome regulatory subunit 8 {ECO:0000256|ARBA:ARBA00040909};
F1QGS9	7	0.608866	0.0117493	0.0810202	-1.41874	24.2741	24.189	23.3503	23.518	24.5382	21.9056	NA	25.7615	25.4615	24.7288	23.7232	24.9658	24.8729	gusb	Beta-glucuronidase {ECO:0000256|ARBA:ARBA00016205, ECO:0000256|RuleBase:RU361154};
Q7ZUX8	3	0.524335	0.0117733	0.0810296	-1.13557	24.9992	24.8441	24.2787	24.4745	24.6038	24.2899	24.4074	25.1368	26.641	NA	26.0004	24.4339	25.881	dynlrb1	Dynein light chain roadblock {ECO:0000256|PIRNR:PIRNR009998};
A0A286YAZ4,A0A8M2B3J4,A0A8M2B3R2,A0A8M2B4A2,A0A8M2BJY0,A0A8M3AWS2,A0A8M9QF30,E9QBV1,F1R966	8	0.302978	0.011806	0.0810532	1.17726	27.0743	27.7945	27.0383	27.0201	27.1836	28.4078	28.5331	25.1704	26.5294	26.691	27.3434	26.6659	26.5137	cltca,cltcb,cltcl1	Clathrin heavy chain {ECO:0000256|PIRNR:PIRNR002290};,Clathrin heavy chain {ECO:0000256|PIRNR:PIRNR002290};,Clathrin heavy chain {ECO:0000256|PIRNR:PIRNR002290};
A0A8M1RKT8,A0A8M3AJ97,A0A8M3AK48,A0A8M3B2N6,A0A8M6YUB5,A0A8M6YUY1,A0A8M6YWS8,A0A8M6Z2U2,A0A8M6Z3F3,A0A8M9P340	2	0.477124	0.0118221	0.0810532	1.61974	23.6677	NA	25.1466	23.4743	23.9158	25.3734	NA	NA	22.3654	NA	22.3872	23.6997	22.9787	col12a1a,col12a1b	Collagen alpha-1(XII) chain isoform X2 {ECO:0000313|RefSeq:XP_002665305.3};,Collagen alpha-1(XII) chain isoform X4 {ECO:0000313|RefSeq:XP_017208136.2};
A0A8M2B5G9,A3KPN8	12	0.409371	0.0118743	0.0811773	0.83661	25.4196	25.6267	25.3005	26.1922	25.738	25.7926	26.3775	24.7875	24.94	25.3816	24.9005	24.9785	25.0197	ttc38	Tetratricopeptide repeat protein 38 {ECO:0000256|ARBA:ARBA00019992};
A0A8M9PPZ1,Q08CC2,Q6AZB2	4	0.618864	0.0118857	0.0811773	2.18878	29.3183	31.1249	30.0562	28.9166	32.2819	31.2656	28.8308	24.8	28.7642	28.342	28.7419	29.6078	29.0875	LOC797311,oxct1b,oxct1a	LOW QUALITY PROTEIN: succinyl-CoA:3-ketoacid coenzyme A transferase 1, mitochondrial-like isoform X1 {ECO:0000313|RefSeq:XP_021324906.1};,Succinyl-CoA:3-ketoacid-coenzyme A transferase {ECO:0000256|PIRNR:PIRNR000858};,Succinyl-CoA:3-ketoacid-coenzyme A transferase {ECO:0000256|PIRNR:PIRNR000858};
F8W3K6	2	0.45884	0.0119303	0.0813264	-1.06485	23.8315	23.3996	23.1037	23.4717	22.9847	NA	NA	NA	24.6845	24.1239	23.8797	24.2389	24.597	exosc2	Exosome complex component RRP4 {ECO:0000313|RefSeq:NP_001017572.2};
A0A8M9PKE5	2	0.41569	0.0119898	0.0815765	1.88948	24.0661	24.4305	NA	25.3945	24.6407	NA	NA	NA	22.7492	NA	NA	23.1156	NA	si:ch211-254c8.3	GTPase IMAP family member 7-like {ECO:0000313|RefSeq:XP_021327463.1};
A1A5Y1	4	0.361643	0.0120867	0.0820794	-1.3214	25.8375	24.6473	25.5921	25.1327	25.0415	NA	NA	NA	26.0453	25.8035	26.5051	27.663	26.1071	mgst3b	Microsomal glutathione S-transferase 3b {ECO:0000313|Ensembl:ENSDARP00000045328};
A0A2R8QC82,A8KBX6,Q6AZW0	4	0.643585	0.0121362	0.0822588	1.28239	26.2517	27.6008	26.5008	26.6592	26.5379	27.4575	NA	24.4724	25.4367	26.1404	27.0719	25.4241	25.4675	cyp8b1.3,cyp8b1.2,cyp8b1.1	Cytochrome P450, family 8, subfamily B, polypeptide 3 {ECO:0000313|Ensembl:ENSDARP00000152282, ECO:0000313|RefSeq:NP_001004587.2};,Cytochrome P450, family 8, subfamily B, polypeptide 2 {ECO:0000313|RefSeq:NP_001103758.1};,Cytochrome P450, family 8, subfamily B, polypeptide 1 {ECO:0000313|RefSeq:NP_001003736.1};
A1L1S8,B8A4C4	18	0.572735	0.0121966	0.082512	-1.2293	25.2354	24.9302	24.4983	24.2551	24.2792	24.4895	25.2726	27.5914	25.301	26.1375	26.0148	24.7775	25.2785	mogs	Mannosyl-oligosaccharide glucosidase {ECO:0000256|ARBA:ARBA00038888, ECO:0000256|RuleBase:RU368089};
Q6IQP5	3	0.414734	0.0122202	0.0825152	-1.18116	25.0218	24.0401	25.3857	24.1948	23.9182	24.6175	NA	NA	24.7997	26.2125	25.467	25.5837	25.9991	eno1a	phosphopyruvate hydratase {ECO:0000256|ARBA:ARBA00012058};
Q4V9D8	2	0.49659	0.0123556	0.0832722	1.49631	22.1955	22.9461	22.92	23.2854	NA	NA	NA	NA	21.5413	NA	20.6195	22.0942	21.9617	rras	RAS-related {ECO:0000313|Ensembl:ENSDARP00000014099, ECO:0000313|RefSeq:NP_001005931.2};
Q6NV33	7	0.578062	0.0124127	0.0834993	1.40553	25.4445	26.218	25.9578	26.4886	26.7516	25.7128	25.755	26.0721	24.9433	25.04	24.7738	22.3973	25.224	idh3a	Isocitrate dehydrogenase [NAD] subunit, mitochondrial {ECO:0000256|RuleBase:RU361266};
Q5RGU1	9	0.56248	0.0125328	0.0840367	1.63776	25.4814	26.2927	25.47	25.6979	26.1605	25.2416	28.939	23.1238	25.0666	24.5643	25.1433	24.5523	25.525	coq8a	Atypical kinase COQ8A, mitochondrial {ECO:0000305};
E7FCV2	22	0.363511	0.0125396	0.0840367	1.37038	24.596	24.886	24.8737	24.9024	24.9324	25.1165	26.9762	22.0956	24.004	24.8718	23.9818	24.2073	24.3043	c5	Complement C5 {ECO:0000313|RefSeq:XP_001919226.4};
A0A8M1RK21	15	0.702448	0.0126628	0.0847033	1.05898	26.1095	26.5535	26.6905	25.7696	27.3074	26.8742	NA	NA	25.5958	25.3143	26.022	25.4523	25.5158	aldh1l2	10-formyltetrahydrofolate dehydrogenase {ECO:0000256|PIRNR:PIRNR036489};
Q24JV3	7	0.775603	0.0126865	0.0847033	-1.34217	28.9543	27.9227	27.7205	28.3057	27.7548	28.9703	29.0253	27.6095	29.8517	30.1428	30.7479	29.4242	29.9762	rpl31	Large ribosomal subunit protein eL31 {ECO:0000256|ARBA:ARBA00035230};
Q6TH15	20	0.470665	0.012797	0.0852817	-1.15394	25.8345	25.6129	25.1893	25.0254	24.741	NA	NA	26.7794	26.5864	25.1331	26.1666	26.5393	26.5718	eif3d	Eukaryotic translation initiation factor 3 subunit D {ECO:0000255|HAMAP-Rule:MF_03003};
A0A8M2BJH3,F1QLG2,Q7SXR7	4	0.410523	0.0128869	0.0857206	-1.29752	22.5453	21.544	NA	21.6941	22.1735	NA	NA	NA	23.2441	NA	22.8131	23.0578	23.2904	mta2	Metastasis-associated protein MTA2 isoform X2 {ECO:0000313|RefSeq:XP_005172245.1};
Q568M0	2	0.456495	0.0129827	0.086084	1.26067	23.506	24.1044	24.396	24.3337	23.5909	24.7351	23.6578	22.4679	21.4331	22.0424	23.603	23.9	23.8074	rras2	RAS-related 2 {ECO:0000313|Ensembl:ENSDARP00000052655};
Q7SXA1	13	0.596897	0.0130005	0.086084	-1.33843	27.6553	26.0402	26.533	26.7387	26.7849	27.4114	28.4085	28.5174	28.2616	27.812	29.9435	27.2104	28.2024	rpl26	Large ribosomal subunit protein uL24 {ECO:0000256|ARBA:ARBA00035206};
Q90XG0	14	0.38929	0.0130186	0.086084	-1.20247	29.4952	29.6787	28.7743	28.8425	29.6993	28.7012	27.6675	31.257	30.2656	30.5377	29.3851	29.7612	29.3718	tpi1b	Triosephosphate isomerase B;
Q4V9N1	10	0.508647	0.0130379	0.086084	-1.38883	24.5467	23.7223	23.7674	23.7948	23.5691	NA	NA	26.8774	24.3654	25.0689	24.3372	25.3722	24.5922	tsn	Translin {ECO:0000256|ARBA:ARBA00022196};
Q800S8	6	0.0490079	0.0131217	0.08632	1.33499	24.9859	25.6542	26.1354	26.5898	25.0915	26.2271	24.2226	25.9951	23.591	23.9384	24.4673	23.976	23.9429	ahsg1	Alpha-2-HS-glycoprotein precursor {ECO:0000313|RefSeq:NP_997787.1};
A0A8M6Z2M1,A0A8M9QB21,Q503Y5	11	0.55423	0.013171	0.08632	0.983795	24.8003	25.3644	25.3533	25.36	25.4302	24.9532	NA	NA	24.0897	24.4891	24.661	23.6144	24.688	gsr	Glutathione reductase {ECO:0000256|RuleBase:RU365016};
A0A8M3B795,E7FCY5	15	0.535397	0.0131796	0.08632	1.00612	26.7325	27.9369	26.5823	26.3394	27.3658	27.577	27.6116	26.3858	26.4538	26.829	25.5199	26.1679	26.0198	acsbg1	Long-chain-fatty-acid--CoA ligase ACSBG1 {ECO:0000256|ARBA:ARBA00040478};
A0A8M1N6R0,A0A8M1NAN4,A0A8M1NG90,A0A8M3AME1,A0A8M9PRW5,A3KMS4,Q1LWN2	6	0.701967	0.0131871	0.08632	-1.92893	26.7092	24.6516	24.45	NA	NA	25.3812	27.7243	26.0207	29.0367	26.8299	27.7362	27.6964	27.5646	vtg5,vtg4,vtg6,vtg1,vtg7	Vitellogenin 5 precursor {ECO:0000313|RefSeq:NP_001020360.2};,Vitellogenin 4 precursor {ECO:0000313|RefSeq:NP_001038759.2};,Vitellogenin 6 precursor {ECO:0000313|RefSeq:NP_001116082.3};,Vitellogenin 1 isoform X1 {ECO:0000313|RefSeq:XP_009294662.1};,Vitellogenin 7 precursor {ECO:0000313|RefSeq:NP_001096141.1};
Q7SY46	5	0.439989	0.0131945	0.08632	-2.05601	23.899	23.8721	24.3183	23.0432	23.1911	19.9301	NA	NA	24.2844	25.8146	24.0542	25.7764	24.7052	atp6v1aa	H(+)-transporting two-sector ATPase {ECO:0000256|ARBA:ARBA00012473};
Q503E6	18	0.462874	0.013335	0.0869638	0.933999	25.1911	25.8521	25.891	25.8419	24.9912	25.6826	25.6898	25.5035	24.9029	24.5556	24.7826	24.8312	23.7688	ezra	Ezrin {ECO:0000256|ARBA:ARBA00039923};
Q5XJ12	32	0.40084	0.0133416	0.0869638	0.879308	27.5175	27.9297	27.5873	27.6217	28.1785	28.1856	28.2397	27.86	27.2676	26.477	27.1895	26.7907	26.8819	hspa9	Stress-70 protein, mitochondrial {ECO:0000256|ARBA:ARBA00019355};
A0A2R8QI13,Q566T5	3	0.51977	0.0133688	0.0869826	-1.19792	24.0811	23.7431	23.6065	23.3562	23.5169	22.9158	NA	25.4349	23.9335	25.4899	24.9021	23.2954	24.6979	prmt3	Protein arginine N-methyltransferase 3 isoform X1 {ECO:0000313|RefSeq:XP_009301243.1};
A0A8M1N4J3	2	0.0953083	0.0134886	0.0876021	-2.86252	22.8235	NA	20.9151	NA	NA	NA	NA	NA	24.044	NA	23.5112	NA	NA	eif4g2b	Eukaryotic translation initiation factor 4 gamma 2 {ECO:0000256|ARBA:ARBA00040449};
E9QBC5,Q6NWG7	5	0.615792	0.0135648	0.0879376	1.02619	23.4978	23.4417	24.6176	24.5007	23.6247	24.1031	NA	23.3315	22.7243	23.6812	23.2904	22.3695	22.7914	cd9a	Tetraspanin {ECO:0000256|RuleBase:RU361218};
F1QDA6,Q6DEJ3	21	0.560222	0.0136752	0.0884924	-1.05926	23.7192	23.0487	23.3889	23.7285	23.1851	22.8057	22.9806	25.6303	24.4032	24.4141	24.0032	23.2916	23.7505	acsl1b	Long-chain-fatty-acid--CoA ligase {ECO:0000256|RuleBase:RU369030};
Q4KMI7,Q567E8,Q6DHS1,Q6IQL9,Q6IQR3,Q9I8V1	7	0.681438	0.0137719	0.0889567	1.70775	28.6457	28.8139	30.8738	29.7486	28.5915	28.96	30.0094	27.9124	26.8141	25.9621	27.6061	28.1422	30.3137	acta1b,acta1a,acta2,actc2,actc1a,actc1b	Actin, alpha 1b, skeletal muscle {ECO:0000313|EMBL:AAH98546.1};,Acta1a protein {ECO:0000313|EMBL:AAI64475.1};,Actin alpha 2, smooth muscle {ECO:0000313|Ensembl:ENSDARP00000143706};,Actin, alpha cardiac muscle 1 {ECO:0000256|ARBA:ARBA00040521};,Actin alpha cardiac muscle 1a {ECO:0000313|Ensembl:ENSDARP00000062369};,Actin alpha cardiac muscle 1b {ECO:0000313|Ensembl:ENSDARP00000066429};
Q7ZUW2	20	0.506846	0.0138075	0.0890257	-1.12822	25.865	25.3968	24.9318	24.9052	25.4815	25.699	25.3911	27.8796	26.2094	25.1836	26.6071	26.8031	25.8918	hyou1	Hypoxia up-regulated protein 1;
Q5XJ54	8	0.399238	0.0139763	0.0899206	-1.13684	24.4154	24.2386	23.3372	24.8483	24.0502	22.9604	23.6472	25.8115	25.0822	23.8121	25.5999	24.7032	24.8939	glrx3	Glutaredoxin 3;
A9JRG9	14	0.383116	0.0139966	0.0899206	0.857166	25.0062	25.3076	25.2157	25.022	25.4442	26.0604	25.5585	24.4426	23.9742	24.8638	25.0341	24.3478	24.8029	afg3l2	AFG3-like AAA ATPase 2 {ECO:0000313|Ensembl:ENSDARP00000138163};
A0A8M2BI00,A0A8M9PBT0,A0A8M9PHD2,Q5SPP2	3	0.565584	0.0140404	0.09004	1.27772	23.1984	23.9705	24.2449	NA	23.7756	NA	NA	NA	23.1168	22.1438	23.3662	22.6427	22.3268	snx9b	Sorting nexin {ECO:0000256|PIRNR:PIRNR027744};
A0A0R4IAX5	22	0.538745	0.01412	0.0903884	1.08314	26.9359	27.8249	27.0811	27.5397	27.3705	28.2154	26.8335	27.3545	26.8776	25.2727	25.7657	26.4846	26.6111	ugl	malate synthase {ECO:0000256|ARBA:ARBA00012636};
Q6AXJ2	5	0.484388	0.0141739	0.0905708	-1.12316	24.3433	NA	23.9912	NA	23.1098	23.6825	NA	24.6089	25.09	24.2423	24.8109	24.6008	24.953	eif3ha	Eukaryotic translation initiation factor 3 subunit H-A {ECO:0000255|HAMAP-Rule:MF_03007};
Q6PBI0	12	0.386872	0.014282	0.0910989	1.22341	27.0701	27.6889	27.2117	26.5501	27.5409	28.0052	29.094	25.7218	26.2604	27.7299	26.7034	26.3747	25.9601	sucla2	Succinate--CoA ligase [ADP-forming] subunit beta, mitochondrial {ECO:0000256|HAMAP-Rule:MF_03220};
A0A8M2B9N8	2	0.326118	0.0145103	0.092297	2.53174	26.1058	26.8414	25.6144	26.8017	25.1412	28.3483	30.7927	26.4592	24.5575	26.0201	NA	23.3951	23.1924	LOC101884469	Uncharacterized protein LOC101884469 {ECO:0000313|RefSeq:XP_005162791.1};
G8XYX6	3	0.496759	0.0145632	0.092297	1.18648	24.7274	24.9929	25.1939	25.3222	25.8038	24.9607	NA	NA	24.2263	24.8624	23.9598	23.2245	NA	slc16a2	Monocarboxylate transporter 8;
A0A8M1N6R0,A0A8M1NG90,A0A8M3AME1,A0A8M9PRW5,A3KMS4,Q1LWN2	3	0.649926	0.0145854	0.092297	-3.63362	25.9955	22.3251	NA	NA	NA	NA	24.2154	23.0727	29.2797	26.4307	26.679	27.756	28.2052	vtg5,vtg6,vtg1,vtg7	Vitellogenin 5 precursor {ECO:0000313|RefSeq:NP_001020360.2};,Vitellogenin 6 precursor {ECO:0000313|RefSeq:NP_001116082.3};,Vitellogenin 1 isoform X1 {ECO:0000313|RefSeq:XP_009294662.1};,Vitellogenin 7 precursor {ECO:0000313|RefSeq:NP_001096141.1};
E7F7J1	7	0.51441	0.0145958	0.092297	1.61823	25.8728	27.522	25.9956	28.1881	27.2646	25.6153	25.0646	NA	25.3264	23.8528	26.1932	24.6127	24.9656	fdx1	Adrenodoxin {ECO:0000313|RefSeq:XP_001922722.2, ECO:0000313|RefSeq:XP_021334641.1};
Q6PEI6	41	0.364976	0.0145991	0.092297	0.927188	28.7052	28.6146	29.2382	28.7845	29.7716	29.6499	28.9538	27.5073	27.9309	28.1864	28.8262	28.3488	28.6499	aco2	Aconitate hydratase, mitochondrial {ECO:0000256|ARBA:ARBA00015940, ECO:0000256|RuleBase:RU362107};
A0A8M9PE33,F1QB54,Q6P3L1,Q7T3G5	4	0.62215	0.0146569	0.0924993	-1.43199	26.613	25.4089	25.7588	27.3594	25.4465	25.5113	NA	NA	27.5313	27.6314	28.4428	26.0656	26.9736	pabpc4,pabpc1a,pabpc1b	Polyadenylate-binding protein {ECO:0000256|RuleBase:RU362004};,Polyadenylate-binding protein 1A;,Polyadenylate-binding protein {ECO:0000256|RuleBase:RU362004};
Q6JIZ2	2	0.499865	0.0147102	0.0926716	-1.83827	24.1553	22.9736	NA	24.4797	21.8613	NA	NA	25.384	NA	24.5925	25.3403	24.4556	NA	puraa	Pur-alpha {ECO:0000313|EMBL:AAS15050.1, ECO:0000313|RefSeq:NP_001001846.1};
Q7SZD3	32	0.550654	0.0148496	0.0933622	-1.01631	28.3336	27.76	27.8568	27.8109	28.1197	26.832	28.573	29.5177	28.6685	27.9041	29.3384	29.0547	28.5668	hspa5	78 kDa glucose-regulated protein {ECO:0000256|ARBA:ARBA00029695};
A0A8M9PN19,F1RAG3	3	0.37843	0.0148721	0.0933622	1.44404	22.9832	24.0101	23.0778	23.14	24.1805	NA	NA	NA	21.7116	22.6338	NA	22.1287	NA	nid1a	Nidogen-1 isoform X2 {ECO:0000313|RefSeq:XP_021328418.1};
Q6AZW2	20	0.49918	0.0150656	0.0944011	1.00872	26.782	27.267	26.7993	27.6139	27.1425	26.6752	28.2201	25.2792	26.13	27.0046	26.5976	26.4745	26.1797	akr1a1a	Aldo-keto reductase family 1 member A1-A;
A0A286Y855,F1R6K1	5	0.737945	0.0150904	0.0944011	0.970986	23.5401	24.7865	23.8421	24.1503	23.8218	23.7482	NA	22.5652	22.8684	23.1568	23.9414	22.8294	23.2314	phex	Phosphate-regulating endopeptidase homolog, X-linked {ECO:0000313|Ensembl:ENSDARP00000143323};
A9JSW0	6	0.68229	0.015259	0.0952886	-1.29108	26.2757	25.6209	27.0935	25.7302	25.6416	25.0431	24.6514	25.2531	27.3577	27.116	27.8681	27.1396	26.7929	fkbp2	peptidylprolyl isomerase {ECO:0000256|PROSITE-ProRule:PRU00277};
A0A8M9QAA0,F1QHW0	8	0.489877	0.0154005	0.0959521	-1.75124	23.9071	NA	22.6899	22.6226	NA	NA	NA	NA	24.1199	25.7262	23.9692	23.7166	24.5055	cyp20a1	Cytochrome P450, family 20, subfamily A, polypeptide 1 isoform X1 {ECO:0000313|RefSeq:XP_021332506.1};
Q0VFW0,Q32Q51	2	0.499966	0.0154201	0.0959521	-3.38135	24.0737	NA	NA	23.8668	22.0263	NA	NA	NA	NA	NA	26.3279	NA	NA	rpl22l1,rpl22	Ribosomal protein L22-like 1 {ECO:0000313|Ensembl:ENSDARP00000074434, ECO:0000313|RefSeq:NP_001038800.1};,Large ribosomal subunit protein eL22 {ECO:0000256|ARBA:ARBA00040613};
A8WG78	6	0.76894	0.0154635	0.0959521	1.53591	24.7531	24.672	24.4042	25.6433	25.1135	27.772	NA	NA	23.9827	24.1418	24.0545	23.6306	24.1159	foxred1	FAD-dependent oxidoreductase domain-containing protein 1 {ECO:0000256|ARBA:ARBA00039785};
A0A8M3AKL3,A0A8M3ALA5,A0A8M3B3W4,Q6NUZ3	14	0.482467	0.0154727	0.0959521	-1.31487	27.1446	26.411	26.8746	27.0547	26.2584	25.5383	NA	29.6648	26.9898	27.4813	27.439	27.6208	27.2578	syncrip	Heterogeneous nuclear ribonucleoprotein Q isoform X1 {ECO:0000313|RefSeq:XP_009292800.1};
Q6PFJ6	6	0.708486	0.0155422	0.0962162	-1.86018	26.5744	23.4169	25.8359	26.0068	26.5735	NA	NA	27.066	28.158	25.6375	26.6227	28.4866	27.9398	gstm.1	glutathione transferase {ECO:0000256|ARBA:ARBA00012452};
F1QK60	15	0.700548	0.015595	0.096376	1.61856	26.8415	28.1957	27.5939	27.4848	27.4111	27.2158	28.0032	28.1151	24.5273	27.6833	24.4457	25.0771	26.3446	krt4	Keratin 4 {ECO:0000313|Ensembl:ENSDARP00000016453, ECO:0000313|RefSeq:NP_571584.2};
A0A0R4IL29,F1Q8W8,Q6PE26	2	0.394999	0.0157408	0.097109	-0.97297	27.5508	27.093	26.6564	26.8096	27.3092	NA	NA	27.2678	28.0198	28.0932	28.2977	28.2261	27.7355	calr3b,calr,calr3a	Calreticulin {ECO:0000256|PIRNR:PIRNR002356};,Calreticulin {ECO:0000256|PIRNR:PIRNR002356};,Calreticulin {ECO:0000256|PIRNR:PIRNR002356};
B0V3R7,Q8AYE2	2	0.485918	0.0158905	0.0978635	1.48115	24.1708	24.13	24.637	26.6985	24.5093	NA	NA	NA	23.3063	23.8278	22.9291	23.4083	24.0912	serpind1	Heparin cofactor 2 isoform X1 {ECO:0000313|RefSeq:XP_005166794.1};
A0A0R4IC11,Q6DHE6	17	0.376731	0.0160783	0.0988498	-1.29627	25.6769	25.7231	26.1974	24.8545	25.3978	25.065	22.9345	26.5264	26.0697	25.7246	27.195	26.0365	26.3978	kars1	Lysine--tRNA ligase {ECO:0000256|ARBA:ARBA00015745, ECO:0000256|RuleBase:RU003748};
F1R7A8	2	0.479032	0.0161499	0.0991196	2.57064	25.0662	27.8126	26.8645	NA	NA	24.9284	NA	NA	23.3042	25.9233	22.2733	24.3573	NA	abcb5	ABC transporter B family member 5 {ECO:0000313|EMBL:AFR69056.1};
E7FGT2	29	0.580011	0.016261	0.0994804	-1.10586	25.0718	24.3672	23.9842	25.245	24.5288	25.0257	23.9622	24.4549	26.3944	25.8814	24.7329	26.3013	25.9832	h6pd	GDH/6PGL endoplasmic bifunctional protein {ECO:0000313|RefSeq:XP_021332932.1, ECO:0000313|RefSeq:XP_697820.4};
H0WEF6	2	0.499981	0.0162644	0.0994804	2.68915	22.596	NA	NA	24.3888	NA	NA	NA	NA	NA	NA	21.799	21.6002	NA	srr	L-serine ammonia-lyase {ECO:0000256|ARBA:ARBA00012093};
A0A2R8Q8G0	2	0.5	0.016355	0.0998633	-1.60131	22.8652	NA	21.3925	22.2028	NA	NA	NA	NA	22.9838	23.6347	NA	23.8342	23.143	fis1	Mitochondrial fission 1 protein {ECO:0000256|PIRNR:PIRNR008835};
A0A8M9PN72,Q4V966,Q7ZU68	3	0.490261	0.0164085	0.099947	-1.18922	23.4701	22.4378	22.8147	23.3926	23.4307	23.0451	NA	NA	NA	NA	24.172	23.9636	24.5046	septin7a	Septin {ECO:0000256|PIRNR:PIRNR006698};
Q6IQL4	4	0.034854	0.0164247	0.099947	-1.24402	27.7691	27.813	27.6541	NA	27.5221	25.5179	26.9454	28.9653	27.466	28.7483	28.2826	28.7484	27.7964	ddt	D-dopachrome decarboxylase {ECO:0000256|ARBA:ARBA00038884};
A0A0R4IZ89,A0A8M3AU39,A0A8M9QCJ6,A0A8M9QHK5	4	0.47799	0.0165268	0.100397	2.03814	24.0925	25.1975	25.6278	25.5018	24.9344	NA	NA	20.9857	23.6985	23.929	25.2004	21.3499	24.4999	znf638	Si:ch211-212k18.4 {ECO:0000313|Ensembl:ENSDARP00000141709};
Q6PHE8	5	0.767201	0.0165861	0.100587	-2.01606	23.3752	NA	21.752	NA	22.3103	NA	NA	NA	24.6256	NA	24.854	22.6422	24.0671	ccdc124	Coiled-coil domain-containing protein 124;
A0A8M2BDI8	2	0.481884	0.0166315	0.100691	-1.93082	22.6005	21.0802	21.8037	NA	NA	NA	NA	NA	22.5816	NA	NA	23.5519	23.9849	ncoa5	Nuclear receptor coactivator 5 isoform X1 {ECO:0000313|RefSeq:XP_005166217.1};
Q7ZUS2	6	0.300313	0.0166862	0.100851	-1.53036	21.659	20.7205	NA	21.0935	20.1023	NA	NA	21.4136	23.0765	23.3725	21.8543	22.237	21.0609	nucb2b	Nucleobindin 2b {ECO:0000313|EMBL:AAH47852.1, ECO:0000313|RefSeq:NP_958887.1};
A2AR68,Q7ZVL9	3	0.549737	0.0167389	0.100854	-1.59178	25.6488	25.7904	25.8697	23.0845	24.0303	NA	NA	27.0209	26.7242	26.8253	25.2395	25.7493	26.1539	gdi1,gdi2	Rab GDP dissociation inhibitor {ECO:0000256|RuleBase:RU363124};,Rab GDP dissociation inhibitor {ECO:0000256|RuleBase:RU363124};
F8W494	7	0.590091	0.0167432	0.100854	1.19409	24.6556	25.4177	24.9019	24.9661	26.0149	24.9625	NA	NA	24.9141	24.8224	23.9093	23.5759	23.0709	slc25a22a	Mitochondrial glutamate carrier 1 {ECO:0000256|ARBA:ARBA00040262};
Q1LVL2,Q1LVL3	19	0.412012	0.0168411	0.101154	-0.799799	26.6005	25.975	26.2357	26.4508	25.8314	26.4319	26.279	27.7339	26.8842	26.8906	27.129	26.5978	26.7671	aars1	Alanine--tRNA ligase {ECO:0000256|ARBA:ARBA00017959};
F1Q5I4	4	0.653217	0.0168496	0.101154	2.43944	24.4424	24.1649	25.5507	27.0442	27.7505	24.3548	NA	27.0847	23.3928	22.957	21.426	22.2179	22.923	ela2	pancreatic elastase II {ECO:0000256|ARBA:ARBA00038991};
F6NGD6	21	0.553183	0.0168956	0.101179	1.03311	25.8704	26.8807	25.9622	26.5633	26.5753	26.1881	NA	24.7617	24.7155	26.4673	25.315	25.8628	25.2826	slc27a2b	long-chain-fatty-acid--CoA ligase {ECO:0000256|ARBA:ARBA00026121};
F1QIP3	8	0.601195	0.0169133	0.101179	-1.06467	23.9852	23.9475	23.628	23.2468	22.5635	NA	NA	24.2291	24.5087	25.2078	24.2558	24.1525	24.1127	ipo4	Importin-4 {ECO:0000313|Ensembl:ENSDARP00000039155, ECO:0000313|RefSeq:XP_684163.4};
Q7ZYX4	14	0.466202	0.0169754	0.101179	-0.90065	26.6625	25.9975	26.4744	26.4347	25.819	26.1306	NA	27.7807	26.4108	26.7794	27.1789	27.0585	27.223	cct6a	T-complex protein 1 subunit zeta {ECO:0000256|ARBA:ARBA00039582};
B3DIT9	4	0.682186	0.0169756	0.101179	1.4356	24.1151	24.4189	25.7186	24.3165	26.3237	23.7129	NA	24.0936	24.5931	23.04	22.2301	23.6967	23.1217	pdk4	Protein-serine/threonine kinase {ECO:0000256|RuleBase:RU366032};
A0A8M2BJ79,F1R5M2	2	0.478089	0.0169954	0.101179	1.35025	22.5597	NA	23.2797	23.2414	24.2357	22.4827	NA	NA	22.342	20.7045	22.4638	22.352	21.9357	kif5ba	Kinesin-like protein {ECO:0000256|RuleBase:RU000394};
A0A8M6Z2M1,A0A8M9QB21	3	0.470995	0.0171703	0.10205	1.27097	26.305	27.6685	27.8494	26.614	27.1283	25.731	NA	24.5767	25.8073	25.17	26.0207	26.0349	26.7541	gsr	Glutathione reductase {ECO:0000256|RuleBase:RU365016};
Q05AM2	3	0.657922	0.0173027	0.102667	-1.67774	24.5153	24.44	22.5869	NA	23.3732	NA	NA	26.5115	25.2718	NA	25.205	24.2235	24.5104	cyp2aa2	Y cytochrome P450, family 2, subfamily AA, polypeptide 2 {ECO:0000313|RefSeq:NP_001070926.1};
A0A8M2B6P3,F1Q4N7	5	0.512205	0.0174309	0.103256	-2.39525	25.7005	25.1361	25.6102	25.5754	25.3013	20.3466	NA	29.2301	26.2351	26.8102	25.581	26.6331	26.2457	anp32b	Acidic leucine-rich nuclear phosphoprotein 32 family member {ECO:0000256|RuleBase:RU369103};
A0A8M2BGN0,A0A8M2BGN1,Q567C7	5	0.547079	0.0177535	0.104622	1.30939	24.1706	24.7372	23.8939	25.586	25.1657	26.1296	23.4393	22.4486	23.023	24.7366	23.3724	23.492	24.0226	pecr	Peroxisomal trans-2-enoyl-CoA reductase {ECO:0000256|ARBA:ARBA00041063};
Q803Q1	4	0.520446	0.0177777	0.104622	-1.67603	26.0674	25.2071	25.6049	24.9528	24.4824	NA	NA	29.317	25.9585	26.9203	26.3694	25.67	26.1918	gyg1a	glycogenin glucosyltransferase {ECO:0000256|ARBA:ARBA00038934};
A0A8M3B882,Q6DKF5	3	0.435747	0.0177901	0.104622	1.86507	23.7789	25.476	23.318	24.4405	25.6111	NA	NA	NA	23.4976	22.5823	21.3239	23.9815	NA	copz2	Coatomer subunit zeta {ECO:0000256|RuleBase:RU366053};
A0A8M6Z4Z2,E9QEE5,Q08CC5,Q7ZTW6	2	0.476473	0.0178233	0.104622	-1.97015	24.859	23.381	23.9859	NA	23.5161	NA	NA	NA	26.658	25.8831	23.2713	26.6818	25.495	cyp3c3,cyp3c2,cyp3c4,cyp3c1	Cytochrome P450, family 3, subfamily c, polypeptide 3 {ECO:0000313|Ensembl:ENSDARP00000109527, ECO:0000313|RefSeq:NP_001007401.2, ECO:0000313|RefSeq:XP_017209562.1};,Cytochrome P450 3A56-like isoform X1 {ECO:0000313|RefSeq:XP_021330384.1};,Cytochrome P450, family 3, subfamily C, polypeptide 4 {ECO:0000313|RefSeq:NP_001071016.1};,Cytochrome P450, family 3, subfamily c, polypeptide 1 {ECO:0000313|E…
A0A8M9PH62,A0A8M9PUC7,F1QAK5	2	0.460409	0.0178278	0.104622	-1.71504	24.2227	23.7254	23.4884	23.9594	22.187	23.0759	NA	24.2154	24.7807	25.9636	22.5429	25.6968	26.8141	nt5c2b	Cytosolic purine 5'-nucleotidase {ECO:0000256|ARBA:ARBA00040391};
F1QJL0	2	0.448157	0.0178558	0.104622	1.6596	25.6995	27.3765	27.5892	25.106	26.0725	26.8797	NA	25.6343	23.8268	23.0553	25.0943	26.5132	25.5471	wu:fb60f06	chitinase {ECO:0000256|ARBA:ARBA00012729};
A0JMQ0	3	0.506342	0.0178665	0.104622	-1.60437	24.055	23.4147	23.7154	21.9464	23.293	NA	NA	26.9606	24.0628	24.6198	24.6007	23.8112	24.1253	bop1	Ribosome biogenesis protein bop1 {ECO:0000255|HAMAP-Rule:MF_03027};
A0A8N7UQW5	17	0.642472	0.0179152	0.104735	-1.08239	26.7361	26.1015	25.1422	25.8901	26.6076	26.9873	NA	26.8732	27.234	28.1393	27.506	26.5844	27.0319	lman1	Protein ERGIC-53 {ECO:0000313|RefSeq:XP_688661.4};
A0A8M1N1I0,A0A8M2B8R8	2	0.487016	0.0180131	0.104927	-3.0035	23.3504	NA	21.0978	NA	NA	NA	NA	NA	NA	24.7793	NA	24.7419	22.7826	dnase1l4.1	Deoxyribonuclease {ECO:0000256|PIRNR:PIRNR000988};
A0A2R8QGI8,A0JMM3	2	0.478554	0.0180307	0.104927	1.54721	23.994	24.1165	25.4841	24.4275	25.0425	NA	NA	24.6873	22.8623	NA	22.329	23.0032	NA	neu3.4,neu3.3	exo-alpha-sialidase {ECO:0000256|ARBA:ARBA00012733};,exo-alpha-sialidase {ECO:0000256|ARBA:ARBA00012733};
A8KB65,Q803E5	6	0.577877	0.0180362	0.104927	-1.27086	26.9935	26.9222	26.6921	26.642	26.6707	24.1396	27.0819	26.5888	27.5782	28.2595	28.0604	27.5389	27.7476	etf1a,etf1b	Eukaryotic peptide chain release factor subunit 1 {ECO:0000256|ARBA:ARBA00013382};,Eukaryotic peptide chain release factor subunit 1 {ECO:0000256|ARBA:ARBA00013382};
Q66I08	6	0.523746	0.0181118	0.105195	1.01229	23.2862	23.8886	24.2352	23.3098	23.7653	23.9927	NA	21.9852	22.7847	23.1281	22.7159	23.9349	22.4076	slc51a	Organic solute transporter subunit alpha;
A0A8M9PT37,A0A8M9PT43,A0A8M9PT47,A0A8M9Q597,A0A8M9Q5A1,A0A8M9QBL0,A0A8M9QBL4,A0A8M9QG69,A0A8M9QG72,A0A8M9QKD3,A0A8M9QKD7	5	0.737429	0.0182006	0.10554	1.59861	23.0524	NA	24.3713	23.5654	NA	23.6185	NA	NA	21.5037	NA	NA	22.2892	22.9665	tns1b	Tensin-1 isoform X1 {ECO:0000313|RefSeq:XP_021334702.1};
A0A8N7UZX0	39	0.573081	0.0183205	0.106058	-1.00467	26.4215	25.6039	25.8293	25.8333	26.2912	25.8099	NA	25.5758	27.4311	26.9605	27.476	26.9294	26.8963	iars1	isoleucine--tRNA ligase {ECO:0000256|ARBA:ARBA00013165};
A0A8M9Q9M9,Q6DHD6	8	0.52403	0.0183494	0.106058	1.27987	26.4823	27.7072	26.832	27.9382	26.9964	26.4281	NA	24.2217	25.9384	26.928	26.6077	26.1859	25.5213	galm	Galactose mutarotase {ECO:0000256|ARBA:ARBA00021023};
Q6P3I0	5	0.537202	0.0184188	0.106287	-1.18123	24.7222	23.8043	24.3258	NA	23.8219	NA	NA	NA	25.5791	24.6009	25.6153	24.8526	25.1781	heatr3	HEAT repeat-containing 3 {ECO:0000313|EMBL:AAH63980.1, ECO:0000313|Ensembl:ENSDARP00000052367};
E7F1Z3	4	0.322055	0.0185464	0.106851	1.34912	25.1061	25.8374	24.8626	26.3608	27.2066	24.9427	NA	24.7936	23.5726	25.542	25.2162	24.1584	23.6743	si:ch211-175m2.5	Si:ch211-175m2.5 {ECO:0000313|Ensembl:ENSDARP00000111328};
A0JMQ6	13	0.41657	0.0186314	0.107039	-1.17957	24.9698	23.6192	24.026	24.4349	24.4152	25.1369	NA	26.5784	25.1739	25.8289	26.1097	24.2021	25.1431	cyp4v2a	Cyp4v2 protein {ECO:0000313|EMBL:AAI65389.1};
Q503C9	8	0.642161	0.0186389	0.107039	0.973512	24.9458	25.2218	25.2422	24.7934	25.5266	25.6258	25.9197	NA	25.1444	23.6056	24.8422	23.9958	24.4858	amacr	Alpha-methylacyl-CoA racemase {ECO:0000313|RefSeq:NP_001018462.1};
A0JPF3	9	0.648401	0.0187056	0.10725	1.09387	24.4775	26.2144	25.3103	25.5119	24.5577	23.9689	24.5832	24.0974	23.9494	23.6143	24.6625	22.9419	24.3176	papss2a	3'-phosphoadenosine 5'-phosphosulfate synthase 2a {ECO:0000313|RefSeq:NP_001071235.1};
Q498Q0	5	0.754304	0.0187665	0.107426	1.08932	23.6532	24.3473	23.8831	24.4554	24.0853	24.2182	NA	NA	22.2747	23.9604	23.7707	23.1569	22.38	itih3b.1	Inter-alpha (Globulin) inhibitor H3 {ECO:0000313|EMBL:AAI00122.1};
A5PF61	2	0.13661	0.0190528	0.10889	-1.52201	23.2809	NA	22.2089	23.0573	NA	22.2933	NA	NA	23.5649	NA	NA	23.859	24.7017	leg1a	Protein leg1a {ECO:0000303|PubMed:21857963};
A9JT04,Q5EI65	5	0.243457	0.0192854	0.109655	1.11078	25.7327	26.3885	25.9296	26.965	26.3137	NA	NA	24.2402	26.1919	25.016	25.6043	25.3154	25.3628	cbsa,cbsb	Cystathionine beta-synthase {ECO:0000256|ARBA:ARBA00026192, ECO:0000256|RuleBase:RU361204};,Cystathionine beta-synthase {ECO:0000256|ARBA:ARBA00026192, ECO:0000256|RuleBase:RU361204};
A6NA21	6	0.732828	0.0193431	0.109655	1.49544	23.5603	23.6799	24.6156	24.1164	24.698	24.7699	NA	25.1583	21.3989	21.8148	22.8017	22.6356	23.474	cavin1b	Caveolae-associated protein 1b {ECO:0000313|Ensembl:ENSDARP00000076902};
A0A8M3AXP6,A0A8M9PGS5	3	0.387408	0.0193448	0.109655	-2.84303	23.0575	NA	NA	NA	20.6207	NA	NA	21.7286	24.3428	24.9108	23.5149	22.641	23.6439	zc3h7ba	Uncharacterized protein LOC100003994 isoform X1 {ECO:0000313|RefSeq:XP_009297350.1};
Q7T395	22	0.329945	0.0193691	0.109655	1.0126	24.5821	25.7338	25.1984	25.4043	24.9704	24.8999	24.3236	22.7038	24.8772	24.1652	24.5348	23.8899	24.284	upb1	Beta-ureidopropionase {ECO:0000313|RefSeq:NP_955910.1};
A0A8M3B020,A1L1W1	15	0.34593	0.0193767	0.109655	-0.986773	23.952	22.9457	23.1181	23.3282	24.3424	23.3345	NA	23.9686	24.7291	25.2115	24.5504	24.0645	23.8793	eif4g1a	Eukaryotic translation initiation factor 4 gamma 1 isoform X1 {ECO:0000313|RefSeq:XP_009296603.1};
A0A8M2B7H0,Q5TZ29	120	0.329338	0.0194151	0.109655	0.837153	26.349	26.5057	26.5909	27.1488	27.2146	26.6159	26.5298	25.1135	26.2453	26.5012	25.7194	25.7954	26.2079	apobb.1	Apolipoprotein Bb, tandem duplicate 1 isoform X1 {ECO:0000313|RefSeq:XP_005160686.1};
Q4V8R2	21	0.6447	0.0194428	0.109655	1.34305	26.9309	27.8073	26.8607	29.0969	28.4511	27.9078	25.4909	26.9334	25.7301	26.5702	26.5713	26.0067	25.7448	agxt2	Alanine--glyoxylate aminotransferase 2, mitochondrial {ECO:0000256|ARBA:ARBA00039862};
A0A8M2BA52,Q7SZ53	3	0.437733	0.0194461	0.109655	1.5209	23.6748	24.7172	NA	NA	25.0154	25.2775	23.3393	21.2659	23.4595	24.1899	23.1263	22.5655	23.7917	crp2	Pentraxin family member {ECO:0000256|RuleBase:RU362112};
Q6NUY0	9	0.386929	0.0194628	0.109655	1.02227	26.0651	25.9804	26.0247	25.5764	27.2819	27.1218	27.4722	26.0429	25.088	25.6239	25.2181	26.0442	25.3068	ak4	Adenylate kinase 4, mitochondrial {ECO:0000256|HAMAP-Rule:MF_03170};
Q7ZVR3	3	0.521771	0.0195521	0.109984	1.19232	24.8405	26.4563	25.928	25.2066	24.6324	NA	NA	23.8459	23.5596	25.0528	24.3766	24.8188	24.5276	ppp1cab	Serine/threonine-protein phosphatase {ECO:0000256|RuleBase:RU004273};
A0A8M6YWU0	6	0.636173	0.0196913	0.110591	1.93357	23.4362	23.5612	24.0154	24.5201	26.9926	22.9257	NA	22.6614	23.069	23.8833	NA	20.8588	21.8747	erp27	Endoplasmic reticulum resident protein 27 {ECO:0000313|RefSeq:XP_017209875.1};
A0A8M9P6F9	2	0.218109	0.0197218	0.110591	2.61412	21.9132	NA	22.9164	21.6077	NA	23.176	NA	NA	NA	NA	NA	NA	19.9526	cald1b	Caldesmon isoform X1 {ECO:0000313|RefSeq:XP_021326177.1};
A0A0R4IA30,A0A8M2BAP5,A0A8M2BAS2,A0A8M2BAX4,A0A8M6Z1P2,A0A8M9QAS6,A0A8M9QG85,A0A8M9QP05	5	0.655004	0.0198075	0.110897	-1.69968	26.0192	25.3478	24.7918	25.0985	25.1095	24.1225	26.546	29.3632	28.0046	24.5496	26.2714	26.896	26.1293	eef1da	Elongation factor 1-delta {ECO:0000256|ARBA:ARBA00039378};
Q504E5	6	0.773418	0.0198563	0.110926	1.4501	25.9315	26.3251	27.3311	26.6719	26.7449	NA	25.3035	NA	NA	24.5312	25.8161	24.7284	NA	fahd1	Oxaloacetate decarboxylase, mitochondrial {ECO:0000256|ARBA:ARBA00044779};
A5PL98	7	0.280142	0.019888	0.110926	1.12377	25.8423	26.1953	26.2422	26.6328	25.9649	27.2413	NA	23.7564	25.4575	25.9424	25.8673	25.2892	25.6765	sdhb	Succinate dehydrogenase [ubiquinone] iron-sulfur subunit, mitochondrial;
Q6NWF7	11	0.475545	0.0199058	0.110926	1.15808	25.7337	26.6757	26.4519	24.5555	27.011	26.3798	26.4866	NA	24.8108	24.4745	25.2887	25.7943	25.1416	echdc2	Enoyl-CoA hydratase domain-containing protein 2, mitochondrial {ECO:0000313|RefSeq:NP_997953.1};
A0A8M9PKL8,Q90WH3	2	0.431606	0.0200578	0.111456	1.1792	23.8228	24.4846	23.5936	NA	24.356	25.2153	NA	NA	23.1248	NA	23.3463	23.1268	23.3348	bco2l	Beta-carotene 15, 15-dioxygenase 2 isoform X1 {ECO:0000313|RefSeq:XP_021332012.1};
A0A8M2BFD6,A0A8M2BFD7,A0A8N7TDH1,F1RDU2	5	0.556591	0.0200634	0.111456	1.06699	24.7397	NA	24.6423	24.3491	25.6948	25.6811	25.9985	NA	23.974	24.6254	24.0081	24.4524	23.9709	glsb	glutaminase {ECO:0000256|ARBA:ARBA00012918};
A0A8M2B3U1,A0A8M3AZC5,A0A8M3B5E5,A0A8M3B867,A0A8M9QBU7,A0A8M9QH30,A0A8M9QH34,A0A8M9QJP5,A0A8M9QL95,B8JHU4,H9GX78,Q7SYE2	5	0.608967	0.0201552	0.11165	-1.70753	24.94	21.6608	25.0351	24.6333	24.7543	23.9596	NA	24.6927	26.2617	27.535	24.4192	25.9534	25.435	actn1,actn4	Alpha-actinin-1 {ECO:0000256|ARBA:ARBA00018384};,Alpha-actinin-4 {ECO:0000256|ARBA:ARBA00040341};
A0A8M3AYK8,A0A8M9QMF1,Q6GQM4	2	0.271023	0.0201898	0.11165	1.56528	23.0119	23.6319	NA	23.3865	24.7008	NA	NA	NA	21.5469	23.4093	NA	21.9739	22.4341	tha1	Threonine aldolase 1 isoform X1 {ECO:0000313|RefSeq:XP_009305089.1};
A0A8M6Z1I2,B7ZD40,Q567Y5,Q6PBX2	4	0.623209	0.020192	0.11165	-2.45258	25.1657	22.762	24.0533	22.6754	24.1077	25.5412	NA	22.3271	27.7232	28.9079	25.5517	25.7876	27.3856	sar1aa,sar1ab,sar1b	small monomeric GTPase {ECO:0000256|ARBA:ARBA00011984};,small monomeric GTPase {ECO:0000256|ARBA:ARBA00011984};,small monomeric GTPase {ECO:0000256|ARBA:ARBA00011984};
A0A8M1N7Z8,Q08C80,Q6P5M9,Q7ZW01	4	0.657704	0.0203824	0.112528	-1.72822	26.2879	24.6725	24.6241	24.8347	26.8723	NA	NA	25.1642	27.878	26.5428	26.1096	28.0102	28.17	tubb2b,tubb4bl,tubb4b,wu:fd02b12	Tubulin beta chain {ECO:0000256|RuleBase:RU000352};,Tubulin beta chain {ECO:0000256|RuleBase:RU000352};,Tubulin beta chain {ECO:0000256|RuleBase:RU000352};,Tubulin beta chain {ECO:0000256|RuleBase:RU000352};
Q6DGE2	33	0.378814	0.0205401	0.113224	0.760967	26.8382	27.5635	27.2491	27.0876	27.7037	26.8003	26.9081	26.6964	26.5709	26.5294	26.62	25.9539	26.3759	pcca	Propionyl-CoA carboxylase alpha chain, mitochondrial {ECO:0000256|ARBA:ARBA00018058};
E7F1E3	2	0.488141	0.0206262	0.113523	1.31907	20.9302	22.3791	21.0013	21.8322	21.3242	21.4118	NA	NA	21.6563	20.3066	20.2116	18.7056	20.4733	abcb4	ATP-binding cassette, sub-family B (MDR/TAP), member 4 {ECO:0000313|Ensembl:ENSDARP00000123836, ECO:0000313|RefSeq:NP_001303643.1};
A5PMI4,Q08C19	3	0.66073	0.020659	0.113523	-2.17349	22.3898	NA	NA	20.5786	NA	NA	NA	NA	21.9328	22.7556	23.2724	22.2393	23.5604	srd5a1	3-oxo-5alpha-steroid 4-dehydrogenase (NADP(+)) {ECO:0000256|PIRNR:PIRNR015596};
Q6DGL1	4	0.426588	0.0206896	0.113523	-1.21613	25.8293	25.528	25.7422	24.187	25.3639	25.2853	NA	NA	25.9466	27.1041	27.3085	25.2772	26.5505	mydgf	Myeloid-derived growth factor {ECO:0000313|Ensembl:ENSDARP00000096934, ECO:0000313|RefSeq:NP_001002480.1};
A0A8M6Z292,Q9IAD3	5	0.592347	0.0210023	0.114935	-1.76311	28.428	27.8609	27.9415	28.0951	27.9293	25.5049	NA	32.1091	28.9708	28.4323	28.5203	29.1471	28.1972	nme2b.1	Nucleoside diphosphate kinase {ECO:0000256|RuleBase:RU004013};
F1QU59	9	0.536485	0.0210114	0.114935	-1.28031	24.0845	22.876	23.2259	23.9143	22.2778	23.817	24.9044	NA	25.2821	23.6417	25.7059	24.5171	24.7676	znf622	Zinc finger protein 622 {ECO:0000313|Ensembl:ENSDARP00000014151, ECO:0000313|RefSeq:XP_017207527.1};
A0A8M1QHW7,A0A8M2BC14,A0A8M9PV48,A0A8M9Q141,A0A8M9Q6D0,Q1LYJ2	2	0.499606	0.0211706	0.115629	1.59989	24.0956	25.4904	24.6309	25.0679	25.2989	NA	22.9898	NA	22.5439	NA	NA	23.7293	23.0138	acot16	Acyl-coenzyme A thioesterase 4 isoform X1 {ECO:0000313|RefSeq:XP_001923534.4};
A0A8M1N6R0,Q1LWN2	2	0.483598	0.0212767	0.116031	-2.24934	24.4638	23.15	23.9601	22.0638	NA	NA	NA	NA	27.6741	23.0704	25.164	25.3351	25.2929	vtg5,vtg1	Vitellogenin 5 precursor {ECO:0000313|RefSeq:NP_001020360.2};,Vitellogenin 1 {ECO:0000313|Ensembl:ENSDARP00000050237, ECO:0000313|RefSeq:NP_001038362.3};
A0A8M2BF81,A0A8M2BF86,F1QQZ1	10	0.422605	0.0214142	0.116459	-1.10785	23.8705	23.0035	23.7268	23.0696	23.064	23.4672	NA	25.7513	23.4817	25.1423	24.0933	24.0419	23.734	sf3b1	Splicing factor 3B subunit 1 isoform X2 {ECO:0000313|RefSeq:XP_005167844.1};
A0A8M3B7S8,B8JIY2	7	0.832791	0.0214204	0.116459	-1.72664	24.8628	23.5987	22.261	23.9158	24.3779	24.2898	26.5895	NA	25.9945	NA	26.7852	25.1954	25.62	nolc1	Nucleolar and coiled-body phosphoprotein 1 isoform X1 {ECO:0000313|RefSeq:XP_009305361.1};
Q801W1	2	0.499399	0.0214612	0.116504	-2.62613	23.1612	NA	21.1916	NA	NA	NA	NA	NA	NA	NA	23.1184	23.4963	24.8383	psmb13a	Proteasome subunit beta {ECO:0000256|RuleBase:RU004203};
E7FCD8	2	0.474759	0.0215646	0.116887	-2.23172	23.4349	21.706	22.932	NA	NA	NA	NA	NA	NA	NA	NA	25.15	23.9515	atp6v1ab	H(+)-transporting two-sector ATPase {ECO:0000256|ARBA:ARBA00012473};
A0A8M9PSN9,Q5RFU5	4	0.549954	0.0218528	0.11827	-1.38117	23.2853	23.2332	NA	NA	22.5776	21.6776	NA	NA	24.2478	23.2873	NA	23.9979	23.976	mmachc	Cyanocobalamin reductase / alkylcobalamin dealkylase {ECO:0000256|ARBA:ARBA00014027};
Q7SZR4	2	0.479158	0.021956	0.118649	-1.20689	27.9501	27.1126	28.3292	NA	27.1569	26.3051	NA	29.5889	28.1474	27.8972	28.062	28.6782	28.2232	pgam1a	Phosphoglycerate mutase {ECO:0000256|RuleBase:RU004511};
A0A8M1Q134	7	0.708902	0.022085	0.119166	-1.41909	26.9499	25.2543	26.0134	26.5108	27.1756	25.9253	NA	27.7944	27.724	29.1363	25.4629	27.9255	27.5267	apcs	Pentraxin family member {ECO:0000256|RuleBase:RU362112};
A0A8M1NV21,A0A8M2BGP7	10	0.614708	0.02212	0.119175	-1.12332	25.1015	24.6128	25.415	24.4776	24.9681	23.6055	24.16	27.0808	25.0341	25.3718	24.591	26.329	25.5721	hp1bp3	Heterochromatin protein 1-binding protein 3 {ECO:0000256|ARBA:ARBA00019297};
A0A8M6Z2B4,Q08BV6,Q8AY63	2	0.492352	0.0223247	0.120096	1.53042	24.7938	26.0562	26.0925	24.9557	25.0597	25.631	NA	NA	23.7326	21.7624	24.4608	25.2813	24.9059	ckba,ckbb	creatine kinase {ECO:0000256|ARBA:ARBA00012231};,creatine kinase {ECO:0000256|ARBA:ARBA00012231};
A0A8M6YY76,Q642M8	4	0.580293	0.02236	0.120105	0.918687	24.0465	24.7304	23.9495	24.2409	24.8748	24.7335	NA	23.6724	23.033	NA	24.1417	23.4991	23.5894	unknown	Uncharacterized protein LOC449555 isoform X1 {ECO:0000313|RefSeq:XP_017211562.1};
Q6NYN3	9	0.415418	0.022487	0.120522	-1.11632	23.6189	24.0925	23.7153	23.4257	23.411	22.0754	21.6443	24.896	23.6451	24.5539	23.6341	24.3235	24.0094	ipo7	Importin-7 {ECO:0000313|EMBL:AAH66524.1, ECO:0000313|Ensembl:ENSDARP00000102961};
Q6DEN0	2	0.499885	0.022505	0.120522	-2.86421	22.8269	NA	20.5356	NA	NA	NA	NA	NA	24.1361	NA	21.6635	24.1999	23.5995	ufc1	Ubiquitin-fold modifier-conjugating enzyme 1;
A0A8M1P3Z5,A9ULS4	3	0.624846	0.0225627	0.12065	1.61873	23.5463	24.4697	23.997	24.1388	24.9282	23.2327	NA	NA	21.7209	NA	24.0805	NA	21.8024	rab6a	RAB6A, member RAS oncogene family {ECO:0000313|Ensembl:ENSDARP00000134740};
E7FFZ8	4	0.523793	0.0226091	0.120717	-1.14598	25.5571	25.0549	NA	24.2211	25.1034	NA	NA	26.2639	25.7856	26.8058	25.7536	25.6874	25.3382	pon3.1	Paraoxonase {ECO:0000256|RuleBase:RU368025};
Q6PHI2	5	0.61106	0.0227196	0.121126	1.39608	23.5927	23.5203	24.5302	22.3741	24.5066	25.8957	24.5366	NA	22.2293	22.8914	23.826	22.1346	23.0745	unknown	Uncharacterized protein LOC794398 {ECO:0000313|RefSeq:NP_956847.1};
F1QLP1	4	0.540882	0.0228172	0.121465	1.51368	24.0353	24.1875	24.3569	25.5943	23.5149	23.507	26.6842	NA	23.0739	23.2165	NA	22.6998	23.5183	hsd11b2	11-beta-hydroxysteroid dehydrogenase type 2 {ECO:0000303|PubMed:23042946};
Q102R8	6	0.464811	0.0229063	0.121758	0.988454	26.3204	27.2777	26.4495	26.7431	26.3978	27.2052	NA	NA	25.1013	26.1655	26.0649	25.3567	26.4425	slc2a2	Glucose transporter 2 {ECO:0000313|EMBL:AAZ43092.1};
Q7ZU67,Q802C9	2	0.479509	0.0230795	0.122496	-1.63241	25.5354	25.5445	25.2267	25.6333	24.8188	23.2302	23.8616	29.0391	24.9928	27.2962	25.7476	25.3015	25.7324	eif4a1b,eif4a1a	Eukaryotic initiation factor 4A-I {ECO:0000256|ARBA:ARBA00040600};,RNA helicase {ECO:0000256|ARBA:ARBA00012552};
Q802U8	5	0.670224	0.0231569	0.122725	1.63875	27.4163	27.8966	28.2276	27.4293	27.6374	28.7418	29.4816	24.3613	25.0543	28.3857	28.3809	26.7864	26.6132	h1-10	H1 histone family, member X {ECO:0000313|EMBL:AAH47192.1};
F1QWW1	3	0.426114	0.0232295	0.122869	-1.1746	23.6664	22.6245	23.8534	23.3498	22.4887	NA	NA	NA	24.3032	NA	24.6839	24.2142	23.8136	pus1	Pseudouridine synthase 1 {ECO:0000313|Ensembl:ENSDARP00000122503};
A0A0R4IC11	3	0.265183	0.0232529	0.122869	-1.24108	24.1731	23.9371	23.265	NA	23.1895	NA	NA	NA	25.061	NA	24.4827	24.1987	25.0773	kars1	Lysine--tRNA ligase {ECO:0000256|ARBA:ARBA00015745, ECO:0000256|RuleBase:RU003748};
A0A0R4IP01,A0A8M2BJT5,A0A8M3AVG6,A0A8M9PUH2,B8JI08,E7EZ05,E7FGK9,F1Q5B8	4	0.651305	0.023444	0.123692	1.26181	26.8325	27.6928	27.2039	25.9156	27.9291	28.7624	27.2768	24.6123	26.2991	25.7654	27.2383	26.8394	26.4553	ogdha,ogdhb,ogdhl	2-oxoglutarate dehydrogenase complex component E1 {ECO:0000256|ARBA:ARBA00040429};,2-oxoglutarate dehydrogenase complex component E1 {ECO:0000256|ARBA:ARBA00040429};,oxoglutarate dehydrogenase (succinyl-transferring) {ECO:0000256|ARBA:ARBA00012280};
Q6DH22	3	0.606738	0.0235075	0.123692	-1.43622	22.9101	20.7304	22.532	23.6549	21.9934	22.0494	NA	NA	24.5846	23.5611	22.3648	23.2419	24.3888	rgrb	Retinal G protein coupled receptor b {ECO:0000313|RefSeq:NP_001019607.1};
A4VCH4	2	0.336972	0.023533	0.123692	1.75013	23.0954	25.617	23.6772	NA	22.992	NA	NA	NA	22.4629	NA	22.8758	21.4429	22.5996	vps35l	VPS35 endosomal protein-sorting factor-like {ECO:0000305};
A0A8M3AW01,A0A8M3B5L7,A0A8M3BCF6	9	0.483816	0.0235472	0.123692	1.45094	24.3248	26.7179	24.3108	22.8639	25.1279	26.0885	24.797	NA	22.9246	24.137	23.7383	23.4158	23.4512	ndufv3	NADH dehydrogenase [ubiquinone] flavoprotein 3, mitochondrial isoform X2 {ECO:0000313|RefSeq:XP_009302931.1};
Q6AZW0	8	0.408095	0.0239115	0.125421	1.06601	24.8244	25.6671	24.5512	26.3105	25.3393	24.9189	NA	NA	23.952	24.5561	25.0684	24.0426	23.8381	cyp8b1.1	Cytochrome P450, family 8, subfamily B, polypeptide 1 {ECO:0000313|RefSeq:NP_001003736.1};
B1H1J6	22	0.224797	0.0240145	0.125777	0.759512	28.4584	28.8327	28.4892	29.2604	28.5942	28.342	29.5102	28.2218	28.2877	28.2126	27.9871	27.9848	27.7778	dpys	Dihydropyrimidinase {ECO:0000313|Ensembl:ENSDARP00000103150, ECO:0000313|RefSeq:NP_001116535.1};
Q642J1,Q6PBJ8	2	0.411104	0.0241621	0.126365	-1.6293	25.393	NA	23.6535	NA	24.805	NA	NA	NA	26.6586	25.1169	26.0927	25.084	26.3405	fkbp1ab,fkbp1aa	peptidylprolyl isomerase {ECO:0000256|ARBA:ARBA00013194, ECO:0000256|PROSITE-ProRule:PRU00277};,peptidylprolyl isomerase {ECO:0000256|ARBA:ARBA00013194, ECO:0000256|PROSITE-ProRule:PRU00277};
A0A0R4IQ88	6	0.533528	0.0244824	0.127767	1.10447	24.3139	24.8075	24.8732	24.4741	25.3638	25.6181	23.7588	NA	23.916	22.3757	24.3453	23.7271	24.193	dglucy	D-glutamate cyclase {ECO:0000313|Ensembl:ENSDARP00000138808};
Q7ZTY4	2	0.22808	0.0245018	0.127767	1.24346	22.5961	NA	22.9312	23.6447	NA	23.3441	NA	NA	21.3768	NA	22.4532	22.4264	21.9966	rbbp7	Histone-binding protein RBBP7;
Q1JPZ8	3	0.523099	0.0246959	0.128429	1.12006	24.6836	NA	24.5259	25.2387	NA	25.9677	25.4912	NA	24.0271	24.6059	24.8668	23.971	23.4584	ppp1cb	Serine/threonine-protein phosphatase {ECO:0000256|RuleBase:RU004273};
Q4KME8,Q8JFV8	14	0.699426	0.0247019	0.128429	1.20642	25.3806	25.413	27.0022	26.7304	26.3936	25.825	24.5387	24.7011	23.7727	23.7097	25.5795	25.3186	25.5829	vat1	Synaptic vesicle membrane protein VAT-1 homolog {ECO:0000313|RefSeq:NP_001007052.3};
Q6NY65	5	0.590249	0.0247418	0.128429	-1.15598	25.7157	25.3133	25.6271	25.9954	24.3582	24.1318	NA	25.2882	26.9358	26.4884	25.3406	26.4488	26.9452	rcc1	Regulator of chromosome condensation {ECO:0000256|ARBA:ARBA00044132};
A0A0R4IU56	4	0.601161	0.0247726	0.128429	-1.96426	22.8585	NA	21.4572	NA	21.4537	NA	NA	NA	24.0239	21.5082	24.4314	23.1323	24.0026	dph5	diphthine methyl ester synthase {ECO:0000256|ARBA:ARBA00011927};
A0A8M1P1C1	13	0.382404	0.0248462	0.128624	1.10501	27.6499	28.5342	28.1982	27.9154	29.0876	29.1103	26.369	26.2813	27.5204	26.8741	27.2455	27.3686	27.2946	eci1	Enoyl-CoA delta isomerase 1, mitochondrial {ECO:0000313|RefSeq:NP_001292513.1};
A0A8M2B959,A0A8M3AY75,A0A8M9PDT5,A0A8M9PWR3,A0A8M9Q3J7,A0A8M9Q7P5,E7FDY7,F6NHI0	19	0.273745	0.025105	0.129732	0.770135	25.9377	26.6768	25.7571	26.3445	26.0166	26.216	26.9257	26.025	25.6347	25.7823	25.3283	25.4225	25.1231	g6pd	Glucose-6-phosphate 1-dehydrogenase {ECO:0000256|RuleBase:RU362120};
F2Z4R1	2	0.490331	0.0251329	0.129732	-1.525	28.0113	26.9866	26.9263	26.3741	26.5365	27.5592	29.1097	27.0312	28.7497	30.8445	29.737	27.5985	28.6816	sec61g	Protein transport protein Sec61 subunit gamma {ECO:0000256|ARBA:ARBA00018528};
Q7T2A5	21	0.475756	0.0253439	0.130632	-0.792648	26.0124	25.3208	25.1489	25.596	25.4772	25.7741	26.3796	25.6393	26.5529	26.598	26.6819	26.3092	26.6712	eif3l	Eukaryotic translation initiation factor 3 subunit L {ECO:0000255|HAMAP-Rule:MF_03011};
A0A8M9PR71,F1QBG7,Q1LVL2,Q1LVL3	2	0.450641	0.0254434	0.130957	-1.20178	24.3105	23.4576	23.6893	24.084	22.8261	24.2182	NA	26.3608	24.263	25.4446	25.2414	24.1342	23.6969	LOC100535229,aars1	alanine--tRNA ligase {ECO:0000256|ARBA:ARBA00013168};,alanine--tRNA ligase {ECO:0000256|ARBA:ARBA00013168};
A0A8M2BKN1,A0A8M9QLF1,A0A8M9QPV6,A1A5X7,F1R0M4	2	0.365384	0.0255482	0.131159	1.13245	25.1271	25.9507	26.2313	24.2705	25.6482	26.366	NA	NA	25.0483	24.3844	24.2169	25.141	24.0138	taf15,fus	TATA-binding protein-associated factor 2N isoform X1 {ECO:0000313|RefSeq:XP_005173409.1};,FUS RNA-binding protein {ECO:0000313|Ensembl:ENSDARP00000055339};
Q5PRD0,Q7T356	5	0.575647	0.0255561	0.131159	1.26436	27.4282	28.0869	26.8863	28.3049	27.1775	28.8417	29.0649	25.2054	27.7897	25.8292	27.5565	27.2243	27.171	ywhaba,ywhabb	14-3-3 protein beta/alpha-A;,14-3-3 protein beta/alpha-B;
Q5EB15	4	0.548916	0.0255982	0.131186	0.973863	23.5314	23.543	23.5412	24.1695	23.8822	24.6854	NA	NA	23.2779	NA	23.0506	22.8158	22.8173	pmpcb	Mitochondrial-processing peptidase subunit beta {ECO:0000256|ARBA:ARBA00020510};
Q6DG30	4	0.574969	0.0256984	0.131511	1.59605	24.0536	26.2959	25.5157	23.5764	24.182	24.2446	NA	24.0895	NA	NA	21.7302	23.6364	23.2114	serpinb1	Serpin peptidase inhibitor, clade B (Ovalbumin), member 1 {ECO:0000313|EMBL:AAI33836.1, ECO:0000313|Ensembl:ENSDARP00000072235};
Q7ZUG0	2	0.266542	0.0257539	0.131607	-0.989652	26.4991	25.6669	26.2583	26.3765	25.5419	25.9528	NA	25.8639	27.3352	26.4704	26.6563	27.7433	27.6244	snrpe	Small nuclear ribonucleoprotein E;
Q7ZTR9	5	0.59013	0.025818	0.131662	1.12311	25.4662	26.0618	25.964	25.275	26.7209	26.1173	NA	NA	25.4349	25.5038	24.2653	25.5384	23.781	lipf	Lipase {ECO:0000256|PIRNR:PIRNR000862};
A0A8M9NZ96,Q568Q9,Q6GQN8	7	0.603259	0.0258386	0.131662	1.09226	24.019	24.1476	23.7515	24.437	25.4124	25.0774	NA	NA	22.9043	24.4084	23.2355	23.0152	23.801	mecr	Enoyl-[acyl-carrier-protein] reductase, mitochondrial isoform X1 {ECO:0000313|RefSeq:XP_021322362.1};
E7F8T6	7	0.442405	0.0258816	0.131662	-1.23529	25.3338	24.4932	24.8148	25.5636	24.4804	23.9482	NA	24.5298	25.5758	27.4173	25.2351	26.7147	25.8992	nampt1	Nicotinamide phosphoribosyltransferase {ECO:0000256|ARBA:ARBA00035036, ECO:0000256|PIRNR:PIRNR005943};
A0A8M2B763,A0A8M3AW06,Q1JPS3,Q7SXY7,Q7SY18	2	0.465011	0.0259121	0.131662	-0.937884	27.9286	28.1029	27.922	27.1541	27.5189	26.6005	NA	NA	28.2875	28.5595	28.3263	28.0874	28.727	cyp46a1.4,cyp46a1.2,cyp46a1.3	Cytochrome P450, family 46, subfamily A, polypeptide 1, tandem duplicate 4 isoform X1 {ECO:0000313|RefSeq:XP_005160404.1};,Uncharacterized protein LOC393433 isoform X1 {ECO:0000313|RefSeq:XP_009292815.1};,Cytochrome P450, family 46, subfamily A, polypeptide 1, tandem duplicate 3 {ECO:0000313|Ensembl:ENSDARP00000110394};
F8W3H2	2	0.481302	0.0259629	0.131732	1.48342	27.8486	29.7551	26.9497	27.9227	28.4657	29.2861	27.679	NA	27.1304	26.5496	26.8989	NA	NA	atp5f1e	ATP synthase F1 subunit epsilon {ECO:0000313|Ensembl:ENSDARP00000124085};
A3KPZ2	9	0.564847	0.0261587	0.132537	1.16732	25.3326	25.3871	25.5011	24.5143	26.3704	27.312	26.4125	24.0485	23.9388	25.8996	25.1428	24.5946	24.8693	cratb	Carnitine O-acetyltransferase b {ECO:0000313|Ensembl:ENSDARP00000156410, ECO:0000313|RefSeq:NP_001004594.2};
Q6DRL1	11	0.624477	0.0262565	0.132844	-2.11951	23.5097	24.745	21.5224	NA	NA	19.4323	23.2521	25.3675	23.9606	25.0825	24.8008	22.6599	24.2735	ddx18	ATP-dependent RNA helicase {ECO:0000256|RuleBase:RU365068};
A0A8M3AXF6,Q6P3H7,Q7ZTY4	3	0.615606	0.0263478	0.133118	-0.868399	23.8251	23.7836	23.2971	NA	23.2933	22.842	NA	24.5141	23.9866	24.0745	23.8426	24.5753	24.0415	rbb4l,rbbp4,rbbp7	Histone-binding protein RBBP7 {ECO:0000256|ARBA:ARBA00039460};,Histone-binding protein RBBP4;,Histone-binding protein RBBP7;
A0A2R8QIY5,A0A8M9PM31	3	0.520711	0.0265281	0.13384	0.820888	22.2602	22.3348	22.7201	22.7215	22.5865	22.8257	22.6113	22.0386	21.7039	NA	20.9201	22.0763	22.3233	prkcaa	Protein kinase C {ECO:0000256|PIRNR:PIRNR000550};
A0A0R4IGM8,A0A8M2B7U5,F1R5N2,Q5SP05	6	0.271947	0.0265657	0.13384	-0.979396	21.8868	21.7522	21.1633	20.6461	21.8093	NA	NA	22.3187	22.4831	NA	22.6198	21.9147	22.2742	mia3	MIA SH3 domain ER export factor 3 {ECO:0000313|Ensembl:ENSDARP00000132618};
Q7ZUG5	7	0.648703	0.026738	0.134518	-1.18829	27.0101	26.3138	26.1077	26.3375	25.4802	27.7358	26.5204	26.067	28.3017	26.95	28.7857	27.2595	28.2612	rps21	Small ribosomal subunit protein eS21 {ECO:0000305};
A0A8M3AS04,F1Q6Z6	2	0.33675	0.0267788	0.134534	1.13631	23.9253	24.5508	23.1036	25.6195	24.8318	24.3616	NA	NA	23.0337	23.7567	23.5494	22.792	23.654	txnrd2.2	thioredoxin-disulfide reductase {ECO:0000256|ARBA:ARBA00012610};
A0A2R8QAU3	2	0.417892	0.0269944	0.135419	-0.939133	22.9956	22.3632	22.2855	22.2502	22.9964	NA	NA	NA	23.6336	22.9829	23.2734	23.8918	23.2831	imp3	IMP U3 small nucleolar ribonucleoprotein 3 {ECO:0000313|Ensembl:ENSDARP00000148639};
A0A8M2BDX7,Q66I75	2	0.279848	0.0270343	0.135419	-0.884942	23.2938	23.4172	23.0643	22.4351	23.0532	22.0858	NA	24.3339	23.202	23.9837	23.3696	23.8494	23.4376	apip	Methylthioribulose-1-phosphate dehydratase {ECO:0000256|HAMAP-Rule:MF_03116};
Q6P9Z2	5	0.44674	0.0270686	0.135419	-1.05874	23.8854	22.851	23.0801	NA	23.5202	23.5491	NA	25.1472	24.3934	24.3193	23.1213	23.9986	24.8735	ddx23	RNA helicase {ECO:0000256|ARBA:ARBA00012552};
A0A8M2BCI4,A0A8M3B9S2,Q98TZ8	15	0.4184	0.027123	0.135501	0.938135	24.4121	24.5501	25.1732	24.3955	25.299	25.7786	24.0906	22.8229	24.1133	24.0242	24.2907	23.8382	24.5688	flot2a	Flotillin {ECO:0000256|RuleBase:RU366054};
B3DG31,Q4VBR8	9	0.514651	0.0271767	0.13558	1.09942	25.282	25.9005	25.6014	25.0331	24.7643	27.1647	26.5263	23.6492	24.7764	24.1927	25.4345	25.202	25.1388	psma2b,psma2a	Proteasome subunit alpha type {ECO:0000256|RuleBase:RU000551};,Proteasome subunit alpha type {ECO:0000256|RuleBase:RU000551};
A0A8M6Z4Z2	3	0.619633	0.0273145	0.136029	-1.02304	23.9593	22.5958	23.9639	23.9096	23.0944	NA	NA	NA	24.8525	24.3024	24.4961	24.1197	24.2993	cyp3c3	Cytochrome P450, family 3, subfamily c, polypeptide 3 {ECO:0000313|Ensembl:ENSDARP00000109527, ECO:0000313|RefSeq:NP_001007401.2, ECO:0000313|RefSeq:XP_017209562.1};
Q7ZV82	11	0.689647	0.027343	0.136029	-1.43385	27.114	26.2735	26.6128	26.4836	26.4202	25.8693	NA	25.0316	28.2337	27.6615	29.1731	28.4117	28.0828	rpl27	Large ribosomal subunit protein eL27 {ECO:0000305};
A0A8M2BCL2,A0A8M2BCP3,A0A8M3BDW6,A0A8M9PK72,A0A8M9PXP3,F1QXB0	2	0.450849	0.0276599	0.137415	-1.39403	22.7735	21.2922	23.1282	22.0123	NA	21.5633	NA	NA	24.3669	22.457	22.6331	23.0222	24.4861	sptbn2,sptbn1	Spectrin beta chain {ECO:0000256|PIRNR:PIRNR002297};,Spectrin beta chain {ECO:0000256|PIRNR:PIRNR002297};
A0A2R8QJA0,A0A8M1NZ82,A0A8M6YY91,A0A8M6YZ52,A0A8M6Z6C9,A0A8M6Z6X1,A0A8M9PK80,A0A8M9PK85,A0A8M9PXQ3,A0A8M9Q3F2,A0A8M9Q3F9,A0A8M9Q8Q1,A0A8M9QE14,A0A8M9QE20,F6P055	23	0.726735	0.027922	0.138449	1.35215	23.7058	23.2419	24.84	25.0129	24.0481	25.0736	NA	21.5949	24.1273	24.5064	23.5974	22.2759	22.4451	acaca	acetyl-CoA carboxylase {ECO:0000256|ARBA:ARBA00013058};
Q6TNW3	14	0.57855	0.0279456	0.138449	-1.12868	24.5898	24.3749	23.9666	24.0921	24.3079	24.9912	22.4203	23.7123	25.7493	24.9144	26.0474	25.1048	25.3969	abce1	ATP-binding cassette sub-family E member 1 {ECO:0000313|RefSeq:NP_998216.2};
Q6DHP3,Q78AP9,Q7ZUA0,Q7ZUZ7,Q803D1	2	0.436867	0.0281323	0.139079	-2.34817	24.7142	NA	21.8334	24.2405	NA	NA	NA	26.0448	23.9085	25.5956	NA	27.1184	24.2582	arf3a,arf3b,arf2a,arf2b,arf1	ADP-ribosylation factor {ECO:0000256|RuleBase:RU369003};,ADP-ribosylation factor {ECO:0000256|RuleBase:RU369003};,ADP-ribosylation factor {ECO:0000256|RuleBase:RU369003};,ADP-ribosylation factor {ECO:0000256|RuleBase:RU369003};,ADP-ribosylation factor {ECO:0000256|RuleBase:RU369003};
A0A8M3B0L8,A0A8M3B812,A8KBI4,Q08BZ5	2	0.447791	0.0281659	0.139079	2.01188	23.6076	24.2384	23.535	NA	25.4638	NA	NA	NA	23.1157	NA	NA	21.6853	NA	si:ch1073-464p5.2,LOC100007703	Uncharacterized protein LOC791500 isoform X1 {ECO:0000313|RefSeq:XP_005171567.1, ECO:0000313|RefSeq:XP_009297258.1};,Uncharacterized protein LOC100007703 isoform X1 {ECO:0000313|RefSeq:XP_005171558.1, ECO:0000313|RefSeq:XP_009297250.1};
A0A8M3B0K9,A0A8M9QDR9,A9JRF0,Q1LY62,Q4V947	3	0.641354	0.0282437	0.139079	-1.70171	21.9309	22.0968	21.137	NA	20.0063	NA	NA	NA	23.4647	NA	NA	22.061	22.8195	map2k2b,map2k2a,map2k1	Dual specificity mitogen-activated protein kinase kinase 2 {ECO:0000256|ARBA:ARBA00040617};,Dual specificity mitogen-activated protein kinase kinase 2 {ECO:0000256|ARBA:ARBA00040617};,Dual specificity mitogen-activated protein kinase kinase 1 {ECO:0000256|ARBA:ARBA00040618};
Q2LEK1	79	0.304793	0.0282507	0.139079	-0.739628	25.451	25.2227	25.5457	24.6239	25.151	24.8318	25.1117	26.5513	25.8052	25.6959	25.9049	25.55	25.4174	dync1h1	Cytoplasmic dynein 1 heavy chain 1 {ECO:0000313|RefSeq:NP_001036210.1};
C1IHU9	3	0.659903	0.0282749	0.139079	-1.22722	24.8284	24.9382	23.4478	23.4287	24.5534	NA	NA	26.1463	24.6115	24.5912	25.1737	26.4953	24.8976	itln3	Intelectin 3 {ECO:0000313|EMBL:ACC62156.1, ECO:0000313|RefSeq:NP_001153056.1};
Q7ZWA7	6	0.338187	0.0283065	0.139079	0.919039	25.556	26.3335	25.6723	26.0387	25.6719	26.117	26.26	26.5074	25.0351	24.7578	25.4991	24.4671	24.3127	slc25a10b	Mitochondrial dicarboxylate carrier {ECO:0000313|RefSeq:NP_957466.1};
A0A2R8QTN3,F1R4U0	5	0.573527	0.0283512	0.139108	1.19581	26.0762	27.4882	26.747	25.0355	27.3021	25.7891	27.683	25.0768	25.0246	26.5541	26.166	24.5655	25.483	si:dkey-178e17.1,slc25a1b	Si:dkey-178e17.1 {ECO:0000313|Ensembl:ENSDARP00000157146};,Tricarboxylate transport protein B, mitochondrial {ECO:0000250|UniProtKB:P53007};
O57521,Q5RG12,Q90474	5	0.423618	0.0284194	0.139251	-0.933104	28.6608	28.3544	29.2323	27.3066	27.9788	28.0771	28.2164	29.9445	29.0584	29.6969	29.1887	28.3832	28.4923	hsp90ab1,hsp90aa1.2,hsp90a.1	Heat shock protein HSP 90-beta;,Heat shock protein HSP 90-alpha {ECO:0000256|ARBA:ARBA00039928};,Heat shock protein HSP 90-alpha 1;
A0A8M9PFI2,A0A8M9PPJ2,Q08BF1,Q1LUZ9	5	0.495805	0.0286495	0.140148	0.892603	25.6404	26.3087	26.6395	25.3103	26.4452	26.3015	25.5148	25.4	25.3971	26.0717	24.2066	25.0967	24.9924	ces2a,ces3	Carboxylic ester hydrolase {ECO:0000256|RuleBase:RU361235};,Carboxylic ester hydrolase {ECO:0000256|RuleBase:RU361235};
Q6J2R6	2	0.482653	0.0286809	0.140148	0.992593	23.2729	23.7356	23.824	24.1186	24.369	23.0241	NA	22.7463	23.5053	22.8398	23.0974	21.4777	23.2636	gsdmeb	Deafness, autosomal dominant 5 {ECO:0000313|EMBL:AAH74049.1, ECO:0000313|RefSeq:XP_005158018.1, ECO:0000313|RefSeq:XP_021322309.1};
Q6NX89,Q7ZUP4	3	0.633426	0.0288736	0.14079	-1.31401	26.7142	26.7099	26.0712	25.7295	26.3669	26.1403	25.3252	25.2493	27.1432	28.1456	29.3787	26.7022	27.608	eif5a,eif5a2	Eukaryotic translation initiation factor 5A-1 {ECO:0000305};,Eukaryotic translation initiation factor 5A {ECO:0000256|RuleBase:RU362005};
Q7SYB2	5	-0.133857	0.0288911	0.14079	1.32617	22.6664	NA	NA	23.3826	23.8447	NA	NA	NA	21.7641	22.8072	22.8127	22.1569	21.8966	thoc1	THO complex subunit 1;
Q4V9D8,Q568M0	2	0.485412	0.0289684	0.140828	1.44675	24.4143	25.0932	24.199	24.5832	27.0797	24.7335	NA	23.8431	21.9889	24.2571	NA	24.1516	24.214	rras,rras2	RAS-related {ECO:0000313|Ensembl:ENSDARP00000014099, ECO:0000313|RefSeq:NP_001005931.2};,RAS-related 2 {ECO:0000313|Ensembl:ENSDARP00000052655};
Q6IQU9	3	0.457659	0.029012	0.140828	-1.66818	23.8255	24.1214	24.0174	20.2469	NA	22.9125	NA	23.607	24.0899	25.3009	24.3088	25.3463	24.3035	cox5ba	Cytochrome c oxidase subunit 5B, mitochondrial {ECO:0000256|ARBA:ARBA00020224};
A0A0F6PK88,Q1L8L9	9	0.379055	0.0290172	0.140828	0.806927	27.6483	28.2299	27.2943	27.7586	27.9046	28.6511	28.4724	26.3899	27.2892	27.5821	27.4383	27.4936	27.2761	ak2	Adenylate kinase 2, mitochondrial {ECO:0000256|HAMAP-Rule:MF_03168};
A0A8M3B710,F1QGD9	4	0.695623	0.0290687	0.140887	-1.99277	23.1879	NA	20.5633	22.8234	NA	NA	NA	24.8874	23.8662	24.7805	22.1363	23.2273	23.2192	trmt1	tRNA (guanine(26)-N(2))-dimethyltransferase {ECO:0000256|ARBA:ARBA00039099, ECO:0000256|PROSITE-ProRule:PRU00958};
A8WGC1,D3XD84,D3XD87	8	0.3158	0.0291631	0.141153	0.774166	26.5932	26.9884	26.646	27.3178	27.0127	27.5107	26.4059	25.526	26.0005	26.0344	26.6795	26.3965	26.5998	ugt2b6,ugt2b1,ugt2b3	UDP-glucuronosyltransferase {ECO:0000256|RuleBase:RU362059};,UDP-glucuronosyltransferase {ECO:0000256|RuleBase:RU362059};,UDP-glucuronosyltransferase {ECO:0000256|RuleBase:RU362059};
F1R9V3,Q6NYR4,Q90473	4	0.650025	0.029301	0.141501	-1.28953	26.0813	25.5414	24.9488	26.6605	24.9136	24.8252	NA	27.8542	27.3274	26.6285	24.8718	27.2979	26.0247	hspa8b,hspa8	Heat shock cognate 70 kDa protein {ECO:0000313|RefSeq:NP_001186941.1};,Heat shock cognate 71 kDa protein {ECO:0000313|Ensembl:ENSDARP00000090766, ECO:0000313|RefSeq:NP_001103873.1};
Q4V9N9,Q5XJR0	3	0.488963	0.0293142	0.141501	-1.04324	24.3203	23.7246	23.3841	23.6029	23.9354	24.3463	NA	NA	24.3467	25.7658	25.606	23.9035	24.5875	eif1axb,eif1axa	Eukaryotic translation initiation factor 4C {ECO:0000256|ARBA:ARBA00032507};,Eukaryotic translation initiation factor 4C {ECO:0000256|ARBA:ARBA00032507};
A0PJR5	4	0.547562	0.0294875	0.142023	1.38619	25.4732	26.5964	24.897	24.4153	25.9318	27.225	27.5542	NA	24.4818	23.7499	25.6681	24.5373	25.1484	echdc3	Enoyl-CoA hydratase domain-containing protein 3, mitochondrial;
A0A8M2B3U1,A0A8M3AZC5,A0A8M3B5E5,A0A8M3B867,A0A8M9QBU7,A0A8M9QH30,A0A8M9QH34,A0A8M9QJP5,A0A8M9QL95,B8JHU4,H9GX78,Q2YDR5,Q7SYE2	2	0.472463	0.029502	0.142023	-1.72913	24.9047	24.474	NA	25.3332	21.4486	NA	NA	25.6733	25.6598	24.8329	25.1494	26.1757	25.3951	actn1,actn4,actn2b	Alpha-actinin-1 {ECO:0000256|ARBA:ARBA00018384};,Alpha-actinin-4 {ECO:0000256|ARBA:ARBA00040341};,Actinin, alpha 2 {ECO:0000313|EMBL:AAI10104.1};
F8W5C6	5	0.423271	0.0296795	0.142599	1.05825	24.475	24.1705	NA	24.7801	24.8142	25.8972	25.3587	NA	23.1944	23.982	24.8294	23.4669	24.2569	snx6	Sorting nexin {ECO:0000256|PIRNR:PIRNR036924};
Q9MIY9	2	0.469837	0.0297014	0.142599	-1.64782	23.9313	NA	22.2324	NA	NA	23.1586	NA	23.9725	23.5021	25.675	25.2932	23.5951	24.022	mt-nd2	NADH-ubiquinone oxidoreductase chain 2;
A9C460,A9C461	3	0.490196	0.029891	0.142992	0.951842	26.7544	27.1154	26.6541	27.7583	27.1466	27.3833	27.065	NA	25.0975	26.4305	27.1006	26.7216	25.8261	asgrl1	Asialoglycoprotein receptor-like 1 {ECO:0000313|Ensembl:ENSDARP00000067843};
Q7ZVA9	4	0.623208	0.0298919	0.142992	1.23528	27.0027	27.8703	27.4222	28.4878	27.6749	26.9274	NA	25.8437	27.792	25.2406	27.5375	25.39	26.8435	hebp2	Heme-binding protein 2 {ECO:0000313|RefSeq:NP_956492.1};
A0A8M9PZI9,Q7T3G9	3	0.631462	0.0299034	0.142992	1.41506	23.3124	23.499	23.4556	23.8166	24.3652	NA	NA	NA	NA	NA	NA	21.9531	22.7849	pck1	Phosphoenolpyruvate carboxykinase, cytosolic [GTP] {ECO:0000256|ARBA:ARBA00040372};
Q803W0	5	0.419295	0.0300307	0.143283	-0.951979	25.1486	24.7268	25.0494	24.9588	25.0051	23.4067	NA	25.9448	25.7765	25.1753	24.8215	26.152	25.6179	ddx39ab	RNA helicase {ECO:0000256|ARBA:ARBA00012552};
Q5TZ78,Q98T96	3	0.568699	0.0300445	0.143283	-1.54011	30.0369	29.6801	28.7345	NA	29.2496	28.7873	NA	33.2927	30.0701	29.5436	30.7786	29.6771	30.5559	cyp2ad3,cyp2ad2	Cytochrome P450, family 2, subfamily AD, polypeptide 3 {ECO:0000313|Ensembl:ENSDARP00000063080, ECO:0000313|RefSeq:NP_001020725.1};,Cytochrome P450 {ECO:0000313|EMBL:AAK26114.1, ECO:0000313|Ensembl:ENSDARP00000018819, ECO:0000313|RefSeq:NP_694486.1};
A0A8M9QFM1,A0A8M9QJU3,Q08BZ7	2	0.38627	0.030248	0.144061	1.11554	23.2034	23.8991	23.41	22.5219	24.4588	24.2061	NA	NA	22.123	22.5233	23.0372	NA	22.651	ftcdnl1	Uncharacterized protein LOC767707 isoform X2 {ECO:0000313|RefSeq:XP_021334441.1};
Q7ZV23	2	0.470025	0.0303592	0.144398	-1.46429	26.5002	25.5823	26.2261	25.4823	24.8485	24.6254	27.844	25.2396	28.3129	27.3558	28.0221	26.2233	28.2405	snu13b	NHP2-like protein 1 {ECO:0000256|ARBA:ARBA00014047};
Q6PEH0	8	0.695275	0.0304367	0.144574	-1.98191	23.4032	NA	22.0532	NA	21.7804	NA	NA	25.9527	23.2348	24.9359	23.5666	22.6424	23.0599	dus3l	tRNA-dihydrouridine(47) synthase [NAD(P)(+)] {ECO:0000256|RuleBase:RU291113};
A0A8M6YYY8	3	0.4	0.0305683	0.14497	1.46496	23.317	23.8001	24.0512	23.8338	NA	24.7823	23.3733	NA	22.6573	20.6153	NA	24.0353	22.7049	cfi	Complement factor I {ECO:0000313|RefSeq:XP_017209949.1};
Q6NWK3	9	0.649781	0.0306242	0.14497	-1.60008	24.9798	24.6565	24.1491	23.359	23.5983	24.7725	NA	28.7278	24.9989	24.0689	26.0042	24.8561	25.587	ranbp1	RAN-binding protein 1 {ECO:0000313|Ensembl:ENSDARP00000025538};
Q9MIY0	5	0.512888	0.0306418	0.14497	1.35765	25.6577	26.8111	25.8287	26.0143	26.0403	27.2969	NA	23.7088	23.673	27.0447	25.0604	25.0166	25.74	mt-nd5	NADH-ubiquinone oxidoreductase chain 5;
A0A8M2B5K3,A0A8M2B5Y5,A0A8M2BBW1,A0A8M2BC24,A0A8M2BEA6,A0A8M3ART7,A0A8M9Q3A2,A0A8M9Q9I4,B0UXP9,Q5RGV0,Q5RGV1,Q6GMG5,Q7ZYW9	2	0.455254	0.0307163	0.145131	-1.04105	23.7688	22.663	24.1043	22.8506	22.7006	23.9231	NA	NA	23.9923	23.9014	25.281	24.1868	24.0852	impdh1a,impdh1b,impdh2	Inosine-5'-monophosphate dehydrogenase {ECO:0000256|HAMAP-Rule:MF_03156, ECO:0000256|RuleBase:RU003928};,Inosine-5'-monophosphate dehydrogenase {ECO:0000256|HAMAP-Rule:MF_03156, ECO:0000256|RuleBase:RU003928};,Inosine-5'-monophosphate dehydrogenase {ECO:0000256|HAMAP-Rule:MF_03156, ECO:0000256|RuleBase:RU003928};
A0A8M3AGS1,A0A8M3APA8,A0A8M3AS49,A0A8M9PBR1,A0A8M9PUH0,A0A8M9Q1J2,A0A8M9Q5A3,A0A8M9QPH4	3	0.579449	0.031056	0.146366	1.05613	23.9219	24.6414	25.2523	24.497	24.503	23.9541	23.5641	NA	23.7898	22.1106	24.4567	23.1115	23.2607	atp11c	Phospholipid-transporting ATPase {ECO:0000256|RuleBase:RU362033};
A0A8M3ALC4	4	0.692289	0.0310598	0.146366	1.43096	24.2782	25.0695	24.1901	NA	25.0414	25.9916	NA	22.9444	22.4135	23.6439	25.3717	NA	23.8375	LOC100331492	Complement C3 {ECO:0000313|RefSeq:XP_009293521.1};
Q4V8Z6	2	0.366623	0.0311487	0.146592	-1.0507	24.2595	23.816	23.968	24.7823	23.058	23.0467	NA	NA	24.8385	23.9719	25.5973	24.7043	24.8125	sec62	Translocation protein SEC62 {ECO:0000256|ARBA:ARBA00021257};
Q5RI57	4	0.280362	0.0312332	0.146796	1.98641	23.6952	NA	NA	24.6394	24.6048	25.1437	23.7983	23.7557	NA	23.617	20.3077	NA	NA	si:ch211-240l19.8	Novel protein {ECO:0000313|EMBL:CAI11881.1};
A0A0R4IVX1,A0A1D5NT24,F1RA88	2	0.283993	0.0312886	0.146863	1.22569	24.2106	24.4476	25.7888	25.223	24.1067	NA	NA	NA	23.041	24.6582	22.768	23.798	24.0641	adam10a	Disintegrin and metalloproteinase domain-containing protein 10 {ECO:0000256|ARBA:ARBA00020518};
A0JME8	7	0.691397	0.0313389	0.146906	1.19644	23.1421	23.3257	23.6152	25.6954	23.4033	22.934	NA	22.474	23.1437	21.678	22.882	22.0187	23.3933	nceh1b.1	Neutral cholesterol ester hydrolase 1 {ECO:0000256|ARBA:ARBA00044162};
Q8AUT3	10	0.628949	0.0315307	0.147473	-1.24219	23.8608	23.7379	22.5063	23.8945	22.544	NA	NA	NA	25.1906	23.7693	23.3533	25.041	24.7101	scfd1	Novel vesicle-transport related protein {ECO:0000313|EMBL:CAD61086.1};
A0A8M2B8Y9,A0A8M2BE74,A0A8M2BE97,A0A8M2BEB3,A0A8M2BEB4,A0A8M3ANI2,A0A8M3APN2,A0A8M3AY93,A0A8M6Z7L0,A0A8M9PUY9,A0A8M9PWI4,A0A8M9Q0B2,A0A8M9Q5T9,A0A8M9Q9N1,A0A8M9QB28,A0A8M9QIJ9,B0S5H1,B2CZB7,B2CZC0,F6PDY7,X1WCG5	3	0.595362	0.0315804	0.147473	1.11343	24.3681	24.7581	24.8307	24.9595	24.5892	25.1772	NA	NA	22.6474	NA	24.7644	23.3369	24.2495	atp2b3b,atp2b3a,atp2b1b,atp2b1a	Calcium-transporting ATPase {ECO:0000256|RuleBase:RU361146};,Calcium-transporting ATPase {ECO:0000256|RuleBase:RU361146};,Calcium-transporting ATPase {ECO:0000256|RuleBase:RU361146};,Calcium-transporting ATPase {ECO:0000256|RuleBase:RU361146};
B5DE31	20	0.8125	0.0315837	0.147473	-2.29087	27	25.7607	25.4145	27.0571	25.6205	26.2531	25.0218	22.7644	29.7664	27.9172	30.4235	28.8168	29.1845	ybx1	Y-box-binding protein 1 {ECO:0000303|PubMed:31399345};
F1QB90	2	0.462699	0.0317831	0.148211	1.03751	24.8776	25.1759	24.9292	26.2109	25.2755	25.3901	NA	NA	23.5848	23.7658	25.5267	24.3249	24.5918	tp53rk	non-specific serine/threonine protein kinase {ECO:0000256|ARBA:ARBA00012513};
F1R1X4	8	0.552478	0.0319391	0.148744	-1.07318	23.2506	22.6297	23.5095	23.5661	22.3703	21.7927	NA	NA	23.9469	NA	23.9392	23.511	23.9903	atp13a1	ATPase 13A1 {ECO:0000313|Ensembl:ENSDARP00000058957, ECO:0000313|RefSeq:NP_001001403.2};
Q6IQM2	4	0.550461	0.0321385	0.149478	1.57	26.9755	28.2063	27.0494	27.9152	27.9608	28.2837	27.1473	25.0384	27.3026	22.9935	27.3457	27.3736	27.0889	cyc	Cytochrome c;
A0A8M2BF40,Q802Y2	16	0.518226	0.0322747	0.149916	-0.998196	28.0443	28.1572	28.1546	26.9894	27.6807	26.5174	NA	27.8851	29.0013	27.7489	29.1625	28.2504	28.9403	idh1	Isocitrate dehydrogenase [NADP] {ECO:0000256|PIRNR:PIRNR000108};
Q7T368	15	0.436382	0.0324346	0.150392	1.49792	27.483	28.5417	28.8225	28.1463	28.8273	27.9068	27.147	23.4045	27.5267	27.0385	27.0512	27.4448	27.9384	pdhb	Pyruvate dehydrogenase E1 component subunit beta {ECO:0000256|RuleBase:RU364074};
A3KP51	2	0.463268	0.0324614	0.150392	1.19338	23.1764	NA	23.8934	23.6237	24.3987	NA	NA	22.0419	23.6208	23.7375	22.0945	22.3484	22.8283	mrpl37	Large ribosomal subunit protein mL37 {ECO:0000256|ARBA:ARBA00039442};
Q5XJS3	10	0.461122	0.0326671	0.151149	-0.980533	25.4948	24.8094	25.2213	25.4141	24.9355	24.3897	25.2572	27.4231	25.8106	26.5714	25.9431	24.6746	25.4876	scp2b	Sterol carrier protein 2b {ECO:0000313|Ensembl:ENSDARP00000134278, ECO:0000313|RefSeq:NP_001006093.1};
A0A8M2B9K0,A0A8M3AP24,A0A8M9PLT1,Q502L1	8	0.30078	0.0327988	0.151494	1.01111	26.4266	26.6563	26.5746	26.67	25.8409	27.4627	28.3885	26.1824	26.551	25.1035	26.456	25.3249	25.9086	acbd5a	Acyl-CoA-binding domain-containing protein 5 {ECO:0000256|PIRNR:PIRNR002412};
Q66HW0	3	0.477994	0.0328568	0.151494	0.870301	25.5254	25.9375	26.3398	25.8382	26.1895	25.6955	NA	25.8131	24.1605	25.6456	25.5548	24.7261	24.8787	coasy	Bifunctional coenzyme A synthase precursor {ECO:0000313|RefSeq:NP_001004577.1};
Q6IQ89	13	0.444759	0.032869	0.151494	0.849358	27.065	27.6501	27.4185	27.2134	27.7789	26.6858	28.1913	25.5064	26.8394	26.4988	26.9621	26.9157	27.1195	slc25a11	Mitochondrial 2-oxoglutarate/malate carrier protein {ECO:0000256|ARBA:ARBA00040264};
A0A8M2B4Y8,F1Q931	3	0.400786	0.0331765	0.152539	-1.8471	22.588	NA	20.9662	21.747	NA	NA	NA	NA	24.0001	NA	24.1079	21.728	22.9788	larp1b	La-related protein 1B isoform X1 {ECO:0000313|RefSeq:XP_005158614.1};
A3KMH5	32	0.413957	0.033181	0.152539	0.797141	26.2538	26.9566	26.1587	26.0112	26.7808	26.6385	27.3684	26.5815	25.7322	25.3209	26.2508	25.6664	25.5795	hadhab	enoyl-CoA hydratase {ECO:0000256|ARBA:ARBA00012076};
F1RA32	6	0.533753	0.0333161	0.152963	1.08751	26.9528	27.6955	27.2012	27.0449	26.9235	27.0199	29.0946	27.8206	26.219	26.1427	26.712	25.2086	26.3517	epdl1	Ependymin-like 1 {ECO:0000313|Ensembl:ENSDARP00000101021};
Q6Q418	25	0.541701	0.0334282	0.15328	-1.11217	27.3891	26.1545	26.5499	26.056	26.5175	27.7491	27.9713	26.3646	28.2045	27.9357	29.1967	28.1312	27.8387	rpl3	Large ribosomal subunit protein uL3 {ECO:0000256|ARBA:ARBA00035243};
A0A8M3B8E8,Q502D1	8	0.643797	0.0335497	0.15364	1.61241	23.9308	23.161	25.9726	22.7741	24.8979	26.8591	24.7577	21.4225	24.6602	23.5086	23.9524	22.234	22.9701	glod5	Glyoxalase domain-containing protein 5 isoform X1 {ECO:0000313|RefSeq:XP_009306002.1};
F8W5L3	19	0.520045	0.0337059	0.154158	1.31801	26.6674	27.5632	27.1247	28.2142	28.3885	28.144	24.5235	26.5502	25.6902	26.2203	26.5972	25.6668	25.3253	oat	Ornithine aminotransferase {ECO:0000256|ARBA:ARBA00012924, ECO:0000256|RuleBase:RU365036};
Q7SXK1	5	0.641358	0.0338714	0.154717	-1.08594	23.0013	NA	21.9296	22.8389	21.636	23.1877	NA	24.0084	24.1189	NA	23.1485	23.1129	23.0312	metap2b	Methionine aminopeptidase 2 {ECO:0000256|HAMAP-Rule:MF_03175};
Q6TH07	15	0.401784	0.0339789	0.15501	1.13987	26.3681	26.8628	26.5255	26.2897	26.4607	26.3787	29.1109	26.5417	25.0581	25.1446	25.6116	25.7683	26.6647	flot1b	Flotillin {ECO:0000256|RuleBase:RU366054};
A0A8M9PML3	2	0.194155	0.0340383	0.155083	-1.5015	23.7418	NA	21.8399	NA	23.4194	23.7138	NA	NA	24.8639	NA	NA	24.341	24.2728	l3hypdh	trans-L-3-hydroxyproline dehydratase {ECO:0000256|ARBA:ARBA00013105};
Q7ZT36	4	0.714684	0.0340855	0.1551	1.60085	24.4352	24.4261	25.9663	24.905	NA	25.6452	NA	NA	22.98	25.5236	22.3118	NA	23.7238	pvalb3	Parvalbumin {ECO:0000256|RuleBase:RU368048};
Q6TNR5	8	0.577456	0.0342109	0.155473	-1.19666	27.6613	26.2425	27.3651	26.9252	27.2235	27.1987	27.423	26.5594	28.9273	26.6945	29.3327	29.4096	28.6345	ppiaa	Peptidyl-prolyl cis-trans isomerase {ECO:0000256|RuleBase:RU363019};
A0A8N7UZ95,B8JHR9	17	0.458923	0.0343193	0.155635	-0.963354	23.6656	24.1368	21.9034	23.7835	22.939	22.9378	NA	24.7614	24.1016	24.2569	23.8887	23.86	23.752	kpnb3	Importin-5 {ECO:0000313|RefSeq:NP_001139076.1};
Q7T342	12	0.421762	0.0343338	0.155635	1.41605	25.8511	26.0079	26.4622	28.0779	26.545	26.0244	NA	22.9598	26.0834	25.5664	26.8066	24.8874	24.9411	xylb	Xylulose kinase {ECO:0000256|ARBA:ARBA00019263, ECO:0000256|RuleBase:RU367058};
A2THY5	2	0.493999	0.0344422	0.155928	1.01164	23.9259	24.7537	24.1611	24.1661	24.6097	24.8171	23.4756	NA	22.9705	NA	23.7369	22.45	24.1182	mtx1a	Metaxin {ECO:0000256|PIRNR:PIRNR038150};
A0A8M9Q636,B8A516,B8A518,E7F244,Q6DC49,Q6GQM1,Q6NWI0,Q6PC95	3	0.389485	0.0345116	0.156045	-0.904499	27.3528	26.4867	26.8507	26.7636	27.1395	NA	NA	27.7001	27.3676	27.9737	26.8036	28.3088	28.134	tuba7l,tuba1b,tuba1c,si:ch211-114n24.6,tuba8l3,tuba5,tuba8l2	Tubulin alpha chain {ECO:0000256|RuleBase:RU000352};,Tubulin alpha chain {ECO:0000256|RuleBase:RU000352};,Tubulin alpha chain {ECO:0000256|RuleBase:RU000352};,Tubulin alpha chain {ECO:0000256|RuleBase:RU000352};,Tubulin alpha chain {ECO:0000256|RuleBase:RU000352};,Tubulin alpha chain {ECO:0000256|RuleBase:RU000352};,Tubulin alpha chain {ECO:0000256|RuleBase:RU000352};
A0A0R4IQB8	3	0.42956	0.034561	0.156071	-2.00188	23.7036	NA	NA	22.0353	NA	NA	NA	24.8551	24.4072	NA	24.0707	22.8521	24.0008	ftsj3	pre-rRNA processing protein FTSJ3 {ECO:0000256|HAMAP-Rule:MF_03163};
Q804G9	19	0.622286	0.0346967	0.156485	1.14785	25.0213	26.1149	26.5249	25.1802	24.928	25.4889	NA	23.5304	23.729	25.8043	23.6674	24.8961	25.3698	anxa2a	Annexin {ECO:0000256|RuleBase:RU003540};
F1QTA6,Q6PE41	2	0.495699	0.0349109	0.157064	1.21456	23.2965	23.415	23.3736	24.2149	24.6116	NA	NA	NA	21.6587	NA	22.7603	23.5403	22.7976	mgat1a	Alpha-1,3-mannosyl-glycoprotein 2-beta-N-acetylglucosaminyltransferase {ECO:0000256|ARBA:ARBA00038949, ECO:0000256|RuleBase:RU368119};
Q32LR0	4	0.681462	0.0349129	0.157064	1.29601	23.9657	24.7377	NA	NA	25.677	23.9123	NA	NA	23.4495	24.1249	24.1759	22.7793	22.8687	trmt6	tRNA (adenine(58)-N(1))-methyltransferase non-catalytic subunit TRM6 {ECO:0000256|ARBA:ARBA00021704, ECO:0000256|PIRNR:PIRNR038170};
A0A8M2BJS2,A0A8M2BJT2,A0A8M6YZW1,A0A8M6Z7R9,A0A8M9Q9X1,A0A8M9QIS9,A0A8N7UV22	2	0.497355	0.035014	0.157321	1.40071	22.4592	NA	23.4389	NA	NA	NA	23.3472	NA	22.188	NA	21.0966	22.2925	22.3922	pxnb	Paxillin {ECO:0000256|ARBA:ARBA00023808};
A0A8M9QLQ8,Q7T390	9	0.483927	0.0353433	0.158512	-0.959908	27.1253	27.2081	26.1084	26.3722	26.4228	26.897	NA	27.4615	27.5431	28.8089	27.8349	27.2715	26.4498	tecrb	very-long-chain enoyl-CoA reductase {ECO:0000256|ARBA:ARBA00012530};
A0A8M6Z2B4,Q08BV6	12	0.365621	0.0353678	0.158512	0.656687	27.0855	27.4604	27.5486	27.1638	27.3604	27.3073	27.6427	26.4696	26.4951	26.8523	26.4892	27.3275	26.9093	ckba	creatine kinase {ECO:0000256|ARBA:ARBA00012231};
A0A8M2BDU6,F1Q6F0,F8W2U7	4	0.501274	0.0356798	0.15962	1.06726	23.9811	24.7334	24.8838	25.1598	23.5815	23.9185	NA	NA	23.5099	NA	23.9148	22.6298	23.4981	phkb	Phosphorylase b kinase regulatory subunit {ECO:0000256|RuleBase:RU364123};
A0A2R9YJL1,Q801E6	3	0.56548	0.0357045	0.15962	1.6492	27.1337	27.4769	28.1985	27.4013	26.3108	29.946	NA	NA	26.7262	NA	27.4766	25.492	25.1751	mdh1aa	Malate dehydrogenase {ECO:0000256|RuleBase:RU003405};
Q2YDP8	6	0.46205	0.0357804	0.159759	0.792983	24.9179	26.166	24.9961	25.5661	25.1356	24.8886	NA	24.2156	24.9104	24.7622	24.7942	24.1463	24.5162	thnsl2	Threonine synthase-like 2;
F1QYC7,Q5U3F8	5	0.535198	0.0360547	0.160783	1.65551	26.1877	28.3278	27.4459	28.4162	25.4568	26.7466	25.6993	24.7839	27.2313	27.3985	25.0965	23.3796	24.2698	haao	3-hydroxyanthranilate 3,4-dioxygenase {ECO:0000256|HAMAP-Rule:MF_03019};
Q6PHE7	3	0.27739	0.0363291	0.161318	-1.52823	23.397	NA	22.2197	NA	22.3911	NA	NA	NA	23.6959	25.3227	23.4026	23.7074	23.0398	polr1c	DNA-directed RNA polymerases I and III subunit RPAC1 {ECO:0000256|ARBA:ARBA00022083};
A0A8M9QBU7,A0A8M9QH30,A0A8M9QH34,A0A8M9QL95,H9GX78,Q7SYE2	31	0.357671	0.0363314	0.161318	0.84458	27.3267	27.7167	27.7224	27.6709	27.5742	27.6013	28.2088	26.3858	27.0727	25.625	27.5728	27.6807	27.0898	actn4	Alpha-actinin-4 {ECO:0000256|ARBA:ARBA00040341};
F1Q6C7,Q6NYY9	2	0.46167	0.0363504	0.161318	-0.997949	25.0024	24.4092	24.322	NA	24.4049	NA	NA	NA	25.3838	25.9754	25.478	25.3155	24.7303	vmp1	Vacuole membrane protein 1 {ECO:0000256|ARBA:ARBA00041013};
Q6P3L6,Q6QA33	2	0.457533	0.0363552	0.161318	-2.45728	26.3554	27.0736	26.0458	24.5568	26.7434	21.214	NA	NA	28.2101	29.3506	27.972	27.7015	24.6858	hsd17b12a,hsd17b12b	Very-long-chain 3-oxoacyl-CoA reductase-A {ECO:0000305};,Very-long-chain 3-oxoacyl-CoA reductase-B {ECO:0000305};
A0A1D5NSP9,A0A8M2BJR2,A0A8M9PZ03,Q5PRB9	3	0.486287	0.0366097	0.162245	-1.39886	25.4833	26.0474	25.7071	24.5476	25.0839	22.5335	NA	NA	25.8303	27.029	26.7085	25.6624	25.6836	ptgr1.2,ptgr1.1	Prostaglandin reductase 1 {ECO:0000256|ARBA:ARBA00020651};,Prostaglandin reductase 1 {ECO:0000256|ARBA:ARBA00020651};
A0A8M3BDW6	30	0.554988	0.0366856	0.16238	1.16793	24.4448	24.3055	24.3542	24.3372	24.4832	25.1727	27.52	24.2819	23.033	23.64	24.3412	23.9949	23.8741	sptbn1	Spectrin beta chain {ECO:0000256|PIRNR:PIRNR002297};
A0A8M2B4R5,Q6DGU9	6	0.556252	0.0368285	0.162709	0.820845	28.0364	28.6548	28.6277	27.9167	29.0948	28.1268	NA	27.369	27.5378	28.3206	27.1377	27.4316	28.1832	gstk1	Glutathione S-transferase kappa 1 isoform X2 {ECO:0000313|RefSeq:XP_005158403.1};
Q5U3W7	2	0.484774	0.0368509	0.162709	1.47312	23.6285	24.6338	NA	24.3112	23.7083	NA	NA	23.0244	NA	22.4649	NA	NA	NA	nansb	Uncharacterized protein LOC492779 {ECO:0000313|RefSeq:NP_001007421.1};
F1QPF7	10	0.56025	0.0370198	0.163253	1.55172	27.8229	28.5979	29.8244	29.3443	28.92	27.6191	27.2869	23.744	28.0425	28.0385	27.4908	27.1171	27.8494	cth	Cystathionine gamma-lyase {ECO:0000256|ARBA:ARBA00017343};
Q1LXK4	16	0.450953	0.037067	0.163259	-0.846327	24.067	23.0457	24.3513	23.3799	23.6617	23.7806	NA	NA	25.0645	24.4565	24.5768	24.1461	24.2069	mov10b.1	Putative helicase mov-10-B.1;
A0A0R4IQ46	2	0.369286	0.0372125	0.163698	-0.98569	23.9722	23.8681	23.9969	22.9164	22.7418	NA	NA	25.087	23.5535	23.9109	24.304	24.8319	24.5116	cyp2aa12	Cytochrome P450, family 2, subfamily AA, polypeptide 12 {ECO:0000313|Ensembl:ENSDARP00000138706, ECO:0000313|RefSeq:NP_001103171.2};
Q5XIY2	2	0.469004	0.0375057	0.164587	-1.29747	25.8113	26.0753	24.7042	NA	24.2215	NA	NA	NA	25.9421	26.3893	27.3991	25.9523	25.8062	tlcd4b	TLC domain-containing protein 4-B {ECO:0000305};
A0A8M9Q1K3,A0A8M9QBU3,Q5CZQ1,Q7ZW20	6	0.673713	0.0375226	0.164587	1.17721	25.4438	25.8234	26.0009	25.5242	25.3225	26.351	27.1723	22.5619	25.236	24.5439	25.602	25.8237	25.3636	ywhae2,ywhae1	14-3-3 protein epsilon {ECO:0000256|ARBA:ARBA00039427};,14-3-3 protein epsilon {ECO:0000256|ARBA:ARBA00039427};
A0A2R8RL46,F1R3Q7	3	0.404376	0.0375527	0.164587	-1.40087	22.7186	22.1869	21.3825	NA	NA	NA	NA	NA	23.8274	NA	22.8273	22.6335	23.454	rrp9	Ribosomal RNA-processing 9, U3 small nucleolar RNA-binding protein {ECO:0000313|Ensembl:ENSDARP00000147720};
E7F4J8,Q6P0B5	18	0.520228	0.0377014	0.164881	-1.27431	24.5895	24.0738	23.6366	23.1848	24.1736	24.4032	NA	22.6038	25.8647	25.7577	26.0472	25.5825	25.1562	tbl2	Transducin beta-like 2 {ECO:0000313|Ensembl:ENSDARP00000063641};
A0A8M6Z8X4	7	0.628523	0.0377485	0.164881	-0.890993	24.7952	25.0655	25.1331	23.7398	24.6965	23.4149	24.0484	25.5674	24.8171	25.3277	25.7922	24.3363	25.6034	lmf1	Lipase maturation factor {ECO:0000256|RuleBase:RU361229};
A0A8M2BF11,F1QCD8,Q7SXX8	8	0.533704	0.0377584	0.164881	0.894047	25.8209	26.4331	25.5843	26.7998	25.6422	26.88	NA	NA	25.1881	25.4547	25.816	25.5356	24.8748	hao2	Hydroxyacid oxidase 2 isoform X1 {ECO:0000313|RefSeq:XP_005167601.1};
A0A8M1NX95	7	0.696977	0.0379282	0.165421	-1.00327	24.4034	24.2739	23.4247	24.4634	23.5343	23.5843	NA	24.1144	24.4704	26.4776	25.029	24.7976	24.2672	ugt2a1	UDP glucuronosyltransferase 2 family, polypeptide A1 precursor {ECO:0000313|RefSeq:NP_001177979.1};
Q7ZUX6	2	0.455021	0.0381197	0.165936	1.86168	23.6278	NA	25.1171	NA	NA	NA	NA	23.9492	23.3305	NA	NA	22.626	23.1161	dohh	Deoxyhypusine hydroxylase {ECO:0000255|HAMAP-Rule:MF_03101};
Q4V8S5	9	0.701888	0.0381393	0.165936	-1.26122	26.3401	26.3417	24.433	26.6096	25.0287	25.8479	NA	25.8166	28.2792	27.8948	26.1452	27.4005	25.944	acbd7	Acbd7 protein {ECO:0000313|EMBL:AAH97225.1};
Q6NYF0	3	0.492992	0.038418	0.166945	1.00111	23.2705	24.6959	23.061	24.448	24.3175	22.5602	NA	22.3579	23.0038	23.0228	23.4649	22.2277	22.8154	lactb2	Endoribonuclease LACTB2 {ECO:0000250|UniProtKB:Q53H82};
A0A8M3AZ49,B8A5L1	8	0.385389	0.0385238	0.167119	2.26688	24.3988	22.8316	23.6224	NA	NA	29.4234	27.1584	23.1926	23.7414	23.8133	23.338	23.2998	23.5672	ecpas	Proteasome-associated protein ECM29 homolog isoform X1 {ECO:0000313|RefSeq:XP_009305622.1};
A0A8N7URF7	4	0.162997	0.0385515	0.167119	1.06281	23.3925	24.224	23.7616	NA	24.1846	NA	NA	NA	23.4137	22.4566	22.7924	22.5414	23.7656	si:dkey-97a13.6	RNA helicase {ECO:0000256|ARBA:ARBA00012552};
A0A2R8QGA4,E7F3A5	2	0.480391	0.0387874	0.167938	1.60145	25.4143	27.1155	26.4454	25.2187	26.8279	25.4678	NA	22.6651	NA	23.1543	24.9402	26.1967	26.1117	cd68	Macrosialin {ECO:0000313|RefSeq:XP_021327547.1};
B8JIB4	18	0.699084	0.0389261	0.168173	-1.50751	24.0512	23.6832	22.9408	21.6251	23.7772	24.1181	NA	27.5007	23.3484	24.6982	23.8121	24.6382	24.4209	enpep	Aminopeptidase {ECO:0000256|RuleBase:RU364040};
A0A0R4IL29	6	0.39627	0.0389358	0.168173	-1.33176	26.8568	27.1316	26.7701	26.6583	26.6277	26.7737	23.1839	28.5259	27.5383	26.5238	27.8994	27.3692	27.2793	calr3b	Calreticulin {ECO:0000256|PIRNR:PIRNR002356};
A0A8M9PSK5,A0A8M9QK52	26	0.73172	0.0392316	0.169189	1.18343	26.2088	26.1862	28.5125	26.1122	27.0685	27.0855	25.8381	26.8433	24.6943	26.1643	24.2554	25.4517	26.2935	LOC108191316	Collagen alpha-3(VI) chain-like isoform X1 {ECO:0000313|RefSeq:XP_021327864.1, ECO:0000313|RefSeq:XP_021334594.1};
Q56A55	4	0.6442	0.0393071	0.169189	0.889377	23.3382	23.6678	23.1776	24.046	23.7746	24.4503	NA	22.75	23.1056	22.2779	22.1756	23.4259	23.8683	abcb8	Mitochondrial potassium channel ATP-binding subunit {ECO:0000305};
Q6DRP8	3	0.638625	0.0393132	0.169189	-1.13267	22.4613	21.8983	21.4063	NA	NA	NA	NA	NA	22.755	22.6203	23.2801	22.5925	22.6768	nop14	Nop14-like {ECO:0000313|EMBL:AAT68029.1};
A0A8M2BLB5,A0A8M2BLP7,A0A8M3AN56,A0A8M3B5N7,A0A8M9PDW4,A5PMP6,A5PMP8,A8KB97	3	0.598879	0.0398211	0.171032	1.24331	23.2736	24.1181	24.0183	NA	23.5494	NA	NA	NA	NA	NA	22.4847	23.2999	22.1713	c3b.1,c3b.2	Complement component c3b, tandem duplicate 1 isoform X2 {ECO:0000313|RefSeq:XP_005174086.1};,Complement component c3b, tandem duplicate 2 isoform X2 {ECO:0000313|RefSeq:XP_005174089.1};
F1QRB4	4	0.72899	0.0398895	0.171032	-1.10116	24.096	NA	22.8542	23.5255	24.0207	NA	NA	NA	24.9248	NA	24.3489	24.3095	24.6887	sec24d	Protein transport protein Sec24D isoform X1 {ECO:0000313|RefSeq:XP_021333204.1};
A0A8M9PQS2,A0A8M9Q3D4,A0A8M9Q9L9,Q6DHG7,Q6XZC1,Q7T2V2	2	0.462215	0.039972	0.171032	1.20953	24.4625	25.1463	24.0964	25.673	25.3534	NA	NA	NA	23.1883	NA	23.894	24.9544	23.3942	sult1st4,sult1st3	Sulfotransferase {ECO:0000256|RuleBase:RU361155};,Sulfotransferase {ECO:0000256|RuleBase:RU361155};
A0A8M6YU45,A0A8N7V0N1,Q5SPJ4	7	0.528112	0.0399758	0.171032	1.20304	24.0039	24.0908	26.3041	25.2458	22.8492	25.1034	24.0394	23.9806	23.4515	22.1035	23.0131	24.4078	23.4579	serpina1,serpina1l	Serine proteinase inhibitor, clade A, member 1 isoform X1 {ECO:0000313|RefSeq:XP_017207927.1};,Serine (Or cysteine) proteinase inhibitor, clade A (Alpha-1 antiproteinase, antitrypsin), member 1, like precursor {ECO:0000313|RefSeq:NP_001013277.3};
Q7ZV76	19	0.529762	0.0399809	0.171032	0.869514	28.275	28.3975	28.4386	28.8594	29.6916	28.9172	27.9544	28.8981	27.3229	28.3285	27.8567	27.4342	27.2011	etfb	Electron transfer flavoprotein subunit beta {ECO:0000256|ARBA:ARBA00016797, ECO:0000256|PIRNR:PIRNR000090};
A8WG99,Q5RH35	6	0.693312	0.0400923	0.171303	1.03666	23.2862	24.1882	23.8566	24.8348	23.9189	23.718	22.0282	NA	23.2901	22.8169	22.8203	21.9272	22.7493	acot18	Acyl-CoA thioesterase 18 {ECO:0000313|Ensembl:ENSDARP00000044738};
Q6PC06	2	0.468094	0.0403438	0.172172	1.02912	24.2128	24.1411	24.3284	24.829	24.6123	25.7261	NA	NA	22.4527	24.456	24.2255	23.6297	23.7274	ahcyl2b	Adenosylhomocysteinase {ECO:0000256|RuleBase:RU000548};
F1QEV3,Q7ZVQ1	13	0.495692	0.0404625	0.172437	0.992668	24.6129	25.1361	24.7336	24.9393	25.0796	23.8544	26.9124	24.937	24.0192	23.7677	24.0685	24.3393	23.5678	hsd3b7	3 beta-hydroxysteroid dehydrogenase type 7 isoform X1 {ECO:0000313|RefSeq:XP_009297793.1, ECO:0000313|RefSeq:XP_009297794.1};
A0A8M1P7V6,Q6DGY8,Q7SXN6	3	0.0177282	0.0405024	0.172437	1.67731	23.6256	NA	24.0668	NA	26.4062	24.4141	23.6408	22.824	22.8695	21.5946	25.7331	22.3925	22.3142	psma6a,psma6b	Proteasome subunit alpha type-6 isoform 2 {ECO:0000313|RefSeq:NP_001296973.1};,Proteasome subunit alpha type {ECO:0000256|RuleBase:RU000551};
A0A8M9PFL7	5	0.525171	0.0405643	0.172495	1.24188	25.3974	25.7049	26.1326	25.3489	25.6954	24.67	28.5581	23.6494	25.2104	25.1741	25.1994	24.1434	25.2819	si:ch211-210c8.6	Uncharacterized protein si:ch211-210c8.6 {ECO:0000313|RefSeq:XP_021325693.1};
B8A4Q2	3	0.514174	0.040653	0.172532	1.29046	23.0758	24.1167	24.2769	22.9092	22.1897	24.3062	NA	NA	NA	NA	22.3915	22.0651	22.3513	pdxkb	Pyridoxal kinase {ECO:0000256|ARBA:ARBA00018134};
A0A0R4IRJ2,A0A8M9PPE6,Q6P040	7	0.655723	0.0406697	0.172532	-1.16493	23.8274	23.1358	22.6478	23.1903	23.54	NA	NA	25.6759	24.4895	24.5786	23.3372	22.887	24.7922	ppa2	inorganic diphosphatase {ECO:0000256|ARBA:ARBA00012146};
F1QXF4,F1R5B5	5	0.592765	0.0409206	0.173391	-0.890879	22.7988	22.5244	23.4097	21.9136	22.2801	21.4366	NA	24.0405	22.7953	23.2772	22.8243	23.0827	23.2027	thoc2	THO complex subunit 2 {ECO:0000256|ARBA:ARBA00019596};
A0A8M1N9G1,Q1MTA9	7	0.374591	0.0412096	0.174408	-1.01381	24.4218	24.3074	23.8031	23.7557	23.3878	NA	NA	25.6123	25.0197	23.3135	24.823	25.1174	25.0779	cpt1aa	Carnitine palmitoyltransferase 1A {ECO:0000313|RefSeq:NP_001038319.1, ECO:0000313|RefSeq:XP_005166530.1, ECO:0000313|RefSeq:XP_005166531.1};
B3DKC5,Q90XD7	34	0.507593	0.0414058	0.175014	-0.841906	26.3241	25.712	26.4907	24.9209	26.0684	27.0208	25.206	26.2671	27.0487	26.4354	26.8105	26.8526	27.0557	lmna	Lamin A {ECO:0000313|EMBL:AAI63807.1, ECO:0000313|Ensembl:ENSDARP00000113049};
Q561Z7	6	0.652669	0.0414996	0.175014	2.07614	27.804	25.9391	28.7859	29.9254	30.7689	28.7909	NA	28.2818	27.0167	26.3971	23.9442	28.1898	NA	prss1	Cationic trypsin-3 precursor {ECO:0000313|RefSeq:NP_571783.2};
A0A8M2BDG6,E7FCA5,Q7ZU44	4	0.700971	0.0414996	0.175014	-1.85932	24.7737	25.0139	24.2578	21.8017	24.2208	25.0779	22.692	21.7214	26.3488	27.3757	27.0557	25.7582	25.9603	hdlbpa,hdlbpb	High density lipoprotein-binding protein a {ECO:0000313|Ensembl:ENSDARP00000017412};,High density lipoprotein-binding protein b {ECO:0000313|Ensembl:ENSDARP00000127252};
O12990,Q7ZU16	2	0.5	0.0418776	0.176399	-2.01147	23.4071	NA	22.2436	NA	22.1071	22.4222	NA	NA	26.3524	22.7549	NA	22.6077	25.3614	jak1	Tyrosine-protein kinase JAK1;
Q6TEM5	15	0.476178	0.042103	0.176986	-0.800486	23.0633	22.1597	22.8228	22.7325	22.3024	23.1163	NA	22.9881	23.3281	24.0114	23.5146	24.029	22.692	mars1	Methionine--tRNA ligase, cytoplasmic {ECO:0000256|ARBA:ARBA00018335};
Q6NSM6	4	0.453207	0.042116	0.176986	-1.26348	22.3953	NA	22.5457	21.5785	20.8958	NA	NA	NA	23.652	22.2534	NA	22.8946	22.9473	epb41l3b	Erythrocyte membrane protein band 4.1-like 3b {ECO:0000313|RefSeq:NP_999977.1};
A0A2R8QEZ2,F1R333,Q7ZW24	6	0.386018	0.0424952	0.17837	-0.911075	23.2638	23.4052	22.9913	22.7209	23.1394	21.5777	NA	23.3147	23.9357	23.7536	23.8745	22.7752	24.4141	alg11	GDP-Man:Man(3)GlcNAc(2)-PP-Dol alpha-1,2-mannosyltransferase {ECO:0000256|ARBA:ARBA00022018, ECO:0000256|RuleBase:RU367051};
A0A8M1RT23	3	0.645401	0.0426085	0.178635	-1.65607	24.8632	23.4437	NA	NA	NA	NA	NA	24.8372	25.4035	25.2732	25.68	24.0804	25.3248	LOC100537809	ATP-binding cassette sub-family D member 2 {ECO:0000313|RefSeq:XP_003200166.3};
A0A8M6Z4Y3,R4GDP5	4	0.500341	0.042707	0.17877	-0.829903	23.6282	23.0549	23.3878	22.7759	23.9156	22.0684	24.0768	24.5914	23.9163	24.4122	23.5452	23.9351	23.8589	api5	Apoptosis inhibitor 5 isoform X1 {ECO:0000313|RefSeq:XP_017209543.1};
Q9IAD3	2	0.479479	0.0427481	0.17877	-2.16816	28.0012	27.4055	27.995	27.5156	27.4174	23.7595	NA	32.8246	27.8379	29.8932	27.5006	28.8358	27.0285	nme2b.1	Nucleoside diphosphate kinase {ECO:0000256|RuleBase:RU004013};
A8WFS0,B0UXR9,B0UXS6,Q6NYR4,Q6PGX4,Q6PH56,Q90473	2	0.468649	0.0427907	0.17877	-1.80851	27.4168	27.6496	27.48	27.2137	27.2839	22.5244	NA	29.7243	27.6157	28.8411	27.9968	28.0681	27.187	hsp70l,hsp70.1,hspa8,hsc70,hsp70.3	Heat shock cognate 70-kd protein, like {ECO:0000313|RefSeq:NP_001107061.1};,Heat shock 70 kDa protein isoform X1 {ECO:0000313|RefSeq:XP_003198158.1};,Heat shock cognate 71 kDa protein {ECO:0000313|Ensembl:ENSDARP00000090766, ECO:0000313|RefSeq:NP_001103873.1};,Heat shock cognate 70 {ECO:0000313|Ensembl:ENSDARP00000039324};,Heat shock cognate 70-kd protein {ECO:0000313|Ensembl:ENSDARP00000010413, …
Q6VN46	12	0.525118	0.0429342	0.179021	-1.03251	27.3239	27.5346	25.5383	27.6405	27.3091	25.7976	27.026	28.8197	27.8736	28.1692	28.2252	27.3824	26.571	mb	Myoglobin;
F1QHS3,Q1LUA8,Q6DRI1,Z4YIU6	5	0.405007	0.042951	0.179021	-0.95692	25.7439	25.3414	24.4201	25.253	24.7235	26.5893	NA	NA	26.0564	26.3833	26.0865	26.6925	25.8932	eif3eb,eif3ea	Eukaryotic translation initiation factor 3 subunit E {ECO:0000256|HAMAP-Rule:MF_03004, ECO:0000256|PIRNR:PIRNR016255};,Eukaryotic translation initiation factor 3 subunit E-A {ECO:0000255|HAMAP-Rule:MF_03004};
Q6DGJ3	5	0.682801	0.0431288	0.179553	-1.82884	24.2732	25.0734	23.0805	23.3644	22.1398	23.5743	22.9204	27.972	25.9595	26.0121	21.3661	25.4787	24.3375	timm13	Mitochondrial import inner membrane translocase subunit Tim13;
Q90YL4,Q90ZM2	12	0.735445	0.0434939	0.180862	-1.50325	28.1411	27.5758	26.7305	27.4905	27.2756	27.7364	27.5282	25.2463	29.6788	30.4128	30.0954	28.464	29.4591	sec61al2,sec61al1	Protein transport protein Sec61 subunit alpha-like 2;,Protein transport protein Sec61 subunit alpha-like 1;
A0A8M3APD8,Q6TH48,Q7SXU3	18	0.674432	0.0436541	0.181121	1.03271	29.5361	30.0118	29.7979	30.1751	30.9904	30.2246	29.1152	27.4319	29.9375	28.3478	28.7039	30.0896	29.6081	unknown,aldh2.2,aldh2.1	Aldehyde dehydrogenase, mitochondrial {ECO:0000256|ARBA:ARBA00040706};,Aldehyde dehydrogenase, mitochondrial {ECO:0000256|ARBA:ARBA00040706};,Aldehyde dehydrogenase, mitochondrial {ECO:0000256|ARBA:ARBA00040706};
A0A8M2B7V6,A0A8M2B7W1,Q5SPD0,Q5SPD1	5	0.363351	0.0436578	0.181121	-1.18542	23.8669	22.601	22.5749	23.5541	23.8928	NA	NA	25.8362	24.1954	22.7986	24.717	24.0912	24.4082	eef1db	Elongation factor 1-delta {ECO:0000256|ARBA:ARBA00039378};
Q803B0	42	0.261681	0.043743	0.181185	0.862999	27.7747	27.7451	27.8429	27.6457	28.325	28.7098	28.9688	25.9464	27.2513	27.8416	27.9544	27.5485	27.5172	hspd1	60 kDa heat shock protein, mitochondrial {ECO:0000256|ARBA:ARBA00019981};
A0A8M2B5D1,A0A8M3ARN6,Q802X5	9	0.466546	0.0437746	0.181185	-0.987445	25.4972	25.0477	25.6044	26.1057	24.3108	23.7242	NA	25.289	26.3892	26.0067	25.4619	26.0023	26.5269	syncripl	Synaptotagmin binding, cytoplasmic RNA interacting protein, like isoform X2 {ECO:0000313|RefSeq:XP_005158970.1};
Q6DC38	2	0.44002	0.0438482	0.181273	1.86437	26.6472	26.8908	NA	25.7038	26.4161	28.9149	28.8059	NA	23.9924	NA	26.2226	26.2308	NA	bag3	BAG family molecular chaperone regulator 3 {ECO:0000313|RefSeq:NP_001003533.1};
F1QQU8,Q5BJJ7	2	0.486714	0.0438972	0.181273	-0.820308	24.2932	23.8954	23.7351	23.6569	24.0625	NA	NA	NA	24.5537	24.5459	25.2454	24.7454	24.1984	bccip	Protein BCCIP homolog {ECO:0000256|PIRNR:PIRNR028983};
Q6TLH6	4	0.563006	0.0441498	0.182003	0.805975	24.1851	25.1449	24.6942	24.3139	24.3388	24.4918	24.0615	NA	23.2635	NA	23.4221	24.0249	24.0956	lgals9l3	Galectin {ECO:0000256|RuleBase:RU102079};
A0A2R8QL66,Q6P0H6	4	0.374549	0.044176	0.182003	-1.00463	24.3565	23.6891	23.7064	24.5168	23.1026	NA	NA	26.1191	24.5823	24.9013	24.046	24.515	24.3865	cops4	COP9 signalosome complex subunit 4 {ECO:0000256|ARBA:ARBA00014881};
A0A8M3AWR6,Q503N1	3	0.585901	0.0443231	0.182249	0.911144	23.8176	24.2005	24.4199	24.1781	24.7608	24.0135	NA	24.6604	23.1302	24.0477	23.194	23.0789	22.3092	lactb	Serine beta-lactamase-like protein LACTB, mitochondrial isoform X1 {ECO:0000313|RefSeq:XP_009296433.1};
A0A8M2B763,Q7SXY7	4	0.645177	0.0443868	0.182249	-2.555	23.5921	NA	19.7491	24.0284	NA	NA	NA	26.0214	23.7379	24.0026	NA	NA	24.0132	cyp46a1.4	Cytochrome P450, family 46, subfamily A, polypeptide 1, tandem duplicate 4 isoform X1 {ECO:0000313|RefSeq:XP_005160404.1};
A3FKT8,Q6XG62	2	0.420847	0.0443887	0.182249	-1.45954	24.9961	24.3128	24.5108	23.0523	24.8652	NA	NA	NA	24.5319	25.1647	24.679	27.7396	26.109	icn2,icn	Protein S100 {ECO:0000256|RuleBase:RU361184};,Protein S100 {ECO:0000256|RuleBase:RU361184};
A0A0R4IP01,A0A8M2BJT5,A0A8M3AVG6,B8JI08,F1Q5B8	20	0.489496	0.0444739	0.182389	0.681236	26.3378	26.619	26.422	26.8619	27.177	27.0648	25.9261	26.1638	26.2314	25.5052	26.2545	25.8844	25.944	ogdha	2-oxoglutarate dehydrogenase complex component E1 {ECO:0000256|ARBA:ARBA00040429};
B3DHG3	2	0.257723	0.0446722	0.182848	1.48699	24.9064	25.8195	25.2953	NA	26.1536	NA	NA	NA	24.9018	25.6341	NA	23.137	23.4037	LOC100005854	Hypothetical LOC100005854 {ECO:0000313|EMBL:AAI62754.1};
A0A8M9PZU3,A3KMS9	2	0.425806	0.0447001	0.182848	-1.26406	23.9819	22.8919	23.3866	NA	NA	NA	NA	NA	24.5745	24.9048	24.3252	23.8086	NA	prkacaa	cAMP-dependent protein kinase catalytic subunit alpha {ECO:0000256|ARBA:ARBA00020608};
A0A8M2B208,F1RDC5	4	0.70835	0.044775	0.182848	1.02351	24.4802	25.3997	24.9982	NA	25.0897	NA	NA	24.3974	24.0945	24.5245	24.0415	24.8368	22.9398	xpo7	Exportin-7 isoform X1 {ECO:0000313|RefSeq:XP_005155352.1};
B3DK37	2	0.448639	0.0447906	0.182848	-0.875155	24.104	23.5954	24.0456	23.8555	23.9478	23.1311	NA	NA	24.0011	NA	25.1649	24.4761	24.7188	lmf2a	Lipase maturation factor {ECO:0000256|RuleBase:RU361229};
Q08BB1	8	0.785257	0.0449907	0.183423	1.14153	22.8138	23.588	22.8376	24.2162	24.2457	22.0351	NA	NA	22.9201	21.0603	22.4168	21.9241	22.8937	gfm1	Elongation factor G, mitochondrial {ECO:0000255|HAMAP-Rule:MF_03061};
F1QJE0	10	0.246702	0.0450342	0.183423	0.834925	27.1241	27.8157	27.2006	27.2813	27.6354	27.7898	27.5266	25.2148	26.6353	27.0855	27.0447	26.5744	27.6853	uqcrc2a	Ubiquinol-cytochrome c reductase core protein 2a {ECO:0000313|Ensembl:ENSDARP00000015132};
Q7ZUI8	2	0.495329	0.0450959	0.183465	-1.16199	23.9248	23.3616	23.5989	22.7527	23.6619	NA	NA	NA	25.3459	NA	24.0284	23.4249	25.2238	eif1	Eukaryotic translation initiation factor 1 {ECO:0000256|ARBA:ARBA00040263};
A0A0R4IHS7,A0A8M9PM47,A0A8M9QM78,A0A8N7T822	3	0.649201	0.0452178	0.183752	-2.37483	22.2799	NA	NA	20.4988	NA	NA	NA	NA	21.5873	NA	23.3695	23.664	NA	misp	Mitotic interactor and substrate of PLK1 isoform X1 {ECO:0000313|RefSeq:XP_021335617.1, ECO:0000313|RefSeq:XP_021335618.1};
E7FDV5	2	0.499092	0.0453921	0.184251	3.33943	23.6764	NA	NA	NA	NA	NA	26.5387	25.0598	22.2835	24.2208	25.1108	21.0556	21.4654	iyd	Iodotyrosine deiodinase {ECO:0000303|PubMed:24153409};
A7MC82	2	0.446909	0.0454726	0.184368	2.06542	24.3123	26.0152	24.5705	24.9433	24.2157	23.5381	NA	NA	NA	22.5911	NA	NA	NA	me1	Malic enzyme {ECO:0000256|RuleBase:RU003426};
A0A2R8Q4J7,A0A8M2BJ06,A0A8M2BJ13,A0A8M9PH16,A4QP71,Q803X7	2	0.488896	0.0455812	0.184599	-1.57741	23.9093	NA	23.4929	NA	22.2225	NA	NA	25.6866	23.9694	NA	23.8709	24.2133	NA	nap1l4a,nap1l1	Nucleosome assembly protein 1-like 4 isoform X1 {ECO:0000313|RefSeq:XP_005170732.1};,Nucleosome assembly protein 1-like 1 isoform X2 {ECO:0000313|RefSeq:XP_005171724.1};
E9QEQ1	2	0.472403	0.0460953	0.186345	1.92611	25.8289	NA	25.7375	NA	NA	NA	28.4884	26.356	24.4779	NA	NA	24.6333	25.2804	apoc2	Apolipoprotein C-II {ECO:0000256|ARBA:ARBA00013947, ECO:0000256|RuleBase:RU368054};
A0EXC5	5	0.583011	0.0461635	0.186345	0.958859	26.1432	27.3207	26.6058	27.4627	25.6608	26.8209	25.8649	26.0845	25.4348	24.6783	26.7283	24.8257	26.2311	sult2st2	Sulfotransferase {ECO:0000256|RuleBase:RU361155};
F1QD15	4	0.611098	0.0461689	0.186345	1.20751	23.1208	24.2846	23.7121	23.2829	23.2737	NA	NA	NA	22.1311	NA	NA	23.3879	21.7734	ptgfrna	Prostaglandin F2 receptor inhibitor {ECO:0000313|Ensembl:ENSDARP00000098616};
A0A8M1N2N9,A0A8M1NYS5	9	0.590798	0.0463287	0.186626	1.76844	24.1411	26.0074	25.7606	24.7647	26.2647	22.7311	NA	20.0387	23.3955	23.8884	23.3801	24.9173	24.4035	unknown	Uncharacterized protein LOC449822 isoform 1 {ECO:0000313|RefSeq:NP_001005995.2};
B8A6A3	2	0.481534	0.046343	0.186626	1.3035	23.4486	NA	24.7041	23.5826	24.4057	23.3368	NA	NA	22.4316	NA	NA	21.9442	23.7356	unknown	NFU1 iron-sulfur cluster scaffold homolog, mitochondrial {ECO:0000256|ARBA:ARBA00018782};
Q7ZVL3	11	0.418207	0.0464249	0.186745	0.733041	27.1195	27.009	27.8095	26.7992	27.4543	27.6569	28.1871	27.4294	26.2499	26.5921	26.9727	26.3526	26.921	dlst	Dihydrolipoyllysine-residue succinyltransferase component of 2-oxoglutarate dehydrogenase complex, mitochondrial {ECO:0000256|ARBA:ARBA00020294};
Q5RHR0	21	0.503393	0.0465564	0.186856	-0.729419	25.3382	24.8378	25.1801	24.8372	25.1975	24.6492	NA	25.4665	25.5129	25.4094	26.5609	25.8603	25.2087	parp1	Poly [ADP-ribose] polymerase 1;
A0A8M1NHL5,A0A8M9PKK0,A0A8M9Q4F0,A0A8M9Q9E1,A0A8M9QE74,A9JSZ7,F8W5C3,Q4V9D6	2	0.445142	0.0465571	0.186856	1.3388	25.9188	25.8925	24.9157	NA	26.69	26.6901	28.7525	NA	25.6626	24.5403	25.6002	25.8704	24.5733	wu:fb66f08,unknown,LOC110439158,serpina7	Serpin peptidase inhibitor {ECO:0000313|RefSeq:NP_001108176.2};,Uncharacterized protein LOC791587 isoform X1 {ECO:0000313|RefSeq:XP_021331992.1};,Alpha-1-antiproteinase 2-like {ECO:0000313|RefSeq:XP_021329696.1};,Serpin peptidase inhibitor, clade A (Alpha-1 antiproteinase, antitrypsin), member 7 isoform X1 {ECO:0000313|RefSeq:XP_021331940.1};
Q5PR41	5	0.488964	0.0467337	0.187354	-0.947213	23.8379	24.0141	22.6539	23.6852	23.3024	22.9504	NA	23.625	24.048	25.6792	24.3828	23.3854	24.49	tm7sf2	Delta(14)-sterol reductase {ECO:0000313|RefSeq:NP_001008597.1};
A4FUP1	27	0.334313	0.0470501	0.188411	-0.731455	27.0674	26.6804	26.4461	27.11	26.5421	26.5636	NA	28.2235	26.9139	27.5805	26.9842	27.1786	27.5186	hal	Histidine ammonia-lyase {ECO:0000256|ARBA:ARBA00017271, ECO:0000256|RuleBase:RU004479};
A0A0R4IHX2	2	0.12574	0.0471838	0.188735	-1.15115	21.5448	21.1254	20.7256	NA	20.625	NA	NA	NA	22.0999	22.0504	21.5777	20.9751	23.1793	klhdc4	Kelch domain-containing 4 {ECO:0000313|Ensembl:ENSDARP00000134354};
A0A8M9QHD6,Q0P4B4,Q6TGT5	2	0.449008	0.0473434	0.189162	2.02625	24.821	NA	27.2626	24.4684	NA	25.1634	NA	NA	NA	NA	NA	23.0574	24.1531	tagln,tagln2	Transgelin {ECO:0000256|ARBA:ARBA00020331, ECO:0000256|RuleBase:RU361224};,Transgelin {ECO:0000256|ARBA:ARBA00020331};
E7EZM1	2	0.5	0.0474353	0.189317	1.00487	22.7027	23.1877	23.4504	NA	23.315	22.8674	NA	NA	23.234	22.0679	NA	21.8224	21.6767	gba1	Glucosylceramidase {ECO:0000256|RuleBase:RU361188};
A0A8M3AXV0,A0A8M9PVL2,A0A8M9Q7S8,E7FCV8	19	0.72081	0.0475915	0.189728	1.25431	26.8313	26.5933	28.688	27.3475	26.8408	28.3695	26.9114	28.1912	24.8738	27.2363	24.8355	25.6299	26.4579	col6a2	Collagen alpha-2(VI) chain isoform X2 {ECO:0000313|RefSeq:XP_009304443.2};
B8A5I7	5	0.672967	0.0478891	0.190692	0.899885	26.2687	26.4989	25.8372	26.4032	26.4308	27.7473	27.3942	27.0007	25.5593	26.0256	25.979	24.8161	25.5317	ssbp1	Single-stranded DNA-binding protein, mitochondrial {ECO:0000305};
Q567K2	10	0.583723	0.0479416	0.190692	1.00763	25.2798	26.1399	26.3942	25.6241	26.0263	26.2294	24.2878	23.6545	25.3197	23.7889	25.5431	25.7981	24.5517	esd	S-formylglutathione hydrolase {ECO:0000256|ARBA:ARBA00016774, ECO:0000256|RuleBase:RU363068};
A0A0R4INY2,A0A0R4IPF4,A0A0R4IS83,A0A8M3AIN7,A0JMK0,Q75U66	8	0.797908	0.0479933	0.190692	1.66412	24.0871	23.1726	26.2849	23.3075	24.9224	26.2927	25.5349	21.3832	22.6757	21.764	23.3036	24.3037	26.1001	postnb	Periostin isoform X5 {ECO:0000313|RefSeq:XP_021337026.1};
Q6NY77	15	0.524584	0.0481504	0.190975	0.983729	26.4854	26.4359	26.2703	25.721	27.37	28.6146	27.4517	25.5891	25.8655	26.7095	26.4073	26.0796	25.31	unknown	4-hydroxy-2-oxoglutarate aldolase, mitochondrial;
Q5XIZ0	3	0.538976	0.0481714	0.190975	2.02014	24.0241	24.7426	22.8676	24.3973	25.308	24.4886	NA	NA	22.3407	NA	NA	NA	NA	wu:fd14c02	Uncharacterized protein LOC474322 precursor {ECO:0000313|RefSeq:NP_001007055.1};
Q66IB6	7	0.501795	0.0483517	0.191477	-0.969787	25.3257	24.2236	25.887	24.2472	24.6175	NA	NA	26.2208	25.0139	25.6629	25.6415	26.5049	25.2377	hmgb2b	High mobility group box 2b {ECO:0000313|Ensembl:ENSDARP00000058363, ECO:0000313|RefSeq:NP_001004674.1};
A0A8M2B7E8,A0A8M3B1F6,Q7ZU60	2	0.439127	0.0485054	0.191819	-0.840418	23.336	23.0414	22.3333	NA	22.9674	23.1341	NA	NA	23.4071	24.2207	23.7406	23.2078	23.9713	cyp2p10	Cytochrome P450, family 2, subfamily P, polypeptide 10 isoform X2 {ECO:0000313|RefSeq:XP_005160616.1};
Q6NWC1	8	0.731314	0.0485455	0.191819	1.26435	24.3811	23.8671	25.6984	25.7066	25.2256	24.856	NA	21.7852	23.4546	23.3939	24.2984	24.2171	25.6891	vdac1	Voltage-dependent anion-selective channel protein 1 {ECO:0000256|ARBA:ARBA00017554};
A0A0R4IAL5,A0A8M2B1K3,A0A8M2B1Q6,A0A8M2B2D1	2	0.302038	0.0486919	0.192185	-1.54199	23.6246	NA	24.4508	NA	22.3879	21.3917	NA	NA	23.6927	NA	24.0668	24.5676	24.8147	tpm2	Tropomyosin 2 (beta) {ECO:0000313|Ensembl:ENSDARP00000131208};
Q5TZ85	4	0.72477	0.0489014	0.192799	-1.92054	22.7962	22.2065	19.6894	22.6518	NA	NA	NA	25.5087	24.2321	24.4732	21.7701	22.5066	22.1277	cyp2p9	Cytochrome P450, family 2, subfamily P, polypeptide 9 {ECO:0000313|Ensembl:ENSDARP00000028831, ECO:0000313|RefSeq:XP_021324053.1};
A0A8M6YUB5,A0A8M6YUY1,A0A8M6YWS8,A0A8M6Z2U2,A0A8M6Z3F3,A0A8M9P340	15	0.813877	0.0489764	0.192882	1.32787	23.6273	21.9807	25.5447	24.2698	24.1354	25.3439	24.1106	24.4492	21.8214	NA	23.2643	22.6403	22.3398	col12a1b	Collagen alpha-1(XII) chain isoform X4 {ECO:0000313|RefSeq:XP_017208136.2};
Q6DRD0	4	0.721746	0.0491218	0.192925	-1.6511	23.9588	NA	22.7251	NA	22.8339	NA	NA	22.449	25.273	NA	25.1046	24.8544	24.4718	ebna1bp2	EBNA1 binding protein 2-like {ECO:0000313|EMBL:AAI53552.1};
A0A8M9Q0K6,F1QB82	2	0.484104	0.049145	0.192925	0.84299	23.9201	24.1226	24.3762	25.0745	23.9803	NA	NA	NA	23.5793	23.6612	22.9843	23.7793	23.723	sts	Steryl-sulfatase isoform X2 {ECO:0000313|RefSeq:XP_021326890.1};
F1QDB3,F1R5X7,Q6DH64	2	0.304503	0.0492297	0.192925	-1.03216	28.2719	27.7436	28.2691	28.4905	27.9301	26.5368	27.565	29.1527	29.84	28.7806	27.1409	28.0285	29.7853	dhrs11b.2,dhrs11b.1	Dehydrogenase/reductase SDR family member 11-like isoform X1 {ECO:0000313|RefSeq:XP_005157476.1};,Dehydrogenase/reductase (SDR family) member 11b {ECO:0000313|Ensembl:ENSDARP00000049830, ECO:0000313|RefSeq:NP_001002143.2};
Q92005	12	0.669316	0.04927	0.192925	-1.38298	28.4017	27.1896	28.6968	27.7275	28.6995	27.3106	26.6372	27.74	30.0382	26.9116	30.3658	30.9947	28.5088	eef1a	Elongation factor 1-alpha;
A0A8M2BAF5,A8KB74	4	0.51021	0.0492817	0.192925	1.07353	22.5718	23.0357	22.6961	24.2508	22.9658	22.5946	NA	23.6949	NA	21.6224	21.4478	21.5113	21.8989	ca5a	Carbonic anhydrase {ECO:0000256|RuleBase:RU367011};
A0A2R8Q9G7,A0A8M3APY8,E7F5R7	13	0.484086	0.0493115	0.192925	1.06937	24.6596	25.8432	25.1304	25.1401	25.1392	25.032	24.8811	25.6287	22.4347	25.3387	24.197	24.2598	22.8908	myo1cb	Myosin Ic, paralog b {ECO:0000313|Ensembl:ENSDARP00000149786};
Q803X4	4	0.463105	0.049552	0.193482	-1.40419	22.3962	NA	20.8641	21.9222	NA	NA	NA	21.5499	22.8876	NA	22.7402	23.148	23.6611	dcaf13	DDB1- and CUL4-associated factor 13;
Q7T1J9	7	0.580872	0.0495621	0.193482	-2.00517	26.441	25.1671	25.555	25.0019	25.2274	NA	NA	22.8147	28.156	27.2378	28.8599	28.4156	27.9741	rps10	Ribosomal protein S10 {ECO:0000313|EMBL:AAH67658.1, ECO:0000313|Ensembl:ENSDARP00000045900, ECO:0000313|RefSeq:NP_957440.1};
A5A4L9	17	0.348812	0.0497361	0.193949	-0.865231	25.147	25.2791	24.8861	24.0575	25.1351	25.2682	23.6603	25.9873	24.7508	26.313	25.9952	24.7354	25.6958	supt16h	FACT complex subunit {ECO:0000256|RuleBase:RU367052};
Q7T3B8	4	0.428636	0.0498557	0.194169	-1.30088	24.142	NA	23.1053	NA	23.4442	NA	NA	NA	25.5114	NA	24.2258	24.3091	24.2563	naa10	N-terminal amino-acid N(alpha)-acetyltransferase NatA {ECO:0000256|ARBA:ARBA00026110};
F1QPA8	7	0.307205	0.0499013	0.194169	1.12714	25.0448	25.0038	25.4166	24.6661	26.0394	27.1723	NA	22.9987	24.8305	24.8266	24.1373	24.7013	25.7005	sult3st1	Sulfotransferase {ECO:0000256|RuleBase:RU361155};
A9LDD9	29	0.482342	0.0501036	0.194744	0.759843	28.0553	28.3851	27.6448	28.1816	29.0397	28.2627	29.0973	27.8538	26.9519	28.5108	27.553	27.3566	27.8259	shmt2	glycine hydroxymethyltransferase {ECO:0000256|ARBA:ARBA00012256};
A0A8M1NCQ8,A0A8M2B6U9	8	0.631027	0.0503648	0.195451	-0.966269	23.447	23.295	22.2808	23.6796	22.2135	NA	NA	24.8428	23.3593	24.0277	24.142	23.2678	23.3614	pdcd11	Protein RRP5 homolog {ECO:0000313|RefSeq:NP_001082837.2};
Q6PHD8,Q8AW82	9	0.56771	0.0503948	0.195451	-1.1698	25.9009	24.8601	25.7187	25.0632	25.5189	25.1532	NA	23.9747	27.5798	27.0929	26.9978	26.0929	26.8577	pa2g4b,pa2g4a	Proliferation-associated 2G4, b {ECO:0000313|EMBL:AAH71536.1, ECO:0000313|Ensembl:ENSDARP00000016160};,Novel protein similar to human proliferation-associated 2G4 protein (PA2G4) {ECO:0000313|EMBL:CAD58759.1};
Q1RM52	8	0.491027	0.0505921	0.195526	1.04703	25.1054	25.2794	25.4698	26.04	25.365	25.9905	NA	NA	25.3596	23.3604	24.6948	25.8297	23.6649	si:busm1-211o13.10	Thymidylyltransferase {ECO:0000313|RefSeq:NP_001035462.1};
Q6NUW5	6	0.598257	0.0506021	0.195526	-1.66683	24.5907	22.9364	24.1828	22.8359	24.6111	23.8414	NA	21.4648	26.4463	25.7027	25.6072	26.3305	26.5386	anp32e	Acidic leucine-rich nuclear phosphoprotein 32 family member E;
Q5I0F8	2	0.499995	0.0506399	0.195526	-1.70112	23.0059	21.6055	NA	22.365	NA	NA	NA	NA	NA	NA	24.9565	23.048	23.0546	cdc40	Cell division cycle 40 homolog (S. cerevisiae) {ECO:0000313|EMBL:AAH88381.1};
Q503C0	10	0.649165	0.050641	0.195526	-1.18676	24.4505	23.4076	23.2846	25.2923	23.4774	23.1084	24.5724	23.6474	25.6463	23.3341	26.3337	25.3633	25.9385	fkbp3	peptidylprolyl isomerase {ECO:0000256|PROSITE-ProRule:PRU00277};
F1QDE0,Q7ZWA7	2	0.424281	0.0506878	0.195526	2.12637	23.0372	21.0157	24.369	22.0387	26.1961	26.4365	23.9663	20.1338	NA	22.6138	20.1986	22.0118	24.4286	slc25a10a,slc25a10b	Mitochondrial dicarboxylate carrier isoform X1 {ECO:0000313|RefSeq:XP_002661286.1};,Mitochondrial dicarboxylate carrier {ECO:0000313|RefSeq:NP_957466.1};
D3XD67	4	0.355543	0.0507674	0.195622	-1.0599	24.9051	24.4362	25.4954	24.3324	23.3911	NA	23.9795	25.9987	25.4721	26.0799	25.3807	23.5553	25.8342	ugt1b5	UDP-glucuronosyltransferase {ECO:0000256|RuleBase:RU362059};
F1Q5L6,Q6NWH7	8	0.388073	0.0509224	0.19594	-0.852663	24.8192	24.2797	24.7696	24.6301	24.6264	23.6588	NA	NA	25.7938	25.0375	25.7211	24.2855	25.39	ddx5	RNA helicase {ECO:0000256|ARBA:ARBA00012552};
E7FCZ2	2	0.498575	0.0509597	0.19594	2.32754	23.1908	24.7424	NA	NA	NA	NA	NA	21.6666	NA	23.1632	NA	NA	NA	fk35b11	Actinoporin-like protein {ECO:0000313|Ensembl:ENSDARP00000106897, ECO:0000313|RefSeq:NP_001280600.1};
A0A8M2B763,A0A8M3AKM7,A0A8M3AW06,Q504G3,Q7SXY7,Q7SY18	6	0.621095	0.0510669	0.196141	-1.1523	27.006	27.0639	26.68	26.1523	26.3787	25.6127	NA	25.299	27.8655	28.9093	27.28	27.7219	28.1031	cyp46a1.4,cyp46a1.1,cyp46a1.2	Cytochrome P450, family 46, subfamily A, polypeptide 1, tandem duplicate 4 isoform X1 {ECO:0000313|RefSeq:XP_005160404.1};,Cytochrome P450, family 46, subfamily A, polypeptide 1, tandem duplicate 1 isoform X1 {ECO:0000313|RefSeq:XP_009292818.1};,Uncharacterized protein LOC393433 isoform X1 {ECO:0000313|RefSeq:XP_009292815.1};
A0A8M6YXS6,F1QV31,Q6NWF6	5	0.469371	0.0514853	0.197341	-1.33619	29.0917	29.2786	29.3399	28.1534	29.3199	29.0822	25.3673	29.2939	30.5154	29.4355	28.4969	30.6726	30.1442	krt5,krt8	Keratin 5 isoform X1 {ECO:0000313|RefSeq:XP_017209104.1};,Keratin, type II cytoskeletal 8;
F8W4V6,Q0P482	2	0.498987	0.051535	0.197341	1.13685	22.4707	22.4012	23.2419	NA	23.8719	22.8942	NA	22.4164	21.4088	23.2872	NA	21.9028	20.812	grsf1	G-rich RNA sequence-binding factor 1 {ECO:0000313|Ensembl:ENSDARP00000124123};
A7MBU9	4	0.412496	0.0515699	0.197341	0.867437	24.1325	24.1849	24.0922	25.1812	25.1567	24.2161	NA	22.7916	23.6211	NA	24.3544	23.7995	23.9274	cmbl	Carboxymethylenebutenolidase homolog {ECO:0000256|ARBA:ARBA00014180};
Q503F8	13	0.464058	0.0516003	0.197341	0.678603	25.4356	26.0022	25.6619	25.6806	25.6438	25.3231	26.3377	25.2209	25.2415	25.9269	24.75	24.5881	24.8503	crot	Peroxisomal carnitine O-octanoyltransferase {ECO:0000313|RefSeq:NP_001018161.1};
A0A8M2B3J4,A0A8M2B3R2,A0A8M2B4A2,E9QBV1	11	0.257349	0.0516805	0.197436	0.706347	24.6732	25.099	25.194	24.9769	25.1183	NA	NA	24.0304	24.0958	24.7631	24.7173	24.2707	24.4668	cltcb	Clathrin heavy chain {ECO:0000256|PIRNR:PIRNR002290};
A0A8M2BIA6,A0A8M9PZU3,A3KMS9,Q3ZB92,Q6DBV8,Q7T374	3	0.508529	0.0521352	0.19896	-0.987759	25.9975	24.5038	25.5619	25.1233	25.4022	26.3938	26.0368	27.5617	25.4532	27.9256	25.899	26.0498	26.0591	prkacbb,prkacaa,prkacab,prkacba	cAMP-dependent protein kinase {ECO:0000256|ARBA:ARBA00012444};,cAMP-dependent protein kinase catalytic subunit alpha {ECO:0000256|ARBA:ARBA00020608};,cAMP-dependent protein kinase catalytic subunit alpha {ECO:0000256|ARBA:ARBA00020608};,cAMP-dependent protein kinase {ECO:0000256|ARBA:ARBA00012444};
F1QGH9,F6P3G4	5	0.290582	0.0523129	0.199417	-0.675829	25.0347	23.9224	24.776	24.5061	25.0801	24.8474	25.0489	24.794	25.7833	25.4436	25.243	25.1097	25.8623	psmd11b,psmd11a	26S proteasome non-ATPase regulatory subunit 11B;,26S proteasome non-ATPase regulatory subunit 11A;
D3XD65	3	0.64703	0.0523665	0.199417	1.5443	22.9896	NA	NA	24.4423	NA	23.596	NA	NA	21.1497	23.3602	NA	22.4175	22.972	ugt1b4	UDP-glucuronosyltransferase {ECO:0000256|RuleBase:RU362059};
E7F0M3,Q5RGU1	2	0.4613	0.0524869	0.199663	1.79915	24.7038	NA	NA	NA	26.2031	NA	NA	23.5352	24.5641	NA	25.381	24.7393	23.8001	coq8ab,coq8a	Atypical kinase COQ8A, mitochondrial {ECO:0000256|ARBA:ARBA00018535};,Atypical kinase COQ8A, mitochondrial {ECO:0000305};
A0A8M2B9Q7	9	0.565707	0.052609	0.199914	1.22611	24.6238	25.4254	25.5294	NA	26.1685	24.3145	NA	22.1557	23.5861	24.883	24.3847	25.0006	24.7901	thnsl1	Threonine synthase-like 1 {ECO:0000313|RefSeq:XP_005162612.4};
A0A8M6Z3T1,B8JIB1,Q4QRK0	3	0.654259	0.0528649	0.200193	-1.14779	22.8901	21.489	22.5167	22.8356	22.4233	NA	NA	NA	24.4748	NA	22.31	23.2842	23.7869	metap1	Methionine aminopeptidase {ECO:0000256|RuleBase:RU003653};
A0A0R4INK2,Q803Z1	2	0.495726	0.052876	0.200193	1.04771	23.7215	24.4434	23.7172	25.1716	23.6491	NA	NA	NA	NA	23.6841	23.6233	22.6065	22.8766	uap1	UDP-N-acetylglucosamine pyrophosphorylase 1 {ECO:0000313|Ensembl:ENSDARP00000135567};
A0A286Y8B5,Q7ZUX4	12	0.596044	0.0529014	0.200193	-0.941102	27.2745	26.9821	27.1471	27.0061	26.4125	27.6378	25.6383	26.0459	28.0563	28.4976	28.0976	27.5308	28.2423	rdh1	Retinol dehydrogenase 1 {ECO:0000313|Ensembl:ENSDARP00000143394};
Q6PFU1	4	0.547312	0.0529154	0.200193	0.989276	23.9561	23.7879	24.9218	NA	24.5285	24.5646	NA	NA	22.9754	NA	22.8864	23.9751	24.0088	cd81a	Tetraspanin {ECO:0000256|RuleBase:RU361218};
A0A0A0MPM8,A0A8M1PS14,A0A8M2B723,A0A8M2BI91,A0A8M3ALY5,A0A8M3AM06,A0A8M3AU85,A0A8M3AUG8,A0A8M3B579,A0A8M6YZW6,A0A8M6YZY9,A0A8M6Z0D4,A0A8M6Z1H8,A0A8M9PJB5,A0A8M9PPT2,A0A8M9PPZ3,A0A8M9PQ13,A0A8M9Q2K3,A0A8M9Q2L6,A0A8M9Q7T9,A0A8M9Q7V1,A0A8M9QCS9,A0A8M9QD92,A0A8M9QDB1,A0A8M9QIH4,B3DK63,F6NKM9,F6NNU9,F6PEQ5	2	0.489225	0.0529625	0.200193	1.24038	23.9793	NA	24.8232	24.7893	NA	NA	NA	NA	23.0766	NA	23.1229	23.8118	24.252	nlrc10,si:dkey-222h21.3,si:ch211-114l13.1,si:ch211-236p5.3,si:dkey-222h21.2,si:ch73-236c18.6,LOC103908614,si:dkey-222h21.11,si:ch211-114l13.13,si:dkey-222h21.10,si:ch73-236c18.5,si:ch73-236c18.7,si:ch211-15j1.5,si:dkey-222h21.8,si:ch73-236c18.2,si:dkey-222h21.4,si:dkey-222h21.7,unknown,si:ch211-15j1.1,LOC100333957,si:dkey-222h21.5,si:dkey-222h21.1,si:dkey-222h21.9	Protein NLRC3 {ECO:0000313|RefSeq:XP_009293986.1};,Protein NLRC3-like {ECO:0000313|RefSeq:XP_001335224.6};,Protein NLRC3 {ECO:0000313|RefSeq:XP_005160267.1, ECO:0000313|RefSeq:XP_021333539.1};,Protein NLRC3 {ECO:0000313|RefSeq:XP_002660670.3, ECO:0000313|RefSeq:XP_005171099.1};,NACHT, LRR and PYD domains-containing protein 3 {ECO:0000313|RefSeq:XP_009294061.1};,Protein NLRC3-like isoform X2 {ECO:…
E7EZE2	6	0.532196	0.0532032	0.20089	-0.935437	24.8892	25.0442	NA	23.8925	23.8599	NA	NA	26.0074	24.872	25.1292	24.9355	25.0417	25.2199	stt3b	dolichyl-diphosphooligosaccharide--protein glycotransferase {ECO:0000256|ARBA:ARBA00012605};
Q7ZVB1	2	0.492744	0.0532886	0.201	-1.24393	24.8669	25.271	23.6808	23.3166	NA	NA	NA	NA	24.1804	25.8326	25.9916	25.237	25.4253	chmp1b	Charged multivesicular body protein 1b;
A0A8M2B9G8,Q0P436	2	0.484941	0.0536159	0.201981	1.39742	25.2557	25.807	25.1216	26.8105	26.2424	25.4025	NA	25.357	22.2615	NA	25.6889	24.6103	NA	tmem14ca,tmem14c	Transmembrane protein 14C {ECO:0000256|ARBA:ARBA00039421};,Transmembrane protein 14C;
F1QC84	6	0.489968	0.0537524	0.201981	-1.63189	22.8009	NA	22.0376	21.767	21.3344	NA	NA	21.2972	23.771	21.6747	24.6284	23.7778	24.9201	f13a1a.1	Coagulation factor XIII, A1 polypeptide a, tandem duplicate 1 {ECO:0000313|Ensembl:ENSDARP00000120334};
Q641M4,Q7T2C6	4	0.503939	0.0537684	0.201981	1.35186	24.5794	25.3776	25.0888	25.1645	25.1292	24.0473	26.7245	21.5436	25.2314	25.1477	25.4274	23.3191	22.7515	unknown,rab7a	Uncharacterized protein LOC449549 {ECO:0000313|RefSeq:NP_001005591.1, ECO:0000313|RefSeq:XP_009303958.1};,RAB7, member RAS oncogene family {ECO:0000313|EMBL:AAH54602.1};
O73872	12	0.55127	0.0537749	0.201981	0.958653	28.9423	29.815	29.2415	29.6468	28.0681	30.1833	29.575	29.0323	28.0877	29.0655	29.1483	26.7913	28.6524	sod1	Superoxide dismutase [Cu-Zn];
Q8JHH1	3	0.457093	0.0540637	0.202445	-1.14837	26.0346	25.1568	25.9332	25.7364	24.5561	NA	NA	27.9075	25.1868	27.2164	26.4812	26.7494	25.4225	snrpd1	Small nuclear ribonucleoprotein Sm D1 {ECO:0000256|RuleBase:RU365054};
Q4VBR7	4	0.657708	0.0541242	0.202445	-1.08886	25.7939	24.5991	25.3629	25.7838	25.0021	23.5014	27.2473	26.209	26.5479	27.4334	26.0639	25.6271	26.1485	nmt1a	Glycylpeptide N-tetradecanoyltransferase {ECO:0000256|RuleBase:RU000586};
F1R166,Q7SXU5	4	0.667715	0.0541599	0.202445	-1.74216	24.884	24.1595	22.3846	NA	24.6236	NA	NA	27.246	25.5935	26.8353	25.3035	23.1586	24.6516	eif4a2	Eukaryotic initiation factor 4A-II {ECO:0000256|ARBA:ARBA00040861};
Q6DGY8,Q6GQM3,Q7SXN6	2	0.440669	0.0542965	0.202445	1.01606	25.6303	26.7283	26.4795	26.2258	25.5263	NA	NA	25.8237	25.6568	25.49	25.8443	23.6059	24.9227	psma6b,psma6l,psma6a	Proteasome subunit alpha type {ECO:0000256|RuleBase:RU000551};,Proteasome subunit alpha type {ECO:0000256|RuleBase:RU000551};,Proteasome subunit alpha type {ECO:0000256|RuleBase:RU000551};
A0A8M1P332,B8JI44,Q1RLY6	18	0.417421	0.0543293	0.202445	0.738355	27.7277	28.3737	28.3691	28.3541	28.597	28.1828	26.7043	27.4488	27.6566	26.8191	27.4686	27.3384	27.4194	kmo	Kynurenine 3-monooxygenase {ECO:0000256|HAMAP-Rule:MF_03018};
A0A8M2B7R8,A0A8M2B7S0,A0A8M2B812,A0A8M3ATF1,A0A8M3AWF8,Q503Z0	2	0.491413	0.0543742	0.202445	1.47312	23.6895	23.4801	25.1058	NA	24.2503	NA	NA	NA	NA	NA	22.5652	23.046	NA	tpd52l1	Tumor protein D53 isoform X5 {ECO:0000313|RefSeq:XP_005160878.1};
A0A8M1Q1I0,A0A8M2B984,A0A8M6YW24,E7EYC1	2	0.486233	0.0543779	0.202445	-1.5468	22.9484	21.6594	NA	NA	NA	NA	NA	NA	23.5663	22.8266	22.6238	23.2653	23.7491	tfcp2	Alpha-globin transcription factor CP2 isoform X3 {ECO:0000313|RefSeq:XP_001336482.2};
A0A8M1NUZ9	2	0.266837	0.0544259	0.202445	-1.10426	24.4111	23.6598	23.4253	24.0519	24.0535	NA	NA	NA	25.5865	25.8986	23.2756	25.1143	24.6344	comtd1	Catechol O-methyltransferase domain-containing protein 1 precursor {ECO:0000313|RefSeq:NP_001157280.1};
A0A8M6Z9N0,B8A483	2	-0.167981	0.0544646	0.202445	-1.57864	20.4335	19.1706	NA	NA	NA	NA	NA	NA	20.2699	NA	21.0555	20.6828	20.9888	phf3	PHD finger protein 3 isoform X2 {ECO:0000313|RefSeq:XP_017214334.1};
Q566P4	5	0.517592	0.0544652	0.202445	-1.08451	22.6213	NA	21.9897	NA	21.7037	NA	NA	NA	22.9723	22.4295	23.1976	23.4476	22.609	serpinh2	Uncharacterized protein LOC554550 precursor {ECO:0000313|RefSeq:NP_001017564.1};
Q502B4	4	0.434183	0.0546645	0.202827	-0.935919	24.1534	23.4768	23.8694	23.6395	23.548	NA	NA	NA	24.4582	25.8646	24.3581	23.8662	24.2996	ddx47	RNA helicase {ECO:0000256|ARBA:ARBA00012552};
Q90Z77	4	0.513511	0.0546815	0.202827	0.856437	25.0391	24.6784	26.1467	25.5891	25.4611	25.2234	NA	24.8816	NA	NA	24.7661	24.1059	24.4996	htatip2	Oxidoreductase HTATIP2 {ECO:0000256|ARBA:ARBA00039778};
A0A8M2BGJ7,Q68EH2	2	0.480961	0.0552513	0.204728	1.11293	23.6117	23.8326	25.4257	23.9263	24.7498	22.9067	NA	NA	22.5857	23.6843	21.8584	23.2363	23.9117	ak1	Adenylate kinase isoenzyme 1 {ECO:0000256|HAMAP-Rule:MF_03171};
A0A8M3AIM9,A4FVH7	12	0.382501	0.0553908	0.205032	1.26865	24.6713	25.2522	26.045	26.3932	26.0279	25.2136	22.9015	22.0505	24.8275	23.6685	24.8066	23.7935	25.075	hao1	Hydroxyacid oxidase 1 isoform X1 {ECO:0000313|RefSeq:XP_009291053.1};
Q7T2C0	2	0.464696	0.0555253	0.205317	0.880282	24.6684	25.5818	24.7531	25.5418	24.5167	25.6134	24.4046	24.4566	23.6992	23.8444	25.4275	NA	23.5137	slc22a2	Solute carrier family 22 member 1 {ECO:0000256|ARBA:ARBA00039900};
F1QPT3,Q1LVF8	10	0.418664	0.0557036	0.205764	0.719593	25.3162	25.0991	25.6502	25.9835	25.6767	25.9706	NA	NA	25.1381	24.3738	25.1364	25.1137	25.02	gmds	GDP-mannose 4,6-dehydratase {ECO:0000256|ARBA:ARBA00011989};
A8E4Z0	3	0.61065	0.055856	0.206113	0.896793	23.9717	24.256	24.7911	23.4731	24.8422	24.9418	NA	22.0781	23.6832	24.2392	23.7922	23.7811	23.8104	fars2	phenylalanine--tRNA ligase {ECO:0000256|ARBA:ARBA00012814};
A0A8M3AZY9,A5PMV6	3	0.146294	0.0559576	0.206275	-0.994524	22.7182	NA	21.5063	22.6132	22.3302	NA	NA	NA	23.4914	23.0673	NA	22.9723	23.0467	alg9	Mannosyltransferase {ECO:0000256|RuleBase:RU363075};
A0A0S2I7K2,A0A8M2B3M1,A0A8M9QJN2,B3DI32,F6NHA0	4	0.617881	0.056105	0.206605	1.08249	25.2757	25.2348	26.1399	25.7814	25.7403	27.5423	24.4633	23.8137	24.1225	24.338	24.3011	25.6219	26.2098	vclb,vcla	Metavinculin {ECO:0000256|ARBA:ARBA00033411};,Metavinculin {ECO:0000256|ARBA:ARBA00033411};
A0A0R4IVV0	41	0.162429	0.0562615	0.206968	-0.942384	26.6895	26.9995	26.4469	26.5465	26.6826	26.6576	23.977	27.7448	26.953	26.9531	27.2637	26.9382	27.1115	mttp	Microsomal triglyceride transfer protein large subunit {ECO:0000303|PubMed:15614773};
Q66I65	3	0.36678	0.0564064	0.207222	0.986721	25.4479	27.1152	25.0507	27.3644	25.4106	24.9895	NA	25.5151	25.2841	24.8083	24.7139	24.6697	25.0052	mpc2a	Mitochondrial pyruvate carrier {ECO:0000256|RuleBase:RU363100};
A0A8M6YXS2,F1QFC4	5	0.714717	0.0564466	0.207222	-1.86139	21.5455	18.6421	NA	21.6568	NA	NA	NA	23.4418	21.999	22.8891	21.8789	20.3758	21.4803	noc2l	Nucleolar complex protein 2 homolog isoform X1 {ECO:0000313|RefSeq:XP_017209089.1};
Q7T3F8	7	0.270365	0.0565555	0.207409	-1.86949	23.3831	NA	NA	21.7807	NA	NA	NA	25.3467	22.974	23.794	23.1573	23.1959	23.4331	bysl	Bystin {ECO:0000313|EMBL:AAH53134.1, ECO:0000313|RefSeq:NP_957400.1};
Q1LXJ1,Q1LXJ7,Q6DHB6,Q9PWD8	2	0.45835	0.05677	0.207982	0.842098	24.5292	25.2972	25.2678	24.8516	24.6227	24.4782	NA	NA	NA	24.2669	23.2979	24.573	24.1079	krt17,cyt1l,krt91,cyt1	Keratin 17 {ECO:0000313|Ensembl:ENSDARP00000095774, ECO:0000313|RefSeq:NP_001076574.1};,Type I cytokeratin, enveloping layer,-like {ECO:0000313|EMBL:AAI63011.1, ECO:0000313|Ensembl:ENSDARP00000095806};,Keratin 91 {ECO:0000313|Ensembl:ENSDARP00000000221, ECO:0000313|RefSeq:NP_001003445.1};,Type I cytokeratin {ECO:0000313|EMBL:AAD52042.1, ECO:0000313|Ensembl:ENSDARP00000028148, ECO:0000313|RefSeq:N…
A3KP84	9	0.322745	0.0569073	0.208168	-0.662868	25.175	25.3935	25.0789	23.9044	25.2114	24.7469	24.726	25.0755	25.6323	25.7879	25.6191	25.2448	25.6787	bdh1	D-beta-hydroxybutyrate dehydrogenase, mitochondrial {ECO:0000313|RefSeq:NP_001082978.1};
Q5BLE8	19	0.360003	0.056941	0.208168	-1.0518	25.7795	25.6975	25.6092	26.0531	25.7233	24.5898	23.8489	24.2794	26.6856	26.3112	26.7115	26.4796	27.3653	retsat	All-trans-retinol 13,14-reductase {ECO:0000303|PubMed:17253779};
Q6PC13	11	0.484535	0.0569956	0.208168	0.809162	27.7397	28.4615	28.0575	27.8122	28.1997	28.0576	28.2769	25.8557	27.8354	26.6176	27.9958	27.891	27.8149	phb2a	Prohibitin {ECO:0000256|RuleBase:RU366048};
F1RBY1	4	0.465423	0.0572053	0.208613	-1.64326	23.0522	NA	21.2459	23.1795	22.2663	NA	NA	NA	24.9289	NA	24.2688	22.4237	NA	akap1b	A kinase (PRKA) anchor protein 1b {ECO:0000313|Ensembl:ENSDARP00000099189};
Q6DGY8,Q7SXN6	4	0.266397	0.0572421	0.208613	-0.695593	27.3195	26.6945	27.1808	26.3329	27.033	27.4595	NA	26.996	27.892	27.883	27.9832	27.4936	27.5666	psma6b,psma6a	Proteasome subunit alpha type {ECO:0000256|RuleBase:RU000551};,Proteasome subunit alpha type {ECO:0000256|RuleBase:RU000551};
Q08BA1	34	0.323814	0.0573035	0.208613	0.775776	30.8901	31.3897	31.2355	31.005	31.4662	31.3559	31.2158	28.9038	31.2029	30.5757	31.0081	30.4193	30.9036	atp5fa1	ATP synthase subunit alpha {ECO:0000256|RuleBase:RU003551};
Q6PC49	10	0.474361	0.0573511	0.208613	-1.21139	24.8944	24.9029	25.3069	24.2098	25.2665	22.9072	23.139	23.3516	25.4912	27.1551	25.9978	25.434	25.5709	ndufa13	NADH dehydrogenase [ubiquinone] 1 alpha subcomplex subunit 13 {ECO:0000256|ARBA:ARBA00018192, ECO:0000256|RuleBase:RU368034};
A0A8M3AM99,A0A8M3AN10,A0A8M3AUQ1,A0A8M3AUQ6,A0A8M3AXP5,A0A8M3AXQ0,A0A8M3B5I6,B7ZUU8	3	0.62477	0.0574221	0.208659	-0.886996	23.4667	22.1231	23.6153	23.3657	22.7916	NA	NA	NA	23.6606	24.4632	23.5337	24.0766	23.5704	ap3d1	AP-3 complex subunit delta-1 isoform X3 {ECO:0000313|RefSeq:XP_009294540.1};
Q7SZD2	3	0.66205	0.0575056	0.208712	1.74204	24.2184	NA	NA	NA	NA	NA	25.6701	NA	23.9319	23.1	25.1051	23.794	23.7092	pdap1a	Pdgfa-associated protein 1a {ECO:0000313|Ensembl:ENSDARP00000066392};
A0A8M9QPQ0,B8QSI4	3	0.44178	0.0575535	0.208712	0.961949	24.0199	24.5077	24.4365	24.846	24.1506	24.7823	NA	23.6864	21.9851	24.9571	23.8748	24.0975	22.895	a2ml	Alpha-2-macroglobulin-like isoform X1 {ECO:0000313|RefSeq:XP_021336995.1};
A0A8M2BDU6,A0A8M9P9R7,A0A8M9PKZ8,F1Q6F0,F8W2U7	3	0.54803	0.0577125	0.209076	-0.905266	24.452	22.9843	24.3748	23.6364	24.5002	24.2956	NA	25.3249	24.3049	25.9992	23.8288	25.0773	24.6462	phkb	Phosphorylase b kinase regulatory subunit {ECO:0000256|RuleBase:RU364123};
A0A8M9PKW2,A0A8M9PYI5,A0A8M9Q417	3	0.662194	0.0577961	0.209167	1.65435	23.3429	23.4073	23.1007	24.3196	23.8673	NA	NA	NA	22.0194	NA	NA	NA	NA	acacb	acetyl-CoA carboxylase {ECO:0000256|ARBA:ARBA00013058};
Q7ZUF5	3	0.501425	0.0587334	0.212241	-1.27363	23.9991	NA	21.9768	24.5283	23.1042	NA	NA	NA	25.4435	24.3401	23.6764	24.6645	24.2589	tm9sf2	Transmembrane 9 superfamily member {ECO:0000256|RuleBase:RU363079};
Q7SXC0	4	0.665952	0.0587644	0.212241	1.03717	24.9259	24.5573	24.3881	26.1484	26.7229	25.3706	24.8574	24.3839	24.1099	24.9931	23.7277	NA	NA	cel.1	Carboxylic ester hydrolase {ECO:0000256|RuleBase:RU361235};
A0A8M1NX95,B8JMA1,B8JMA7,B8JMA8,F1QH37	2	0.40893	0.0589552	0.212715	-1.84266	26.8981	25.7908	22.5209	26.9966	26.5823	27.9936	NA	NA	26.3034	29.7522	27.8477	28.0842	27.1099	ugt2a1,ugt2a6,ugt2a4	UDP glucuronosyltransferase 2 family, polypeptide A1 precursor {ECO:0000313|RefSeq:NP_001177979.1};,UDP-glucuronosyltransferase {ECO:0000256|RuleBase:RU362059};,UDP-glucuronosyltransferase {ECO:0000256|RuleBase:RU362059};
Q6PEI8	6	0.548979	0.0592372	0.213517	-0.762039	25.7208	25.8971	25.3256	25.7705	24.8859	24.8196	NA	NA	26.4407	25.5813	26.0761	26.5243	25.8865	aprt	Adenine phosphoribosyltransferase {ECO:0000256|ARBA:ARBA00017366};
A0A8M2B5B6,A0A8M2BCL2,A0A8M2BCP3,A0A8M3BDW6,A0A8M9PK72,A0A8M9PXP3,F1QQE5,F1QXB0,Q9DGM6	3	0.632905	0.0597105	0.215006	-1.78111	22.1419	21.5416	NA	NA	20.1978	NA	NA	23.4034	21.3308	23.0428	NA	24.2111	21.266	sptb,sptbn2,sptbn1	Spectrin beta chain {ECO:0000256|PIRNR:PIRNR002297};,Spectrin beta chain {ECO:0000256|PIRNR:PIRNR002297};,Spectrin beta chain {ECO:0000256|PIRNR:PIRNR002297};
Q7ZVB0	8	0.395776	0.059887	0.215424	0.669217	24.4069	24.4727	24.925	24.6379	24.6457	25.026	NA	NA	23.6369	24.3283	24.0731	24.3395	23.9836	parp3	Poly [ADP-ribose] polymerase {ECO:0000256|RuleBase:RU362114};
A0A0R4I9J2	7	0.611069	0.0600738	0.215776	-1.28589	24.5506	25.1421	21.7713	23.9254	NA	24.2776	NA	24.6905	23.6737	25.5259	25.823	25.8728	24.8039	si:ch1073-13h15.3	All-trans-retinol 13,14-reductase {ECO:0000313|RefSeq:XP_003199610.1};
A0A8M6YTG6,A0A8M9NZA7,A0A8M9P7X5,A0A8M9P7X6,A0A8M9PD45,A0A8M9PD48,A0A8M9PJI2,A0A8M9PMH2,A0A8M9PMH6,F1Q4Y0	5	0.393581	0.0601056	0.215776	-0.818541	23.0929	22.5034	22.78	23.1108	22.761	22.4902	NA	NA	23.5871	NA	24.0503	23.8529	22.7003	arhgef1b	Rho guanine nucleotide exchange factor 1 isoform X6 {ECO:0000313|RefSeq:XP_017206841.2};
A0JPF3,Q802U9	3	0.664179	0.0605168	0.216975	1.01898	23.0939	25.1385	22.3366	23.4189	22.9811	23.4569	23.6772	NA	22.9301	21.8276	22.6592	22.5133	NA	papss2a,papss2b	3'-phosphoadenosine 5'-phosphosulfate synthase 2a {ECO:0000313|RefSeq:NP_001071235.1};,3'-phosphoadenosine 5'-phosphosulfate synthase 2 {ECO:0000313|EMBL:AAH68346.1, ECO:0000313|Ensembl:ENSDARP00000073570};
Q58EB4	8	0.720494	0.0605609	0.216975	0.946363	25.8069	26.186	25.6629	25.3679	26.8222	27.7132	25.9282	26.6044	24.7657	25.5491	25.8146	24.2651	25.0034	hibch	3-hydroxyisobutyryl-CoA hydrolase, mitochondrial;
Q6PBX8	8	0.267026	0.0608697	0.217862	1.12558	27.4093	27.8634	27.9446	27.8905	27.8942	27.9933	28.2463	23.8365	27.1578	27.841	27.7989	27.1948	27.2499	ndufv2	NADH dehydrogenase [ubiquinone] flavoprotein 2, mitochondrial {ECO:0000256|ARBA:ARBA00021380};
B7ZD93	2	0.487442	0.0612548	0.218862	0.981672	22.8233	23.6362	NA	22.9365	23.5801	NA	NA	NA	21.9867	NA	22.3215	22.254	23.0481	mtres1	Mitochondrial transcription rescue factor 1 {ECO:0000313|Ensembl:ENSDARP00000114411};
Q5RH29	5	0.505937	0.0612716	0.218862	0.703032	24.3492	24.4626	24.8371	25.0895	24.1873	24.9272	NA	NA	23.7721	24.0578	24.4868	23.6401	24.032	itih2	Inter-alpha-trypsin inhibitor heavy chain 2 {ECO:0000313|Ensembl:ENSDARP00000066932};
Q6PBP3	7	0.342131	0.0615235	0.219421	-0.760056	27.0306	26.2493	26.651	26.3456	27.0526	NA	NA	26.6056	27.2017	27.9319	27.5542	27.6006	27.1139	prxl2a	Peroxiredoxin-like 2A;
F1Q713	22	0.324294	0.0615509	0.219421	0.581017	29.8819	30.4827	30.3712	30.3226	30.0082	29.9812	29.8687	28.9788	29.6134	29.6129	29.8726	29.8057	29.665	sord	Sorbitol dehydrogenase {ECO:0000256|ARBA:ARBA00026132};
A0A2R8QJA0,A0A8M1NZ82,A0A8M3APH6,A0A8M6YY91,A0A8M6YZ52,A0A8M6Z6C9,A0A8M6Z6X1,A0A8M9PK80,A0A8M9PK85,A0A8M9PKW2,A0A8M9PXQ3,A0A8M9PYI5,A0A8M9Q3F2,A0A8M9Q3F9,A0A8M9Q417,A0A8M9Q8Q1,A0A8M9QE14,A0A8M9QE20,F6P055	5	0.440151	0.0618586	0.220297	1.13354	25.2582	25.8169	24.8414	27.5262	25.2367	25.7039	NA	NA	25.663	25.0551	25.2336	23.5162	23.9896	acaca,LOC103909985,acacb	acetyl-CoA carboxylase {ECO:0000256|ARBA:ARBA00013058};,Acetyl-CoA carboxylase-like {ECO:0000313|RefSeq:XP_009296635.1};,acetyl-CoA carboxylase {ECO:0000256|ARBA:ARBA00013058};
B8A4H6,Q7SZR4,Q7T3G4	3	0.520953	0.0619199	0.220297	1.02838	23.9063	23.67	24.1928	25.5262	23.6766	24.5629	24.614	NA	23.7839	22.0284	24.8631	22.6088	23.4427	pgam1b,pgam1a,pgam2	Phosphoglycerate mutase {ECO:0000256|RuleBase:RU004511};,Phosphoglycerate mutase {ECO:0000256|RuleBase:RU004511};,Phosphoglycerate mutase {ECO:0000256|RuleBase:RU004511};
F1Q8W8	6	0.644274	0.0622501	0.221251	-1.14489	25.8088	24.1468	26.0017	27.3047	24.5203	23.948	NA	26.6156	26.7034	26.2935	25.3628	26.1185	26.8815	calr	Calreticulin {ECO:0000256|PIRNR:PIRNR002356};
A5PLI6	3	0.375257	0.0623976	0.221526	1.10641	25.9168	26.6483	26.0171	26.2003	26.9765	26.5077	NA	NA	23.8811	26.5026	24.2242	25.5778	26.632	coq9	Ubiquinone biosynthesis protein {ECO:0000256|RuleBase:RU366063};
A0A8M9Q418,E7F9Y7	5	0.497024	0.0624514	0.221526	0.873407	25.8897	25.3018	26.5671	26.2381	26.8214	26.7033	NA	NA	24.9151	25.6665	25.3175	24.8899	26.4758	abhd10b	Palmitoyl-protein thioesterase ABHD10, mitochondrial {ECO:0000256|ARBA:ARBA00039314};
A0A0A0MPL5,Q08C47	2	0.305905	0.062625	0.221701	1.38927	23.8558	25.1874	24.5607	NA	24.424	NA	NA	NA	23.026	21.2839	23.9005	24.5836	23.8799	fscn1b,fscn1a	Fascin {ECO:0000256|PIRNR:PIRNR005682};,Fascin {ECO:0000256|PIRNR:PIRNR005682};
E7FBI4,Q6IQP4,Q6TEN1	3	0.410231	0.0627048	0.221701	0.739524	26.5088	26.4476	27.56	27.3267	26.4207	26.8057	NA	26.2711	25.4584	26.7584	25.7575	26.1795	26.6109	rap1ab,rap1aa,rap1b	small monomeric GTPase {ECO:0000256|ARBA:ARBA00011984};,small monomeric GTPase {ECO:0000256|ARBA:ARBA00011984};,Ras-related protein Rap-1b;
A0A8M2BAV2,F1RCY6	17	0.60757	0.0627117	0.221701	-0.843106	23.5246	22.7223	23.2218	23.4096	22.7211	NA	NA	25.068	23.8783	23.1603	23.9364	23.3795	23.7483	upf1	Regulator of nonsense transcripts 1 isoform X1 {ECO:0000313|RefSeq:XP_005163697.1};
A0A8M1N891,A8DZE7	3	0.400897	0.0627492	0.221701	-1.00092	23.1604	23.0445	21.9466	NA	22.7742	NA	NA	NA	23.903	NA	23.358	23.1449	23.9515	sdr42e1	Short-chain dehydrogenase/reductase family 42E member 1 {ECO:0000313|Ensembl:ENSDARP00000145743, ECO:0000313|RefSeq:NP_001032779.2};
Q5U3H4	7	0.274483	0.0628319	0.221774	-0.729597	26.4532	26.4546	25.8703	26.6515	25.9437	25.3561	NA	26.37	26.4824	26.7066	27.5784	26.469	27.1025	rpia	ribose-5-phosphate isomerase {ECO:0000256|ARBA:ARBA00011959};
Q7ZWF5	16	0.439411	0.0629185	0.221861	0.750151	27.0122	27.4864	27.2944	27.065	28.3218	26.3465	27.8098	26.3767	26.7842	27.096	25.7518	26.8698	26.9444	got2b	Aspartate aminotransferase {ECO:0000256|RuleBase:RU000480};
Q6TH14	27	0.177734	0.0630306	0.222005	0.56148	30.3652	30.8092	30.4277	31.0304	30.3321	30.4563	30.8199	30.0632	30.1107	29.9316	30.3565	29.7805	30.2642	eno3	Beta-enolase {ECO:0000256|ARBA:ARBA00040232};
B8A516,B8A518,E7F244,Q6DC49,Q6PC95,Q7ZVI6	2	0.476916	0.0631002	0.222005	-1.5146	27.3654	26.8492	27.11	26.794	27.4284	24.8591	NA	NA	27.7456	25.6252	28.0583	30.3548	28.8298	tuba1b,tuba1c,si:ch211-114n24.6,tuba8l3,tuba8l2,tuba8l4	Tubulin alpha chain {ECO:0000256|RuleBase:RU000352};,Tubulin alpha chain {ECO:0000256|RuleBase:RU000352};,Tubulin alpha chain {ECO:0000256|RuleBase:RU000352};,Tubulin alpha chain {ECO:0000256|RuleBase:RU000352};,Tubulin alpha chain {ECO:0000256|RuleBase:RU000352};,Tubulin alpha chain {ECO:0000256|RuleBase:RU000352};
A0A8M6YVW3,A0A8M9PKU4,B3DJY5	2	0.489446	0.0631596	0.222005	0.663095	23.5807	23.9129	23.2957	23.5473	24.094	24.3944	24.0485	NA	23.1668	23.2416	23.7104	23.2244	22.7519	letmd1	LETM1 domain-containing protein 1 isoform X1 {ECO:0000313|RefSeq:XP_017209077.1};
B0S730,Q6NX10,Q8JHI0	7	0.297854	0.063208	0.222005	0.688509	29.8593	30.7657	30.0572	29.8303	30.3974	30.9609	29.2096	29.8879	29.6947	29.1725	29.2638	29.6806	29.3907	slc25a6,slc25a4,slc25a5	ADP/ATP translocase {ECO:0000256|RuleBase:RU368008};,ADP/ATP translocase {ECO:0000256|RuleBase:RU368008};,ADP/ATP translocase {ECO:0000256|RuleBase:RU368008};
Q6P0I2	10	0.266027	0.0634955	0.222795	-0.862757	26.4672	26.3982	26.6942	26.2988	26.0746	24.5174	NA	27.6835	26.4469	26.5486	27.3217	26.6754	26.4803	psma8	Proteasome subunit alpha type {ECO:0000256|RuleBase:RU000551};
A8WGQ6	2	0.422917	0.0636278	0.222865	1.10538	23.8835	24.7283	24.4476	22.8346	25.0337	24.4457	NA	NA	22.7365	NA	23.329	23.5124	NA	unknown	Uncharacterized protein LOC564690 {ECO:0000313|RefSeq:NP_001170922.1};
A0A8M6YU45,Q5SPJ4	2	0.336617	0.063685	0.222865	-1.49987	22.6151	NA	22.021	22.9811	NA	21.0435	NA	NA	23.2238	NA	NA	23.8063	NA	serpina1	Serine proteinase inhibitor, clade A, member 1 isoform X1 {ECO:0000313|RefSeq:XP_017207927.1};
A0A8M1NAE1	3	0.446758	0.0637024	0.222865	-0.96549	23.0826	21.8423	21.7434	24.1421	22.4561	22.6566	23.338	NA	23.3931	NA	23.9982	23.6079	23.6484	krr1	KRR1 small subunit processome component {ECO:0000256|PIRNR:PIRNR006515};
F1R1P2	14	0.603024	0.0639702	0.223448	-1.98485	26.909	26.428	20.7462	27.571	26.1263	27.9882	26.6399	25.4761	28.4707	27.7906	27.6824	29.0231	28.9657	ugt1ab	glucuronosyltransferase {ECO:0000256|ARBA:ARBA00012544};
A0A8M2BKS1	4	0.531087	0.0639942	0.223448	-0.91341	24.471	23.5325	25.0195	22.9998	24.2103	24.3093	NA	24.3075	25.324	24.2482	NA	25.5932	25.1654	hpxb	Hemopexin {ECO:0000313|RefSeq:XP_005173505.1};
A0A8M2B4A4,A0A8M6YTG2	3	0.618624	0.0640794	0.223527	-1.9743	23.5562	NA	NA	21.9768	NA	NA	NA	NA	24.0791	NA	22.5354	24.6725	24.5172	upp1	Uridine phosphorylase {ECO:0000256|RuleBase:RU361131};
A0A2R8Q2N5,A0A8M9QEC8,A2BGX6,B8A568,B8A569,F1QVX3,Q508P7	8	0.74577	0.064203	0.223661	1.61359	24.7486	27.0006	25.1786	24.4868	NA	NA	NA	NA	22.7632	24.6574	24.4047	NA	NA	myhz1.2,myhc4,myhz1.1,myhz1.3,myhb	Myosin, heavy polypeptide 1.2, skeletal muscle {ECO:0000313|Ensembl:ENSDARP00000146874, ECO:0000313|RefSeq:NP_001154918.1};,Myosin heavy chain 4 {ECO:0000313|Ensembl:ENSDARP00000106440, ECO:0000313|RefSeq:XP_005171850.1};,Myosin, heavy polypeptide 1.1, skeletal muscle {ECO:0000313|Ensembl:ENSDARP00000105831, ECO:0000313|RefSeq:NP_001108561.1};,Myosin heavy chain, fast skeletal muscle {ECO:0000313…
E9QGD4,Q7ZZT0	4	0.726006	0.0642431	0.223661	2.25031	23.3771	25.7296	21.2155	25.0519	24.2992	25.5899	NA	NA	22.7683	NA	24.3777	22.6711	18.6905	ldlra	Low density lipoprotein receptor a {ECO:0000313|Ensembl:ENSDARP00000115492};
Q6P043,Q803Q7	10	0.486437	0.0644465	0.224151	0.715365	27.0104	27.9079	27.4253	27.0255	26.9854	26.9026	27.7667	NA	25.7638	26.7481	26.9151	27.1199	26.5541	aldoab,aldoaa	Fructose-bisphosphate aldolase {ECO:0000256|RuleBase:RU003994};,Fructose-bisphosphate aldolase {ECO:0000256|RuleBase:RU003994};
Q6DGU9	4	0.370957	0.0645277	0.224215	2.2238	24.5696	22.2004	28.447	NA	26.1765	26.7748	24.8089	NA	23.2077	21.8386	21.3867	24.5027	26.3531	gstk1	Glutathione S-transferase kappa {ECO:0000256|PIRNR:PIRNR006386};
Q6NYM8	8	0.0971445	0.0646331	0.224363	0.830391	24.7418	24.4721	25.5335	24.7696	25.2159	25.5635	NA	NA	24.3164	23.5857	NA	24.6931	24.5269	adhfe1	Hydroxyacid-oxoacid transhydrogenase, mitochondrial {ECO:0000256|ARBA:ARBA00021046};
A8WFV1	8	0.586927	0.0647739	0.224377	0.853737	23.2908	23.2676	24.4015	22.8905	23.7586	23.9286	24.0594	23.888	23.5547	22.3713	21.5449	22.3982	23.4267	trap1	Heat shock protein 75 kDa, mitochondrial {ECO:0000313|RefSeq:NP_001107097.1};
Q6P2U5	5	0.470527	0.0647843	0.224377	0.9473	24.9665	25.6331	26.3894	26.1551	25.1412	24.0973	NA	23.7082	24.2711	25.4459	25.3913	24.2253	24.1737	arf6b	ADP-ribosylation factor 6 {ECO:0000256|ARBA:ARBA00017741};
Q45QT2	5	0.495876	0.0648822	0.224377	0.791911	25.3284	25.8866	25.938	26.0253	24.9806	25.9714	NA	23.8009	25.1221	25.1162	24.951	25.9663	24.8545	tmsb4x	Thymosin beta {ECO:0000256|PIRNR:PIRNR001828};
B0UYB4	8	0.524608	0.0649561	0.224377	0.831467	24.1223	24.7018	24.358	24.7196	25.2788	23.3137	24.8561	23.9482	23.4387	24.8359	23.9042	22.5103	23.6019	cyp27a3	Si:dkey-91i10.3 {ECO:0000313|Ensembl:ENSDARP00000074330};
A0A8M9PNK3,Q803S0	22	0.32874	0.0649992	0.224377	0.689863	29.4278	29.6058	29.6142	30.0804	29.9053	29.6933	29.7373	28.1071	29.5704	29.6649	29.6034	28.32	29.2313	fah	Fumarylacetoacetase {ECO:0000256|ARBA:ARBA00014741, ECO:0000256|RuleBase:RU366008};
Q6NUX4	13	0.60068	0.065014	0.224377	-0.91452	25.1198	25.2788	24.8115	24.2313	24.3807	24.6102	NA	24.0661	25.9155	NA	25.4692	26.4158	26.0185	lta4h	Leukotriene A(4) hydrolase {ECO:0000256|RuleBase:RU361141};
Q7ZW80	5	0.559875	0.0651695	0.224671	1.06296	24.5308	25.6761	26.4092	23.7267	25.9334	23.8075	NA	24.2687	23.2969	24.6504	23.9495	24.7481	23.372	fuca1.1	Alpha-L-fucosidase {ECO:0000256|PIRNR:PIRNR001092};
A0A0R4IWW7,A0A8M2BL33,A0A8M9PGD2,A0A8M9PRH4,Q6NSP0	5	0.448133	0.0652249	0.224671	-0.837277	24.0721	23.7481	23.6894	NA	23.2088	NA	NA	NA	23.8947	24.7673	24.4884	24.2667	24.5132	thrap3b	Thyroid hormone receptor-associated protein 3 isoform X1 {ECO:0000313|RefSeq:XP_021323718.1};
Q68SP2,Q68SP3	3	0.365392	0.0652968	0.224702	0.874336	24.6248	24.819	25.1364	23.9911	24.9283	25.4939	25.7644	NA	25.0247	23.2284	23.3251	24.4837	24.6773	stat5b,stat5a	Signal transducer and activator of transcription {ECO:0000256|RuleBase:RU046415};,Signal transducer and activator of transcription {ECO:0000256|RuleBase:RU046415};
Q502B7	4	0.436574	0.0656593	0.225702	0.867879	25.0175	25.4585	25.4673	24.9979	26.2292	NA	NA	25.2117	24.5388	25.7183	23.8798	24.2368	24.4368	mcee	Methylmalonyl CoA epimerase {ECO:0000313|EMBL:AAH95773.1};
A0A8M2B2A8,Q5U386	5	0.693843	0.0657139	0.225702	-0.701125	23.2104	23.3198	22.8043	22.6422	23.0665	22.9628	22.5545	NA	22.7765	24.1612	24.0118	23.8867	23.1279	ppm1bb	Protein phosphatase 1A, magnesium dependent, alpha isoform X1 {ECO:0000313|RefSeq:XP_005156321.1};
Q7ZWD3,Q9I9E9	4	0.647567	0.0659283	0.226221	-0.834941	25.6359	25.3153	25.4018	25.4907	25.5454	23.9963	25.561	24.889	26.4922	25.1259	26.7903	26.6803	26.3425	eif2s1a,eif2s1b	Eukaryotic translation initiation factor 2 subunit 1 {ECO:0000256|ARBA:ARBA00020950};,Eukaryotic translation initiation factor 2 subunit 1 {ECO:0000256|ARBA:ARBA00020950};
Q4VBI2	2	0.371726	0.0660798	0.226523	-0.828143	25.2476	24.8928	24.4047	24.5958	25.1096	NA	NA	26.0526	24.3528	26.059	25.7462	25.2818	25.9809	ier3ip1	Immediate early response 3-interacting protein 1 {ECO:0000305};
Q6NVI6	19	0.27518	0.0661782	0.226643	-0.672784	25.2371	24.7877	24.8827	24.5608	24.2534	25.5531	25.3667	26.4289	25.8304	25.3347	25.4445	25.1171	25.2856	cct5	T-complex protein 1 subunit epsilon {ECO:0000256|ARBA:ARBA00024086};
Q8JIY6	6	0.57527	0.0662534	0.226683	1.228	22.9096	24.268	23.747	NA	NA	23.0164	NA	NA	22.2321	22.7556	24.0178	21.8748	21.3653	mtr	Methionine synthase {ECO:0000256|ARBA:ARBA00012032, ECO:0000256|PIRNR:PIRNR000381};
A0A8M9PID4,F1QX13	3	0.0220667	0.0663423	0.22677	1.56389	22.7591	NA	22.8469	24.2351	NA	NA	NA	NA	21.9242	NA	NA	NA	22.03	c3a.3	Complement component c3a, duplicate 3 isoform X1 {ECO:0000313|RefSeq:XP_021331182.1};
Q7ZW32	2	0.495638	0.0664915	0.227063	-1.29641	22.7817	20.7397	21.7371	22.787	NA	23.2703	NA	24.6457	22.9534	23.6182	NA	NA	22.5025	ube2g1b	Ube2g1 protein {ECO:0000313|EMBL:AAI65416.1};
Q568P1	3	0.203669	0.0667618	0.227687	-1.17094	24.3641	NA	23.7757	24.2342	23.0749	NA	NA	23.5813	25.3575	NA	NA	25.2952	25.2296	hddc3	Guanosine-3',5'-bis(diphosphate) 3'-pyrophosphohydrolase MESH1;
Q7ZV50	8	0.535172	0.0668019	0.227687	-0.782274	25.592	25.068	25.0139	NA	24.5554	25.8534	NA	26.5368	25.6137	26.0339	26.3193	25.357	25.5689	magt1	Magnesium transporter protein 1 {ECO:0000250|UniProtKB:Q9H0U3};
A0A0R4IZ84,A0A8M2BJZ5	2	0.483601	0.0668699	0.227702	0.951249	22.1206	22.1174	NA	22.7419	23.1332	NA	NA	21.4666	21.3812	NA	NA	21.9497	22.0542	smg6	Telomerase-binding protein EST1A {ECO:0000305};
A0A8M9PI57,Q567Y8,Q7ZVE7,Q803G3	2	0.454843	0.0670281	0.228023	-1.09121	25.1066	25.1054	24.6105	24.1209	24.4073	NA	NA	NA	25.804	NA	24.2105	26.6402	25.9543	ppp2cab,ppp2caa,ppp2cb	Serine/threonine-protein phosphatase {ECO:0000256|RuleBase:RU004273};,Serine/threonine-protein phosphatase {ECO:0000256|RuleBase:RU004273};,Serine/threonine-protein phosphatase {ECO:0000256|RuleBase:RU004273};
E7F881	9	0.399989	0.067299	0.228401	-0.970587	25.1485	24.8394	23.9775	24.626	24.5288	25.1236	NA	27.4777	25.3002	25.9308	24.2513	25.1169	25.4611	abhd6a	Abhydrolase domain-containing 6, acylglycerol lipase a {ECO:0000313|Ensembl:ENSDARP00000142180};
F6P1A9	4	0.22602	0.0673105	0.228401	0.806071	23.1056	24.3211	23.4341	NA	23.5116	22.947	NA	NA	22.7468	22.7288	22.236	23.2229	22.8023	otub1b	Ubiquitin thioesterase {ECO:0000256|PIRNR:PIRNR013503};
F1QB54,Q6P3L1,Q803E7	2	0.494822	0.0673308	0.228401	-0.767076	25.8752	25.4669	25.2144	26.4726	25.2033	25.101	NA	NA	26.7101	26.4019	26.3807	26.2282	25.5727	pabpc1a,pabpc1b,pabpc1l	Polyadenylate-binding protein 1A;,Polyadenylate-binding protein {ECO:0000256|RuleBase:RU362004};,Polyadenylate-binding protein {ECO:0000256|RuleBase:RU362004};
A0A0R4ILA8,A0A8M2BGA0,Q6IQL5	10	0.405318	0.0675474	0.228918	-0.812615	25.356	24.4075	25.3057	24.75	24.6967	25.5886	NA	NA	26.7376	25.1068	25.4398	26.0772	25.4501	psmc3	26S protease regulatory subunit 6A isoform X1 {ECO:0000313|RefSeq:XP_005169019.1};
Q9MIY1	3	0.599109	0.0678762	0.229814	1.00335	24.0678	24.489	24.6175	24.8484	24.7243	NA	NA	24.1476	22.1292	25.1895	23.3123	23.3328	23.8874	mt-nd4	NADH-ubiquinone oxidoreductase chain 4;
A0A0R4IJT8,Q7ZU96	25	0.354834	0.0680151	0.229997	-0.547584	25.3557	24.9768	25.0768	24.8725	24.7832	25.506	25.2761	25.8343	25.3951	25.5019	25.9279	25.6016	25.5161	cct8	T-complex protein 1 subunit theta {ECO:0000256|ARBA:ARBA00016981};
Q7ZUS7	4	0.669971	0.0680589	0.229997	-0.833399	26.0125	25.1603	25.8341	24.5579	26.1249	26.1124	NA	27.1242	26.0263	27.2995	26.2689	25.8677	25.7613	ppp6c	Serine/threonine-protein phosphatase {ECO:0000256|RuleBase:RU004273};
A5WVX1,G1K2I9	4	0.748084	0.0684168	0.230988	-1.96967	22.4408	NA	20.7994	NA	NA	NA	NA	NA	23.9127	22.6588	21.1359	22.829	23.3091	mettl13	eEF1A lysine and N-terminal methyltransferase {ECO:0000250|UniProtKB:Q8N6R0};
A0A8M1PVD2,A0A8M1PZW5,A0A8M1QLT2,A0A8M9PJ22,A0A8M9QPQ0,B8QSI4	3	0.592223	0.0685295	0.231149	-0.999024	24.6199	24.1753	24.2534	NA	24.9119	22.7414	NA	24.1328	25.1063	24.9466	24.4462	26.272	25.2131	a2ml,si:dkey-105h12.2,LOC100006895,si:ch211-212c13.8	Alpha-2-macroglobulin-like isoform X2 {ECO:0000313|RefSeq:XP_001345541.6};,Alpha-2-macroglobulin-like {ECO:0000313|RefSeq:XP_001345438.6};,Alpha-2-macroglobulin-like {ECO:0000313|RefSeq:XP_001923676.2};,Alpha-2-macroglobulin-like {ECO:0000313|RefSeq:XP_021322236.1};
F1Q5D8	3	0.394653	0.0686436	0.231316	1.26907	22.9306	23.2638	24.4632	NA	22.9685	NA	NA	NA	21.462	NA	22.4497	22.9766	NA	vtnb	Vitronectin b {ECO:0000313|Ensembl:ENSDARP00000070414, ECO:0000313|RefSeq:NP_001132933.1};
Q1LXS2	3	0.489346	0.0687382	0.231417	0.805097	23.0765	24.1619	23.7338	24.152	22.7524	22.5953	NA	NA	22.5786	22.6984	22.3327	22.7068	23.0533	psmg2	Proteasome assembly chaperone 2;
A0A8M1NG52,F1QJN9	4	0.644096	0.0688718	0.231648	2.23938	25.6694	25.336	26.1791	27.4874	28.6512	NA	NA	27.4191	24.2297	27.1546	21.7056	22.8614	NA	cpb1	Carboxypeptidase B isoform 2 {ECO:0000313|RefSeq:NP_001103491.2};
Q7ZV56	3	0.396863	0.0689989	0.231857	0.773335	24.4472	24.949	24.5187	25.3464	24.596	24.7595	NA	NA	23.969	23.6897	24.2025	23.3592	25.0826	cdc37	Hsp90 co-chaperone Cdc37 {ECO:0000256|ARBA:ARBA00020496, ECO:0000256|RuleBase:RU369110};
Q7SXW3	2	0.436247	0.069264	0.232529	-0.914596	23.0466	22.1905	22.4446	NA	22.9369	NA	NA	NA	23.9003	23.3798	NA	23.0642	23.4101	lrrc40	Leucine-rich repeat-containing protein 40;
Q803F2	4	0.570683	0.0693608	0.232635	0.902912	24.599	25.2498	25.5456	NA	24.4178	25.1894	NA	NA	23.094	23.9967	24.5557	24.9762	24.366	rhogb	Ras homolog family member Gb {ECO:0000313|Ensembl:ENSDARP00000027635};
A0A8M9PX41,Q802Z5	8	0.426991	0.0694944	0.232865	-1.00487	25.1091	24.6095	25.5278	24.6174	23.8953	24.1551	NA	26.0121	24.4001	27.0404	26.2876	24.327	25.3281	nono	Non-POU domain-containing octamer-binding protein isoform X2 {ECO:0000313|RefSeq:XP_021331683.1};
Q6DHP7	10	0.588054	0.0696792	0.233265	1.05277	24.6979	25.232	26.494	25.717	24.6318	24.0466	NA	NA	23.0368	25.1258	23.4994	24.7196	24.4759	gbp1	Guanylate binding protein 1 isoform X1 {ECO:0000313|RefSeq:XP_005171432.1, ECO:0000313|RefSeq:XP_021335420.1};
Q803R9	21	0.357028	0.0699891	0.234083	0.604727	28.9646	29.2334	29.2033	28.9796	29.6563	29.57	28.9595	29.4358	28.3864	28.6534	28.3875	28.2016	28.9089	aldh7a1	aldehyde dehydrogenase (NAD(+)) {ECO:0000256|ARBA:ARBA00024226};
Q66HV4	21	0.351845	0.0701683	0.234155	-0.842228	26.2692	26.4823	26.072	26.422	26.4456	25.5479	24.1186	27.599	26.7771	26.5717	26.8947	26.0756	26.2237	copb1	Coatomer subunit beta {ECO:0000312|EMBL:AAH81657.1};
A0A8M2BHF1,Q6NYU8	6	0.467015	0.0702041	0.234155	-0.747127	26.8463	26.3829	26.3996	25.9978	26.3501	26.83	27.08	NA	27.3202	26.5289	26.7984	27.2422	28.3796	hnrnpaba	Heterogeneous nuclear ribonucleoprotein A/B isoform X1 {ECO:0000313|RefSeq:XP_005169634.1};
F1QZ64	4	0.581247	0.070245	0.234155	-0.857896	23.4242	22.2853	22.9876	NA	23.2837	NA	NA	23.9895	24.0049	23.8357	23.6747	23.985	22.771	abcf2a	ATP-binding cassette sub-family F member 2 {ECO:0000313|RefSeq:NP_958472.2};
A0A8M9PZH4,Q6PBJ9	6	0.580372	0.0702727	0.234155	-0.883933	24.673	24.5644	24.0065	24.69	23.9778	23.7157	NA	24.1795	24.4414	25.7994	25.4975	26.3619	24.1691	rplp2	Large ribosomal subunit protein P2 {ECO:0000256|ARBA:ARBA00035301};
A0A2R8RVR3,Q6IQE0	6	0.531102	0.070843	0.235835	-0.820799	25.2343	24.9547	25.2575	25.5634	24.444	23.8998	NA	NA	26.4333	25.6682	25.5609	24.9329	25.628	puf60b	Poly(U)-binding-splicing factor PUF60-B {ECO:0000313|Ensembl:ENSDARP00000153956, ECO:0000313|RefSeq:XP_009301670.1};
Q6NZW8	4	0.699225	0.0709347	0.235921	-1.20299	23.6193	22.5474	NA	21.9004	24.2308	NA	22.9114	23.0575	24.1881	24.5329	22.5058	25.5174	24.8013	arl8ba	ADP-ribosylation factor-like protein 8B-A;
E7FCY5	7	0.585973	0.071163	0.236457	1.04654	25.135	25.4579	25.5283	24.6522	24.6543	25.4391	27.5899	NA	24.9391	NA	24.488	24.6051	23.9962	acsbg1	Long-chain-fatty-acid--CoA ligase ACSBG1 {ECO:0000256|ARBA:ARBA00040478};
Q7T3H5	15	0.271819	0.0712851	0.236457	1.00057	26.8343	27.8446	27.0306	27.0008	26.6368	27.1392	28.3554	23.8718	26.8369	26.8425	26.7592	26.611	27.0825	gpd1c	Glycerol-3-phosphate dehydrogenase [NAD(+)] {ECO:0000256|RuleBase:RU361243};
Q7T394	4	0.380115	0.0713141	0.236457	-0.763787	23.4001	22.8676	23.4447	23.4384	22.939	22.2279	NA	23.3798	23.5362	24.9843	23.4173	23.2785	23.8878	pafah1b1a	Lissencephaly-1 homolog A {ECO:0000255|HAMAP-Rule:MF_03141};
A4FUK3	2	0.3388	0.0713608	0.236457	1.00965	24.3528	25.3684	24.2745	24.4629	25.3247	NA	NA	NA	24.0179	NA	24.7052	22.7603	23.9086	si:dkeyp-55f12.3	Si:dkeyp-55f12.3 {ECO:0000313|EMBL:AAI15057.1};
A0A8M2B7L1,Q5TYW4	3	0.63563	0.0715655	0.236916	-1.92098	22.8512	NA	NA	21.3144	NA	NA	NA	NA	23.1403	24.6406	22.37	NA	22.7907	nbas	Neuroblastoma-amplified sequence isoform X1 {ECO:0000313|RefSeq:XP_005160753.1};
A0A8M9PJG3,Q9PTF3	2	0.456003	0.0721369	0.238586	-0.940824	30.1083	29.9195	31.0737	30.0464	29.4811	28.8204	28.4862	32.2997	30.3125	30.4622	30.1206	29.9397	30.3377	nme3	Nucleoside diphosphate kinase {ECO:0000256|RuleBase:RU004013};
Q6DRI1	9	0.543477	0.072859	0.240752	-0.795677	24.9866	24.1739	24.125	24.7132	24.1784	25.5727	NA	24.4141	26.2621	25.7103	24.875	25.5931	25.2352	eif3ea	Eukaryotic translation initiation factor 3 subunit E-A {ECO:0000255|HAMAP-Rule:MF_03004};
Q7SYK0	9	0.392378	0.0733443	0.241782	-1.04314	24.564	23.7288	23.7376	26.0258	22.8679	24.3283	23.8503	NA	25.0314	25.3609	26.4531	24.1954	24.6239	chid1	Chitinase domain-containing protein 1;
A2RV07,Q6NYP1,Q6TNQ4,Q803J1	2	0.110819	0.0734019	0.241782	-0.788643	24.3729	NA	24.1056	23.5473	23.9872	NA	NA	25.0111	24.5722	NA	24.3338	24.6841	24.7423	snx12	Snx12 protein {ECO:0000313|EMBL:AAI33126.1};
Q66I12	12	0.487162	0.0734158	0.241782	-0.922165	23.9236	23.4455	23.7772	21.9281	24.3306	NA	NA	25.0275	24.5271	23.6055	24.1422	24.3354	24.1174	ccdc47	PAT complex subunit CCDC47 {ECO:0000305};
A0A8M3AW17,A0A8M3B6Q0	7	0.470481	0.0734415	0.241782	0.852256	24.39	25.391	24.4996	24.8818	25.0358	24.0355	NA	NA	23.7393	NA	24.4254	23.1064	24.3948	hhla2b.2	Butyrophilin subfamily 2 member A2-like isoform X1 {ECO:0000313|RefSeq:XP_009295721.1, ECO:0000313|RefSeq:XP_009295722.1};
Q7ZUC2	3	0.519358	0.0736797	0.242343	-1.22917	22.7108	21.746	21.459	23.5784	21.7655	21.9322	NA	24.6076	23.3145	22.8517	NA	21.2625	24.5908	sdf4	45 kDa calcium-binding protein;
A0A8M2B9A6,A0A8M6Z3P2,A0A8M9PKL9,A0A8M9PWC9,Q6TNS5	2	0.477258	0.0739339	0.242955	-1.32094	24.4859	23.1662	24.629	NA	24.0619	23.9184	23.0515	22.4763	25.7735	24.6396	24.4609	27.4684	25.6994	wu:fb02e09,hm:zehn1575,wu:fa98e09,fb02e09,MLC3SM	Myosin light chain alkali, smooth-muscle isoform isoform X3 {ECO:0000313|RefSeq:XP_005162288.3};,Myosin light chain alkali, smooth-muscle isoform isoform X4 {ECO:0000313|RefSeq:XP_017209013.1};,Myosin light chain alkali, smooth-muscle isoform isoform X1 {ECO:0000313|RefSeq:XP_021325429.1};,Myosin light chain alkali, smooth-muscle isoform isoform X2 {ECO:0000313|RefSeq:XP_021325430.1};,Myosin ligh…
Q6PC10	4	0.562161	0.0740304	0.243048	-2.0995	23.0568	21.2572	NA	NA	NA	NA	NA	25.4242	23.7125	22.2497	23.2149	22.1491	23.3897	bcat1	Branched-chain-amino-acid aminotransferase {ECO:0000256|RuleBase:RU004517};
A0A8M1N4I9	17	0.616841	0.0744841	0.244112	0.80641	26.4972	27.2316	27.6043	26.9985	27.2238	26.2914	26.0528	27.4319	25.3775	25.4494	25.8647	26.7848	25.6556	aoc2	Amine oxidase {ECO:0000256|RuleBase:RU000672};
F1QM42,Q3YMK9	38	0.373528	0.0744909	0.244112	-0.551374	27.674	27.4627	27.153	27.5604	26.9954	27.2544	27.9641	28.2122	28.1816	27.8776	27.856	27.6498	27.921	aco1	Cytoplasmic aconitate hydratase {ECO:0000256|ARBA:ARBA00020255};
Q6TGW9	4	0.722009	0.0752689	0.246314	0.701617	23.7154	24.6875	24.0812	23.4399	23.8797	24.3596	23.758	NA	23.5789	22.4252	23.845	23.1599	23.6546	neil1	Endonuclease 8-like 1 {ECO:0000313|RefSeq:NP_956577.2};
Q6DH69	7	0.529282	0.0753008	0.246314	0.71605	24.8588	25.4256	24.9718	25.1955	25.3472	25.1442	NA	NA	24.2883	25.4383	24.3874	23.7619	24.6283	faah2a	Fatty-acid amide hydrolase 2-A;
A7E2L0	3	0.512832	0.0755988	0.247062	-0.774935	26.9075	26.5605	26.6154	26.2036	26.4519	26.3131	26.976	25.6746	27.4397	26.7932	28.221	27.8616	27.7799	dad1	Dolichyl-diphosphooligosaccharide--protein glycosyltransferase subunit DAD1 {ECO:0000256|ARBA:ARBA00018947, ECO:0000256|RuleBase:RU361136};
A1L244,A4VCH0	3	0.600059	0.0758295	0.247335	-0.959565	25.0236	24.8507	24.8175	23.266	24.8571	NA	NA	26.0072	26.4337	25.4793	24.1726	24.9094	25.4423	sacm1lb,sacm1la	Phosphatidylinositol-3-phosphatase SAC1-B;,Phosphatidylinositol-3-phosphatase SAC1-A;
Q5RG12	2	0.44351	0.0758829	0.247335	1.04763	22.701	23.315	22.6879	23.2708	22.9273	NA	NA	NA	NA	NA	NA	22.3251	21.6801	hsp90aa1.2	Heat shock protein HSP 90-alpha {ECO:0000256|ARBA:ARBA00039928};
A0A8M2BE23,A0A8M3B1H5	2	0.488544	0.07589	0.247335	0.928499	25.373	26.2153	25.7751	25.2723	25.6072	26.0584	NA	NA	24.9713	NA	26.167	23.9488	24.3415	pacsin3	Protein kinase C and casein kinase substrate in neurons 3 {ECO:0000313|Ensembl:ENSDARP00000138125};
F1QLC3	2	0.5	0.0760603	0.247379	1.07881	22.3265	NA	23.2565	23.017	NA	22.6198	22.2621	NA	20.6164	NA	NA	22.1515	22.3623	f10	coagulation factor Xa {ECO:0000256|ARBA:ARBA00012181};
A0A2R8QLN9,A0A8M3APK5,E7F2J5,Q7ZW40	22	0.317479	0.0760715	0.247379	-0.761793	24.4635	23.7526	24.6412	23.1685	24.1179	24.5596	NA	24.9509	25.2609	23.7604	25.4706	24.6993	24.7167	uso1	General vesicular transport factor p115 {ECO:0000256|ARBA:ARBA00018243};
A0A8M9PZG9,Q6P2B0	7	0.456186	0.0761406	0.247379	-0.963969	23.0983	22.9865	22.8455	23.1364	23.2146	20.6793	NA	24.3068	23.7387	22.5611	24.1844	22.8282	23.5996	vapb	Vesicle-associated membrane protein-associated protein B/C isoform X1 {ECO:0000313|RefSeq:XP_021332458.1};
F1QRP8,Q803B5	10	0.384609	0.0762339	0.247379	-0.87156	26.9732	27.0527	27.1237	26.7707	27.5652	25.8549	24.8571	28.068	27.5646	26.8696	26.5481	27.4716	27.9318	dnpep	Aspartyl aminopeptidase {ECO:0000256|ARBA:ARBA00015118};
A0A8M9P7H0,A0A8M9PI40,Q6DHQ3	4	0.268423	0.0762589	0.247379	0.635425	24.3816	24.6439	24.9087	24.6091	24.8475	24.304	24.8823	23.8481	24.526	23.6338	24.6177	23.144	24.6133	acy3.2	N-acyl-aromatic-L-amino acid amidohydrolase (Carboxylate-forming) B isoform X2 {ECO:0000313|RefSeq:XP_021326647.1};
A0A8M2BCB6,A0A8M2BCF4,A0A8M3AS24,Q5XFY2	21	0.303408	0.0763322	0.247379	0.622452	26.3364	26.3482	26.239	26.1071	26.895	27.483	26.8135	25.9303	26.3733	26.5223	25.9687	25.7057	25.6509	aifm1	Apoptosis-inducing factor 1, mitochondrial isoform X1 {ECO:0000313|RefSeq:XP_005165182.1};
F1R5X7	5	0.25573	0.0763975	0.247379	0.891087	25.7058	26.9842	25.9732	26.2256	25.8981	25.8782	NA	24.1374	25.0947	26.699	26.2433	24.9571	24.6729	dhrs11b.1	Dehydrogenase/reductase (SDR family) member 11b {ECO:0000313|Ensembl:ENSDARP00000049830, ECO:0000313|RefSeq:NP_001002143.2};
A0A8M9PFI2,Q08BF1	3	0.657525	0.076497	0.247379	1.40629	22.8231	NA	NA	23.9482	NA	NA	NA	22.7318	NA	22.8202	NA	22.1356	22.48	ces2a	Carboxylic ester hydrolase {ECO:0000256|RuleBase:RU361235};
A0A8M2BGN5,E7F9E5,Q5U380	2	0.300524	0.0765268	0.247379	-0.820637	22.2209	22.1336	NA	21.0863	21.136	22.4966	22.2003	23.186	22.9685	21.6243	NA	22.6344	22.7428	ace2	Angiotensin-converting enzyme {ECO:0000256|RuleBase:RU361144};
Q8JIV1,Q90X33,Q9DEY3,Q9DGL6	2	0.424232	0.0767926	0.248014	0.89664	24.9771	25.5941	25.2386	26.1789	25.3657	24.5006	NA	NA	24.0832	NA	25.4787	24.4647	23.889	atp1a1a.5,atp1a1a.4,atp1a1a.3,atp1a1a.1	Sodium/potassium-transporting ATPase subunit alpha {ECO:0000256|RuleBase:RU362084};,Sodium/potassium-transporting ATPase subunit alpha {ECO:0000256|RuleBase:RU362084};,Sodium/potassium-transporting ATPase subunit alpha {ECO:0000256|RuleBase:RU362084};,Sodium/potassium-transporting ATPase subunit alpha {ECO:0000256|RuleBase:RU362084};
Q8JGR8	2	0.415399	0.0776513	0.25056	1.1794	23.3408	21.8257	22.5747	24.4022	24.0525	25.6197	25.1084	21.2985	23.2243	22.6947	24.138	22.3717	22.7795	scarb2a	Lysosome membrane protein 2 {ECO:0000313|RefSeq:NP_775366.1};
Q32PS6,Q592E5	3	0.298077	0.0778005	0.250815	-0.745038	23.6445	23.2877	23.3584	22.9761	23.4656	NA	NA	NA	23.9328	NA	23.6822	24.1106	24.3425	myef2	Myelin expression factor 2 {ECO:0000313|EMBL:AAI08002.1, ECO:0000313|RefSeq:NP_001032500.1};
E7F1E2	3	0.47853	0.0786158	0.253215	0.970991	23.0434	NA	24.0076	NA	23.4662	NA	NA	NA	23.205	22.8612	22.6884	22.8803	22.1948	tstd3	Sulfurtransferase {ECO:0000256|RuleBase:RU000507};
Q8AWD9	11	0.415176	0.079078	0.254346	0.929164	25.3452	26.2917	25.9077	25.8609	25.9898	25.2096	NA	26.608	25.4748	23.5284	24.7415	25.1369	24.0473	ctsd	Cathepsin D {ECO:0000256|ARBA:ARBA00015582};
Q4VBJ2,Q6PHV5	2	0.498013	0.0791094	0.254346	2.58894	23.6952	NA	23.0883	26.5584	26.7545	21.8314	NA	NA	22.5581	21.3803	NA	NA	NA	cpa1,cpa5	Carboxypeptidase A1 (Pancreatic) {ECO:0000313|EMBL:AAH95726.1, ECO:0000313|RefSeq:NP_001018318.1};,Carboxypeptidase A precursor {ECO:0000313|RefSeq:NP_954965.1};
A0A0R4ID68	17	0.260025	0.0793885	0.255014	0.757192	24.5556	25.1534	25.5028	24.7793	24.8415	24.5662	NA	22.7824	24.9514	24.2552	24.6536	24.3391	24.2871	pfklb	ATP-dependent 6-phosphofructokinase {ECO:0000256|HAMAP-Rule:MF_03184};
A0A8M3AV82,A0A8M9PT53,A0A8M9PWT6	66	0.728918	0.0798951	0.256239	0.948048	25.6403	24.6811	27.5744	25.9065	25.8923	26.5493	26.0821	25.3038	23.773	24.5814	25.0765	25.7704	26.4922	flna	Filamin-A isoform X2 {ECO:0000313|RefSeq:XP_009295046.1, ECO:0000313|RefSeq:XP_021329298.1};
A0A8M2B4Y8,A0A8M9PCV0,A0A8M9PVK3,F1Q931	10	0.425692	0.0799133	0.256239	-0.96067	24.435	24.1699	22.0501	24.4886	24.7256	NA	NA	24.5406	24.48	25.2008	25.445	24.5634	24.6856	larp1b	La-related protein 1B isoform X1 {ECO:0000313|RefSeq:XP_005158614.1};
A0A8M9PXA5,Q7T3C0	4	0.511962	0.0801976	0.256735	-1.37871	24.0992	NA	23.2543	21.5239	24.0047	24.3048	NA	24.9599	23.4875	25.4699	24.851	26.4952	22.6403	aimp2	Aminoacyl tRNA synthase complex-interacting multifunctional protein 2 isoform X1 {ECO:0000313|RefSeq:XP_021325780.1};
A0A8M1NVN7,D3XD58,F1QAF6,F1QM88,F1QRI1,F1R1P2,Q561S7	4	0.435328	0.0802116	0.256735	-0.715626	29.4515	29.7622	28.243	29.087	28.9403	28.4472	30.0822	29.1977	29.5954	30.4617	29.9143	29.4428	30.2438	ugt1a5,ugt1a7,ugt1a1,ugt1a2,ugt1a6,ugt1ab,ugt1a4	UDP-glucuronosyltransferase {ECO:0000256|RuleBase:RU362059};,UDP-glucuronosyltransferase {ECO:0000256|RuleBase:RU362059};,UDP-glucuronosyltransferase {ECO:0000256|RuleBase:RU362059};,UDP-glucuronosyltransferase {ECO:0000256|RuleBase:RU362059};,UDP-glucuronosyltransferase {ECO:0000256|RuleBase:RU362059};,glucuronosyltransferase {ECO:0000256|ARBA:ARBA00012544};,UDP-glucuronosyltransferase {ECO:0000…
F1QT89,Q4G5V9,Q4G5W2	5	0.493321	0.0804193	0.257169	-1.01308	28.8313	28.9704	27.952	27.9166	27.8345	28.7201	NA	31.6922	28.5245	29.1078	29.2169	28.4435	28.766	rtn4a	Reticulon {ECO:0000256|RuleBase:RU210713};
A0A8M2BA96,Q6P4V5	13	0.521723	0.080574	0.257433	-0.965441	27.5863	26.9936	26.5642	27.9697	27.9307	26.6762	26.4871	30.227	28.0052	28.2333	28.0059	27.0229	26.9198	scp2a	Sterol carrier protein 2 {ECO:0000256|ARBA:ARBA00014545};
Q7ZU20	2	0.3585	0.0808892	0.258209	-1.30863	23.3193	21.8801	21.9458	NA	24.1691	NA	NA	NA	23.9983	NA	23.9354	23.9872	NA	psme3	Proteasome activator complex subunit 3 {ECO:0000256|ARBA:ARBA00039311};
F1Q6B4	2	0.438911	0.0812453	0.259114	1.09813	22.9518	24.3676	23.037	NA	23.0979	NA	NA	NA	NA	NA	22.8976	22.1857	22.1249	tmx1	Thioredoxin-related transmembrane protein 1 {ECO:0000313|Ensembl:ENSDARP00000004160, ECO:0000313|RefSeq:NP_001108605.1};
A0A0R4IPE6,A0A8M1NI55,A0A8M2B7Y0,A0A8M2B7Y5,A0A8M2B7Y6,A0A8M2B7Y7,A0A8M2B7Z1,A0A8M2B7Z6,A0A8M2B7Z9,A0A8M2B800,A0A8M2B865,A0A8M2B873,A0A8M3ALB2,A0A8M6YUH4,A0A8M6YWX8,A0A8M6Z304,A0A8M9P3D4,A0A8M9P3D7,A0A8M9P3E0,A0A8M9PCQ8,A0A8M9PCR3,A0A8M9PIC6,A0A8M9PIC9,A0A8M9PID2,A0A8M9PQI9,A0A8M9PQJ2,A0A8M9PQJ5,A0A8M9PTY8,A0A8M9PTZ2,A0A8M9PTZ9,F1QZT8	5	0.570344	0.0815132	0.259583	0.706211	24.6262	24.5417	25.1761	24.9941	25.1709	24.8178	NA	NA	24.2978	NA	23.6668	24.69	24.281	cast	Calpastatin {ECO:0000256|ARBA:ARBA00017619};
A0A0B4J1A5,A0A8M9QBU8	2	0.49806	0.0815773	0.259583	0.870346	23.4458	24.0737	23.8284	NA	22.9883	24.6333	NA	NA	23.105	NA	23.4433	22.8398	22.6542	ewsr1a	EWS RNA-binding protein 1a {ECO:0000313|Ensembl:ENSDARP00000024102};
A0A0R4ITH7	3	0.651848	0.0816103	0.259583	1.01047	24.0664	25.0241	25.4085	23.5546	24.5238	NA	NA	22.9229	22.5193	24.4929	NA	23.857	24.2942	pargl	poly(ADP-ribose) glycohydrolase {ECO:0000256|ARBA:ARBA00012255};
Q6IQE6	4	0.565766	0.0818662	0.260166	0.920389	23.4848	23.9436	24.4816	23.7587	23.5959	NA	NA	NA	22.9086	NA	23.3417	23.8617	21.9863	ralbb	small monomeric GTPase {ECO:0000256|ARBA:ARBA00011984};
A0A2R8Q2N5,A0A8M9QEC8,A2BGX6,B8A568,B8A569,Q508P7	8	0.483135	0.0820983	0.260671	1.7308	22.9224	NA	23.3267	23.672	NA	NA	NA	NA	21.7685	NA	NA	NA	NA	myhz1.2,myhc4,myhz1.1,myhz1.3	Myosin, heavy polypeptide 1.2, skeletal muscle {ECO:0000313|Ensembl:ENSDARP00000146874, ECO:0000313|RefSeq:NP_001154918.1};,Myosin heavy chain 4 {ECO:0000313|Ensembl:ENSDARP00000106440, ECO:0000313|RefSeq:XP_005171850.1};,Myosin, heavy polypeptide 1.1, skeletal muscle {ECO:0000313|Ensembl:ENSDARP00000105831, ECO:0000313|RefSeq:NP_001108561.1};,Myosin heavy chain, fast skeletal muscle {ECO:0000313…
A0A0G2KLD8	9	0.428045	0.0822174	0.260817	1.02715	25.4105	25.584	26.7098	25.1491	26.4815	NA	NA	NA	25.5003	23.591	25.0593	24.5511	26.0679	bphl	Biphenyl hydrolase like {ECO:0000313|Ensembl:ENSDARP00000133165};
A0A8M9P1B7,A0A8M9PPZ9	19	0.654938	0.0825065	0.261502	1.31506	23.2582	22.9825	24.453	22.8464	25.2842	25.7888	22.1393	23.7666	22.3239	23.4116	22.9127	19.9593	23.2297	si:ch211-14a17.10	Intracellular protein transport protein USO1 isoform X1 {ECO:0000313|RefSeq:XP_021323467.1};
A0A8M6Z3G7,Q566W6	4	0.487676	0.0827652	0.26209	-1.22643	23.8875	23.7822	23.3213	NA	23.1416	24.8604	21.6068	NA	25.2809	NA	24.6595	25.2587	23.0765	cirbpa	Cold inducible RNA binding protein isoform X1 {ECO:0000313|RefSeq:XP_017213923.1};
F1Q9I7	13	0.230338	0.082877	0.262211	0.711901	25.4133	25.611	25.8134	25.7029	25.4943	26.2245	NA	NA	25.2533	24.0199	25.681	25.1556	25.1768	snx1a	Sorting nexin 1 {ECO:0000313|Ensembl:ENSDARP00000069669, ECO:0000313|RefSeq:NP_001122143.2};
A0A8M6Z9Q6	2	0.488117	0.0831892	0.262966	1.09439	23.8804	25.1434	25.1854	NA	23.3643	NA	NA	NA	22.7801	23.2701	24.2897	22.8665	24.1436	eml4	LOW QUALITY PROTEIN: echinoderm microtubule-associated protein-like 4 {ECO:0000313|RefSeq:XP_017214412.1};
Q08CC1	22	0.490498	0.0835625	0.263913	-0.602902	24.8208	24.3859	25.0758	24.0195	24.5579	24.4207	NA	25.0106	24.666	25.2945	24.8417	25.5806	25.1759	ftr82	FinTRIM family, member 82 {ECO:0000313|RefSeq:NP_001068571.1};
Q1LY92	4	0.336012	0.0836648	0.264002	-0.649252	23.0833	22.7109	23.3658	22.8832	22.356	22.4776	NA	NA	23.1073	23.543	23.1677	23.3252	23.8964	xab2	Pre-mRNA-splicing factor SYF1 {ECO:0000313|RefSeq:NP_001038248.1};
A0A8M2BAV0,A0A8M2BAW0,A0A8M2BAZ5,A0A8M2BB13,A0A8M3AXS5,Q6NXA4	11	0.215067	0.083991	0.264798	-0.8932	24.8618	25.406	24.7511	24.3863	24.8126	24.6303	22.7486	NA	25.2681	24.2262	25.5783	26.2197	25.4528	ilf3b,ilf3	Interleukin enhancer-binding factor 3 homolog isoform X2 {ECO:0000313|RefSeq:XP_005163796.1};,Interleukin enhancer-binding factor 3 homolog;
A9JRU2	10	0.440748	0.0843018	0.265543	0.781124	24.293	24.4376	23.5161	25.6118	25.1597	24.6925	NA	NA	23.73	24.2071	23.9019	23.4754	24.1978	pdp1	[Pyruvate dehydrogenase [acetyl-transferring]]-phosphatase 1, mitochondrial {ECO:0000256|ARBA:ARBA00040842};
Q499A0,Q561X2	5	0.507033	0.0844095	0.26559	-0.751454	26.469	26.5418	25.5732	25.9204	24.901	26.1536	27.4699	27.5929	26.5608	26.8402	26.8315	26.3575	26.8857	tmed9	Transmembrane emp24 domain-containing protein 9 precursor {ECO:0000313|RefSeq:NP_001028280.1};
Q5BJB9	10	0.388158	0.0844653	0.26559	1.24326	28.0873	28.6686	28.5624	27.9327	29.3775	28.2127	29.4996	23.8246	27.97	28.2315	28.6878	28.112	27.9679	prdx3	Thioredoxin-dependent peroxide reductase, mitochondrial {ECO:0000256|ARBA:ARBA00040356};
Q7ZVB4	18	0.434883	0.084708	0.266119	-0.667763	26.8306	26.7065	25.6442	26.6862	26.8949	26.1306	26.9177	26.3753	27.3098	27.7031	26.5016	27.288	27.8089	ephx1	Epoxide hydrolase {ECO:0000256|PIRNR:PIRNR001112};
A0A8M6YSN6,Q6J2R6	6	0.570548	0.084813	0.266214	0.622646	23.2582	23.5518	23.2495	23.9805	23.4913	23.7158	NA	23.4136	22.7538	23.5202	22.6202	23.2181	22.3249	gsdmeb	Deafness, autosomal dominant 5 b isoform X2 {ECO:0000313|RefSeq:XP_017206809.1};
A0A8M6YUB5,A0A8M6YUY1,A0A8M6YWS8,A0A8M6Z3F3,A0A8M9P340	5	0.651185	0.0851062	0.26683	1.16703	23.7468	NA	24.1128	24.0359	23.855	24.9843	NA	24.4917	NA	NA	22.2505	22.4977	NA	col12a1b	Collagen alpha-1(XII) chain isoform X4 {ECO:0000313|RefSeq:XP_017208136.2};
Q5U396	2	0.495734	0.0851683	0.26683	1.1235	22.8113	24.4569	23.5984	21.5067	24.1797	NA	NA	NA	22.232	21.7572	23.4276	22.1778	21.965	cyp1d1	Cytochrome P450 1A {ECO:0000256|RuleBase:RU368045};
A0A8M1N7Z8	3	0.607369	0.0853391	0.26683	-1.01524	25.9176	25.1308	26.0865	25.3261	25.7227	24.5529	NA	24.1102	26.9229	25.8841	27.534	26.9815	26.8415	tubb2b	Tubulin beta chain {ECO:0000256|RuleBase:RU000352};
Q568D6	2	0.465041	0.0853629	0.26683	-1.09419	22.7843	NA	NA	21.527	22.4786	NA	NA	23.0469	22.0919	NA	23.1658	23.6218	23.5584	ctsk	Cathepsin K {ECO:0000256|ARBA:ARBA00015572};
A0A8M1RNN7	38	0.476228	0.0853825	0.26683	0.635835	26.3312	27.3143	26.4051	26.8606	26.2426	26.1329	26.9388	25.2926	26.356	26.1468	26.2523	26.6319	25.3997	abcb11b	Bile salt export pump {ECO:0000313|RefSeq:XP_003199513.2};
O57521,Q5RG12	7	0.4641	0.0858431	0.268035	0.886137	26.6587	27.4745	27.4973	27.1227	26.5695	26.0104	27.9362	24.3398	26.9224	25.6987	27.0756	26.7095	26.5477	hsp90ab1,hsp90aa1.2	Heat shock protein HSP 90-beta;,Heat shock protein HSP 90-alpha {ECO:0000256|ARBA:ARBA00039928};
A0A8M9PMB1,F1QEB4,F6NLJ7	4	0.493985	0.0862461	0.269058	-0.706543	23.1393	22.6283	22.5925	22.9573	22.6836	NA	NA	24.2146	22.4977	23.4772	23.1712	23.5389	23.6322	ssrp1b,ssrp1a	FACT complex subunit SSRP1 {ECO:0000256|ARBA:ARBA00016104, ECO:0000256|RuleBase:RU364013};,FACT complex subunit SSRP1 {ECO:0000256|ARBA:ARBA00016104, ECO:0000256|RuleBase:RU364013};
A0A8M6Z1B5,Q08C92	5	0.551106	0.0864293	0.269394	-0.80281	24.1221	23.9339	23.4296	24.0395	23.1585	NA	NA	25.7066	24.5503	23.9114	24.6942	23.9735	23.8231	tyw1	tRNA 4-demethylwyosine synthase (AdoMet-dependent) {ECO:0000256|ARBA:ARBA00012821};
Q6PBW8	4	0.457513	0.0867713	0.270224	1.0344	25.3789	26.2081	26.4847	26.3119	26.0378	24.3885	25.9457	22.496	24.885	24.237	25.662	26.0231	25.8671	lypla2	palmitoyl-protein hydrolase {ECO:0000256|ARBA:ARBA00012423};
F6P873	4	0.516592	0.0868964	0.270361	0.861342	27.9518	28.9001	27.6401	27.7786	28.335	29.0884	28.5528	26.932	28.3622	28.6588	28.3774	26.4368	26.3598	atp5mf	ATP synthase subunit f, mitochondrial {ECO:0000256|ARBA:ARBA00014203};
X1WD38	3	0.643805	0.0869666	0.270361	1.64491	24.7551	26.4941	25.366	NA	NA	NA	NA	NA	22.6247	23.6638	23.7222	26.0832	25.3316	alox5b.2	Arachidonate 5-lipoxygenase b, tandem duplicate 2 {ECO:0000313|Ensembl:ENSDARP00000128135};
F1R7A2	2	0.480177	0.0870817	0.270438	1.78155	22.3662	NA	23.7023	NA	NA	NA	NA	NA	20.898	NA	NA	22.5726	22.2918	niban2b	Niban apoptosis regulator 2b {ECO:0000313|Ensembl:ENSDARP00000010182};
Q32LU4	6	0.387264	0.087143	0.270438	0.745321	23.2441	23.6906	23.1098	NA	23.2327	NA	24.5996	NA	22.7711	22.8519	23.0318	22.8239	23.0855	ppox	Protoporphyrinogen oxidase {ECO:0000256|ARBA:ARBA00044160, ECO:0000256|RuleBase:RU367069};
A8WG75	22	0.401723	0.0875549	0.271481	-0.552487	25.4055	25.1191	25.1603	25.3353	24.5202	25.3858	NA	25.7708	25.6932	25.7833	25.5656	25.6597	25.467	pdia5	Pdia5 protein {ECO:0000313|EMBL:AAI54607.1};
A5PN36,E9QJN3	6	0.616516	0.0876944	0.271678	0.831988	24.1167	25.6038	24.4232	23.3961	25.1643	24.169	24.2129	NA	24.0822	22.4385	24.1418	23.5872	24.0647	acot11a	Acyl-CoA thioesterase 11a {ECO:0000313|Ensembl:ENSDARP00000075501};
A0A8M9QFQ9,Q503D3	3	0.58368	0.0879236	0.271957	-0.639841	23.9703	23.0901	23.6531	23.5198	23.7662	24.0773	NA	24.7399	23.7338	25.007	23.8818	24.0057	24.1986	ptbp1a	Polypyrimidine tract-binding protein 1 {ECO:0000256|ARBA:ARBA00019540};
Q6PI52	4	0.555223	0.0879368	0.271957	1.33508	26.0471	27.1143	27.0853	27.0202	26.4007	24.7349	27.9325	27.7972	22.4826	25.07	26.6866	25.1345	25.1065	calm3b	Calmodulin;
Q8AW03	4	0.309654	0.0884906	0.272449	-0.823044	26.203	25.5548	26.3098	25.8778	26.3308	24.6972	NA	27.5984	26.4043	27.5732	26.0105	25.938	25.9381	ndufa6	NADH dehydrogenase [ubiquinone] 1 alpha subcomplex subunit 6 {ECO:0000256|ARBA:ARBA00016386, ECO:0000256|PIRNR:PIRNR006643};
Q6DGA6	12	0.613001	0.0885488	0.272449	0.791797	25.2551	25.1946	25.1509	26.9615	25.6202	25.3914	25.3717	NA	25.8797	24.0429	24.6829	24.3376	25.173	allc	Allantoicase;
F1QKI4,Q7ZUH1	3	0.392001	0.0885591	0.272449	-1.51971	24.6027	23.3869	NA	NA	NA	NA	NA	25.8594	24.6297	NA	NA	24.6621	24.4755	rtraf	RNA transcription, translation and transport factor protein {ECO:0000256|ARBA:ARBA00015365};
Q58EN0	3	0.462666	0.0886132	0.272449	-0.607472	24.6815	25.203	24.2912	24.014	24.6229	23.5359	24.5996	24.5125	25.1755	25.4807	24.8808	24.9197	24.942	smpdl3a	Acid sphingomyelinase-like phosphodiesterase {ECO:0000256|PIRNR:PIRNR036767};
Q6NV31	3	0.666667	0.088628	0.272449	1.17613	22.577	NA	23.802	NA	22.9201	NA	NA	22.7629	21.3121	NA	NA	21.9294	22.7353	wdr82	WD repeat-containing protein 82 {ECO:0000305};
A0A0R4IBN4,A0A8M1P748,A0A8M2B230,B8JMZ1,F1QDY2	11	0.391458	0.0887017	0.272449	0.703948	28.8677	28.517	29.1163	30.0832	29.4412	29.1163	29.0443	29.5802	27.7667	29.0309	27.8288	28.7402	28.1478	ugp2b,ugp2a	UTP--glucose-1-phosphate uridylyltransferase {ECO:0000256|ARBA:ARBA00019048, ECO:0000256|PIRNR:PIRNR000806};,UTP--glucose-1-phosphate uridylyltransferase {ECO:0000256|ARBA:ARBA00019048, ECO:0000256|PIRNR:PIRNR000806};
Q6WFZ4	3	0.480383	0.0887221	0.272449	0.793404	22.6779	22.6576	22.9498	NA	23.4525	23.2383	NA	NA	22.0414	NA	21.8254	22.249	23.0088	mtx2	Metaxin-2 {ECO:0000313|EMBL:AAH76489.1, ECO:0000313|Ensembl:ENSDARP00000041857};
Q5XJU9	10	0.532443	0.0888138	0.272449	0.985975	23.8966	23.9413	24.9347	25.2966	24.3199	23.4266	24.4186	25.7005	23.4194	23.3433	23.3878	22.8729	21.6979	galk1	galactokinase {ECO:0000256|ARBA:ARBA00012315};
A0A8M6YZ65,F1QYU7,Q58EF9	3	0.512628	0.088819	0.272449	-0.869362	25.5678	25.5872	25.4352	25.9923	25.2162	23.2372	NA	26.7742	26.3852	25.8688	25.6314	25.3832	25.7353	mat2ab,mat2aa	S-adenosylmethionine synthase {ECO:0000256|RuleBase:RU000541};,S-adenosylmethionine synthase {ECO:0000256|RuleBase:RU000541};
Q7ZUM0	3	0.418487	0.0888586	0.272449	0.989821	26.5893	26.8011	27.5947	28.2937	26.6056	25.9666	26.9737	NA	26.6974	24.4334	27.3903	25.3765	26.3495	ywhaqa	14-3-3 protein theta {ECO:0000313|RefSeq:NP_958921.1};
Q6DH02	5	0.350641	0.0890052	0.272559	-1.80541	23.5449	22.7061	22.0029	23.5653	22.2508	22.2756	NA	29.6607	23.4397	23.8813	22.6507	23.1749	23.3858	mrpl24	Large ribosomal subunit protein uL24m {ECO:0000305};
Q6DGW3	9	0.511197	0.0890473	0.272559	-0.90152	25.6936	24.6704	24.7023	25.6563	25.0107	25.6834	25.9799	NA	26.2452	24.678	27.8524	25.9805	26.1706	srprb	Signal recognition particle receptor subunit beta {ECO:0000256|ARBA:ARBA00020256};
A0A2R8QKL9	3	0.62703	0.0893352	0.273207	0.845472	22.8753	22.5586	24.377	23.1324	23.4755	22.7116	NA	NA	22.0944	NA	21.8858	22.7356	22.9064	tgm1l1	Protein-glutamine gamma-glutamyltransferase K {ECO:0000256|ARBA:ARBA00040559};
Q6P4U7	6	0.599662	0.0897308	0.274101	-0.925541	25.4644	24.5626	25.0415	24.2671	25.6159	25.311	NA	25.5717	24.8017	26.8174	27.2697	24.5409	26.3094	tram1	Translocating chain-associated membrane protein {ECO:0000256|PIRNR:PIRNR005449};
A0A8M1P4H4,A0A8M9Q5S9,F1Q944	5	0.57914	0.0897813	0.274101	0.962105	23.7897	23.8732	24.7062	NA	24.4391	NA	NA	22.6956	23.0776	NA	24.286	NA	23.4505	mpx	Eosinophil peroxidase isoform 1 precursor {ECO:0000313|RefSeq:NP_001338766.1};
B3DHG0	2	0.322316	0.0899037	0.274172	1.24875	22.3996	23.7038	21.3737	23.9121	20.7331	24.5156	23.1566	21.8763	22.2139	NA	NA	21.5027	21.0087	trub1	Probable tRNA pseudouridine synthase 1 {ECO:0000313|RefSeq:NP_001122159.1};
A0A8M6Z539	3	0.54699	0.0899579	0.274172	1.43955	25.065	23.6629	27.8234	25.3591	25.2801	26.7984	NA	NA	22.7132	23.8771	24.338	24.2128	26.5851	myh11b	Myosin-11 {ECO:0000256|ARBA:ARBA00040393};
A0A8M2BKV1,Q6DH80	3	0.50465	0.0901965	0.274493	-0.893444	26.7703	26.6549	27.329	24.9543	25.9037	26.9386	26.6971	NA	27.0649	NA	26.6507	28.0853	27.4247	lygl1	Lysozyme g {ECO:0000256|ARBA:ARBA00016485, ECO:0000256|PIRNR:PIRNR001065};
A0A8M2BET4,B0S5H4	2	0.495611	0.0902171	0.274493	-0.933864	22.257	21.7211	NA	22.1322	21.1668	NA	NA	NA	22.0878	22.8517	22.7467	23.5825	21.7676	ugt5e1	UDP glucuronosyltransferase 5 family, polypeptide E1 isoform X1 {ECO:0000313|RefSeq:XP_005166829.1};
Q803K4	3	0.638571	0.0903445	0.274647	-1.70654	23.4079	NA	NA	21.9452	NA	NA	NA	25.5755	23.2688	23.1889	23.078	23.4972	23.3018	setd6	N-lysine methyltransferase setd6;
A0A8M9P109,Q6NV04	11	0.483372	0.0908689	0.276006	1.17848	24.4883	25.2255	24.7293	24.5997	24.1769	23.636	28.0979	22.0693	23.9578	24.2578	24.8645	24.2223	24.0226	ilvbl	2-hydroxyacyl-CoA lyase 2 {ECO:0000256|ARBA:ARBA00018936};
F1QCN0,Q567H2	12	0.267901	0.0909749	0.276094	0.962733	27.9471	27.8585	28.6085	28.3874	28.6298	27.0058	30.0812	26.3288	27.9944	26.0958	28.2451	28.4823	27.6482	gatd3	Glutamine amidotransferase-like class 1 domain-containing protein 3, mitochondrial;
A0A8M2BEA6,A0A8M9Q3A2,A0A8M9Q9I4,B0UXP9,Q7ZYW9	9	0.527077	0.0912226	0.276611	-0.691711	23.9039	23.9226	23.1971	23.1495	23.9739	22.4304	24.6745	24.1257	23.8984	24.952	23.9858	24.3396	24.1967	impdh2	Inosine-5'-monophosphate dehydrogenase {ECO:0000256|HAMAP-Rule:MF_03156, ECO:0000256|RuleBase:RU003928};
Q7ZV32	8	0.392749	0.0913653	0.276631	0.563247	26.1129	26.2494	26.1508	25.989	27.0582	26.5591	26.3608	25.8073	25.7157	26.3453	26.2637	25.362	25.4938	hmgcl	Hydroxymethylglutaryl-CoA lyase, mitochondrial {ECO:0000256|ARBA:ARBA00014045};
A0A8M2B3G3,A0A8M3AYW7,A0A8M3AYY0,A0A8M3BEI6,Q1LY46	7	0.259632	0.0914607	0.276631	0.562331	24.2161	24.2798	24.9111	24.2349	24.5607	NA	24.6274	24.1188	23.9166	24.3827	24.1228	23.5719	23.6498	letm1	Mitochondrial proton/calcium exchanger protein {ECO:0000256|ARBA:ARBA00020557};
A0A8M3ASH3,B0S516	3	0.644691	0.0914617	0.276631	-1.21545	22.932	22.9689	21.1589	NA	NA	NA	NA	23.6937	22.6595	24.1242	NA	22.5717	23.3475	arpc5lb	Actin-related protein 2/3 complex subunit 5 {ECO:0000256|RuleBase:RU004301};
B3DFN3	31	0.383799	0.0917484	0.277055	0.837206	25.5987	26.2068	26.3418	25.7957	26.0546	26.7294	24.9753	23.7254	24.9315	24.2907	26.1851	26.1389	25.8089	lmnb2	Lamin-B2 {ECO:0000313|EMBL:AAI62105.1, ECO:0000313|Ensembl:ENSDARP00000139279};
A0A8M1RLT6	2	0.488171	0.091757	0.277055	0.968046	22.373	NA	22.6794	23.3573	NA	NA	NA	NA	22.0655	NA	21.7754	22.1413	22.2192	tab1	TGF-beta-activated kinase 1 and MAP3K7-binding protein 1 {ECO:0000313|RefSeq:XP_002662286.4};
Q6IQ72,Q7ZWD1	11	0.303467	0.0920068	0.277575	0.591477	26.0658	26.3884	26.321	26.7485	26.2431	26.4027	26.0654	24.8826	25.7395	26.5753	26.1015	25.9601	25.3613	psmc1b,psmc1a	Proteasome (Prosome, macropain) 26S subunit, ATPase, 1b {ECO:0000313|EMBL:AAH71538.1};,Proteasome (Prosome, macropain) 26S subunit, ATPase, 1a {ECO:0000313|EMBL:AAH49471.1};
Q6DGI6	7	0.450979	0.0922489	0.27807	1.1195	27.2926	28.1311	27.3074	26.2542	27.4015	28.8606	29.1594	24.6208	28.2261	27.3505	27.3424	25.5209	27.3366	txnb	Thioredoxin {ECO:0000256|ARBA:ARBA00020570, ECO:0000256|PIRNR:PIRNR000077};
Q6P2V1	3	0.571414	0.0924304	0.278366	-0.968757	25.7718	26.4209	25.7519	25.2815	23.9394	24.8234	NA	26.1369	25.5218	27.0073	24.8225	26.2052	27.5793	ctsc	Dipeptidyl peptidase 1 {ECO:0000256|ARBA:ARBA00014709};
A0A8M1RH48,A0A8M3B0L8,A0A8M3B812,A0A8M6YV73,A0A8M9P3F8,A0A8M9PCS8,A8KBI4,A8WFZ1,A9JRF2,F1R5R5,Q08BZ5	2	0.375454	0.0925029	0.278366	0.816167	23.7123	23.9668	24.0401	NA	24.6602	NA	NA	23.771	23.2449	23.9612	NA	23.3344	22.7195	LOC108179091,si:ch1073-464p5.2,LOC100007703,unknown	Stonustoxin subunit alpha-like {ECO:0000313|RefSeq:XP_002661065.2, ECO:0000313|RefSeq:XP_005171591.1};,Uncharacterized protein LOC791500 isoform X1 {ECO:0000313|RefSeq:XP_005171567.1, ECO:0000313|RefSeq:XP_009297258.1};,Uncharacterized protein LOC100007703 isoform X1 {ECO:0000313|RefSeq:XP_005171558.1, ECO:0000313|RefSeq:XP_009297250.1};,Uncharacterized protein LOC100007431 isoform X2 {ECO:000031…
Q6PBY3	3	0.615037	0.0929222	0.279191	-1.04157	23.1367	22.024	NA	22.8606	NA	NA	NA	NA	23.2702	NA	23.9875	23.006	23.6718	edf1	Endothelial differentiation-related factor 1 homolog;
A0A8M2B9W8,A0A8M2B9X0,A0A8M2B9X1,A0A8M2B9Z3,A0A8M2BA06,A0A8M2BA22,A0A8M2BA80,A0A8M2BA84,A0A8M9PXA3	5	0.567946	0.0929446	0.279191	-0.81775	23.4403	22.2888	23.6798	23.8187	22.6988	22.8984	NA	NA	24.1855	NA	24.4402	23.7475	23.2053	LOC100001114	Microtubule-associated protein {ECO:0000256|RuleBase:RU000686};
A0A8M2BKN1,A0A8M9QLF1,A0A8M9QPV6,A1A5X7	4	0.609525	0.0930116	0.279191	-1.05426	25.4785	24.5576	25.2137	24.0257	25.774	NA	NA	NA	25.9665	24.4996	25.8807	27.5242	25.8642	taf15	TATA-binding protein-associated factor 2N isoform X1 {ECO:0000313|RefSeq:XP_005173409.1};
Q6P016	12	0.461676	0.0933447	0.279736	0.708388	25.3237	26.175	25.5776	25.9442	25.9391	24.9146	NA	25.9943	25.4178	24.9771	24.9082	24.0836	24.6292	pnp4b	Purine nucleoside phosphorylase {ECO:0000256|ARBA:ARBA00013834, ECO:0000256|PIRNR:PIRNR000477};
A0A8M6Z0B0,A0A8M9PSD2,A0A8M9Q4Q6,A0A8M9QFM1,A0A8M9QJU3,Q08BZ7	5	0.451695	0.0933497	0.279736	0.693471	23.9443	23.5821	23.8974	24.6493	24.806	24.5205	NA	NA	23.1959	24.2359	23.592	23.1307	23.8335	ftcdnl1	Uncharacterized protein LOC767707 isoform X5 {ECO:0000313|RefSeq:XP_017213211.1};
A0A2R8PYX8	6	0.21951	0.093701	0.280553	-1.03194	24.363	24.1907	NA	22.9873	NA	NA	NA	25.213	23.7196	24.0471	24.9613	24.8886	24.8961	LOC100334800	Microfibril-associated glycoprotein 4-like {ECO:0000313|Ensembl:ENSDARP00000145184, ECO:0000313|RefSeq:NP_001315009.1, ECO:0000313|RefSeq:NP_001315010.1};
F1QWE6	18	0.420862	0.0938463	0.280631	-0.765006	25.0427	24.8226	25.1479	24.8929	25.1463	25.2846	22.6668	24.8145	25.7361	25.3802	25.3002	25.7218	25.5985	pkp3b	Plakophilin 3b {ECO:0000313|Ensembl:ENSDARP00000101802};
A0A8M1RN75,Q4KMD0	2	0.4944	0.0939344	0.280631	0.875194	23.9382	23.9649	24.5384	24.3886	23.9729	25.0142	NA	NA	21.7499	23.5149	24.3522	23.9114	23.9747	LOC100537938,coro7	Coronin {ECO:0000256|RuleBase:RU280818};,Coronin {ECO:0000256|RuleBase:RU280818};
Q561T3	6	0.781207	0.0939627	0.280631	1.06706	24.664	25.4593	26.1754	NA	24.4916	NA	NA	24.6615	23.1959	23.1358	24.8496	24.6604	25.3469	kctd12.2	Potassium channel tetramerisation domain-containing 12.2 {ECO:0000313|EMBL:AAH93323.2, ECO:0000313|Ensembl:ENSDARP00000070066};
A0A8M9QN60,F1QFQ7	5	0.304231	0.0941283	0.280778	1.05357	24.8714	24.7336	25.131	23.9468	25.1419	25.6083	27.8278	23.2553	23.9201	25.4445	25.5894	23.6515	24.2071	acadsb	Short/branched chain specific acyl-CoA dehydrogenase, mitochondrial {ECO:0000256|ARBA:ARBA00039850};
Q803F5	19	0.386125	0.0942192	0.280778	-0.676824	26.1269	26.0635	26.2838	26.1392	25.8395	25.8863	24.5187	27.2868	25.8563	27.014	26.359	26.0093	26.2666	apmap	Adipocyte plasma membrane-associated protein;
A0A8M2B926,Q6NUY9	3	0.316358	0.0942476	0.280778	1.02859	23.2739	NA	23.4351	24.4841	NA	NA	NA	22.8132	NA	NA	22.6432	23.3806	22.8873	mapre1b	Microtubule-associated protein RP/EB family member 1 {ECO:0000256|ARBA:ARBA00019567};
Q32LS0	2	0.475335	0.0944443	0.281129	0.753698	25.1766	26.2545	25.6305	25.6812	24.815	NA	NA	25.1489	24.5704	25.3995	24.7439	NA	24.3453	slc22a18	Solute carrier family 22 (Organic cation transporter), member 18 {ECO:0000313|EMBL:AAI09452.1};
Q6PC80,Q8JHH3	10	0.529673	0.0946389	0.281474	-1.04843	26.6279	26.0544	25.5989	24.5857	26.1157	26.4294	27.8382	25.3301	27.7202	26.0013	28.5573	27.7866	27.5175	rps5	Small ribosomal subunit protein uS7 {ECO:0000256|ARBA:ARBA00044531};
A0A0R4IS70	3	0.402449	0.0947806	0.281661	-0.771695	23.8354	22.8178	24.4613	23.5656	23.1122	23.8664	23.337	NA	25.0472	NA	23.7362	23.7835	24.6267	purba	Purine-rich element binding protein B-like {ECO:0000313|RefSeq:NP_001153631.1};
A0A0R4IJ07	3	0.643236	0.0950643	0.282269	0.764628	23.4754	24.0212	23.713	23.6535	23.4265	24.4742	NA	NA	22.7874	23.2203	24.2604	22.1077	23.0895	elp1	Elongator complex protein 1 {ECO:0000256|ARBA:ARBA00029535, ECO:0000256|PIRNR:PIRNR017233};
A3KNP0	4	0.647975	0.0953445	0.282866	1.3235	25.4007	25.8451	24.4819	25.8557	24.9869	27.9325	27.2726	24.8543	23.2065	26.1379	27.2422	22.9851	24.0078	unknown	Uncharacterized protein LOC555865 {ECO:0000313|RefSeq:NP_001076270.1};
Q7SX91	2	0.18234	0.0955671	0.283291	-1.10371	23.4102	NA	23.1958	23.393	NA	NA	21.9861	NA	23.8905	NA	23.3319	NA	24.6638	rrs1	Ribosome biogenesis regulatory protein {ECO:0000256|RuleBase:RU364132};
A0A8M6YXA0,F1QK93	20	0.36302	0.0958734	0.283963	-0.633306	26.7054	26.7893	26.6509	26.532	26.3871	25.4404	NA	26.4204	26.9638	27.6335	26.7776	27.179	26.9853	psmd1	26S proteasome non-ATPase regulatory subunit 1 {ECO:0000256|ARBA:ARBA00014929, ECO:0000256|PIRNR:PIRNR015947};
A0A8M2B9V8,Q6NV34	11	0.369232	0.0959864	0.284058	0.959135	26.0128	26.2502	26.6619	25.6037	26.5701	27.594	NA	23.8193	26.5309	24.6955	26.8081	25.8194	25.7878	decr2	Peroxisomal 2,4-dienoyl-CoA reductase [(3E)-enoyl-CoA-producing] {ECO:0000256|ARBA:ARBA00026221};
A0A2R8QJF6	9	0.510528	0.0960643	0.284058	-0.754438	23.3016	22.1493	22.1544	23.2452	23.5936	23.4795	NA	NA	23.4227	23.5735	24.4582	23.1944	23.7455	unm_hu7910	Aspartyl/asparaginyl beta-hydroxylase isoform X2 {ECO:0000313|RefSeq:XP_021333678.1};
Q32LT0	2	0.481145	0.0967173	0.285707	1.8661	23.2173	NA	23.8203	27.1439	21.8867	NA	NA	NA	23.1006	21.8592	21.6419	NA	23.0685	snx2	Sorting nexin-2 {ECO:0000256|ARBA:ARBA00020435};
F1Q6Z5	3	0.348107	0.096782	0.285707	-2.09823	22.9522	NA	NA	NA	21.2037	NA	NA	NA	24.26	22.7199	21.2384	24.5735	23.7178	cnbpa	CCHC-type zinc finger nucleic acid binding protein {ECO:0000256|ARBA:ARBA00044165};
Q7SZQ6	4	0.595521	0.097031	0.286128	1.21035	23.9384	24.5847	25.5292	24.8197	24.8342	22.9502	NA	21.1924	22.3649	NA	24.042	24.5985	24.4685	arhgdig	Rho GDP dissociation inhibitor (GDI) gamma {ECO:0000313|EMBL:AAH56296.1, ECO:0000313|Ensembl:ENSDARP00000015397};
Q6PH46	21	0.566089	0.0970848	0.286128	-0.671401	25.8952	24.8993	25.5075	25.7529	25.1721	26.1115	25.9137	27.7062	25.9599	25.8917	26.015	25.9917	25.821	cct4	T-complex protein 1 subunit delta {ECO:0000256|ARBA:ARBA00016107, ECO:0000256|RuleBase:RU004192};
A5WVX0	4	0.4453	0.0973073	0.286547	-0.679166	24.9597	24.7847	24.6979	24.8935	23.349	25.2212	NA	25.1696	25.2218	24.6557	25.2458	25.6913	25.6263	itpa	Inosine triphosphate pyrophosphatase {ECO:0000255|HAMAP-Rule:MF_03148};
Q9I9E9	7	0.15155	0.097626	0.287047	0.731719	25.2681	25.2817	25.3759	26.0824	25.6433	25.2854	26.1353	24.6969	24.5663	25.0518	26.6644	24.2668	24.1676	eif2s1b	Eukaryotic translation initiation factor 2 subunit 1 {ECO:0000256|ARBA:ARBA00020950};
Q7T2J4	13	0.360543	0.0976377	0.287047	-0.871272	29.0829	29.1759	29.4234	28.8761	28.676	28.6395	27.0926	31.4537	28.7419	29.6151	28.9254	28.9899	29.3852	adh8b	Alcohol dehydrogenase 8b {ECO:0000313|EMBL:AAI54297.1, ECO:0000313|Ensembl:ENSDARP00000042765, ECO:0000313|RefSeq:XP_021336224.1};
A0A8M2BEG1,A0A8M9QE68,Q7ZV05	7	0.599082	0.0979036	0.287592	-0.879396	28.5035	27.8391	27.379	27.827	27.5305	29.0831	28.7241	26.9001	29.7375	28.5407	29.9962	29.2794	29.2053	rps11b,rps11	LOW QUALITY PROTEIN: 40S ribosomal protein S11 isoform X2 {ECO:0000313|RefSeq:XP_005167185.2};,Small ribosomal subunit protein uS17 {ECO:0000256|ARBA:ARBA00035164};
Q7ZUN6	17	0.316597	0.0981311	0.288023	-0.80798	20.59	20.0766	19.2003	20.2439	20.2454	20.9801	NA	21.7824	21.0171	20.7756	22.0531	19.8399	20.2755	paics	Multifunctional protein ADE2 {ECO:0000313|RefSeq:NP_955831.1};
Q6IVM1	9	0.627	0.0983542	0.288228	1.13982	28.2215	29.7269	28.7458	30.1464	28.6845	27.3346	28.1102	28.8722	27.2779	29.5109	25.6625	28.2845	26.3014	rbp2b	Cellular retinol-binding protein type II {ECO:0000313|EMBL:AAT40241.1};
A0A2R8Q650,A0A8M2B602,A0A8M2B695,A0A8M2B6C5,I3ISQ1,P13104,Q6P0W3,Q803M1	2	0.422494	0.0983622	0.288228	-1.16354	24.2105	22.9415	25.0559	22.6394	NA	NA	NA	NA	25.154	NA	24.2263	24.2239	25.2325	tpm3,tpma	Tropomyosin 3 {ECO:0000313|Ensembl:ENSDARP00000149575};,Tropomyosin alpha-1 chain;
F1QVX3	20	0.937569	0.0990946	0.289922	1.61038	22.6127	24.8081	NA	22.3273	NA	NA	22.6353	20.9104	NA	22.3827	NA	NA	NA	myhb	Myosin heavy chain, fast skeletal muscle {ECO:0000313|RefSeq:XP_001339206.5};
A0A8M9PTJ0,E7F2I0	2	0.409803	0.0991788	0.289922	-0.817079	23.2462	NA	22.4971	NA	NA	22.7696	NA	23.7954	23.495	23.5005	23.7262	22.9361	23.2493	tap2t	Antigen peptide transporter 2-like isoform X2 {ECO:0000313|RefSeq:XP_021328229.1};
Q6P001	3	-0.0028136	0.0992478	0.289922	1.4872	24.0906	NA	NA	NA	NA	25.206	NA	NA	23.4774	NA	24.2926	23.3865	NA	dhrs13l1	Dehydrogenase/reductase (SDR family) member 13-like 1 {ECO:0000313|Ensembl:ENSDARP00000139578};
A0A8M9P7F0	14	0.576327	0.099265	0.289922	0.599329	21.7967	22.0834	22.445	22.1486	21.8298	21.2351	22.8361	21.0026	21.6233	20.9423	21.8813	21.6059	21.9267	cul9	Cullin-9 {ECO:0000313|RefSeq:XP_021326622.1};
Q9DGL6	20	0.51892	0.0994107	0.29011	0.573102	27.1474	27.8193	27.4098	27.872	26.7135	27.1175	27.6715	27.3009	26.2571	27.0861	27.0204	27.1095	26.3909	atp1a1a.1	Sodium/potassium-transporting ATPase subunit alpha {ECO:0000256|RuleBase:RU362084};
E7EZR3,F1QRW4	4	0.372734	0.0996014	0.290429	0.951436	24.3148	23.9455	25.2039	25.3166	24.9985	24.7045	NA	21.9666	24.3644	23.1153	25.1195	25.0282	23.7001	pitpnb	Phosphatidylinositol transfer protein beta isoform {ECO:0000256|ARBA:ARBA00041171};
F1QE25	7	0.268155	0.0998385	0.290883	-0.70558	20.3995	20.8265	20.6012	20.1723	19.9183	20.0277	18.9267	NA	21.1231	20.2698	20.7434	20.2836	21.5019	naa15a	N-alpha-acetyltransferase 15, NatA auxiliary subunit {ECO:0000313|Ensembl:ENSDARP00000015464, ECO:0000313|RefSeq:NP_956940.2};
Q6DHB9	4	0.687562	0.0999895	0.290946	-0.967814	27.2335	27.272	26.62	28.1066	26.9596	24.5697	NA	28.6007	27.5523	28.2989	27.4996	27.059	27.0298	sccpdha.1	Saccharopine dehydrogenase-like oxidoreductase {ECO:0000256|ARBA:ARBA00039852};
A0A8M9QMV2,F1R515,Q6DG67,R4GEU0	4	0.537261	0.100023	0.290946	1.16522	23.8702	23.853	24.1425	23.2044	25.0475	23.0925	27.3769	21.7889	22.8039	24.7996	23.2181	23.54	23.575	aclyb,aclya	ATP-citrate synthase {ECO:0000256|ARBA:ARBA00015259, ECO:0000256|PIRNR:PIRNR036511};,ATP-citrate synthase {ECO:0000256|ARBA:ARBA00015259, ECO:0000256|PIRNR:PIRNR036511};
A0A140LH30,A0A8M2BA46,A0A8M2BAD6,Q7SXN5	8	0.37588	0.100296	0.291147	0.645223	23.3164	22.7848	23.284	23.781	23.4552	24.2889	24.0645	NA	23.6941	22.8442	23.0462	22.687	22.551	dnm1l	Dynamin-1-like protein {ECO:0000256|ARBA:ARBA00018833};
E9QI36	11	0.347036	0.10033	0.291147	-0.734129	25.4318	25.2891	24.9416	26.0422	25.3321	24.9231	23.86	26.5638	25.6731	24.6256	26.5811	25.6363	25.7131	hars	Histidine--tRNA ligase;
B3DID0	5	0.315558	0.100418	0.291147	0.677673	23.1472	23.2972	23.5139	23.5979	22.8308	24.1904	NA	NA	23.0181	22.7239	23.3851	22.0415	22.8731	faf2	FAS-associated factor 2 {ECO:0000313|RefSeq:NP_001122152.1};
E7FDK2	10	0.670863	0.100418	0.291147	1.25305	23.8413	23.543	25.8197	24.5885	24.788	25.2938	22.0223	NA	23.561	NA	22.1739	22.113	24.51	mylkb	Myosin light chain kinase b {ECO:0000313|Ensembl:ENSDARP00000019103};
Q6DRD2	15	0.350711	0.100756	0.29189	-0.604587	25.4994	25.538	25.1749	25.4159	25.2603	24.4593	NA	26.2224	26.173	25.7811	25.5895	25.8523	25.0271	psmc6	26S protease regulatory subunit 10B {ECO:0000313|RefSeq:NP_001003832.1};
A0A8M1N345,A0A8M1P8S9	4	0.351919	0.1009	0.292071	-1.20024	24.7697	24.0321	21.3775	22.4467	25.5787	26.2669	25.3159	24.8503	25.4058	25.5981	25.788	25.493	25.0839	dio1	Iodothyronine deiodinase {ECO:0000256|RuleBase:RU000676};
A0A8M9PKV1,Q08BB2,Q32LT9	2	0.497929	0.101178	0.292463	-1.06038	25.5461	25.5369	25.1063	24.8533	25.8752	26.0344	23.3257	24.6402	NA	26.5387	27.3689	26.1816	NA	pm20d1.2,pm20d1.1	N-fatty-acyl-amino acid synthase/hydrolase PM20D1.2 isoform X1 {ECO:0000313|RefSeq:XP_021325524.1};,N-fatty-acyl-amino acid synthase/hydrolase PM20D1.1 {ECO:0000305};
E9QH31	14	0.465567	0.101199	0.292463	-0.921715	27.2303	26.6914	26.6755	27.9834	27.1582	24.1744	27.9339	27.6257	27.8397	27.9051	27.44	27.3937	27.9428	aldh3a2b	Aldehyde dehydrogenase {ECO:0000256|PIRNR:PIRNR036492};
X1WEJ6	19	0.389092	0.101945	0.294234	-0.658845	23.9458	23.4688	23.322	23.9704	23.4408	NA	NA	23.2582	24.2696	24.1894	24.7377	24.2943	24.5069	nomo	Nodal modulator {ECO:0000313|Ensembl:ENSDARP00000128647, ECO:0000313|RefSeq:XP_002662361.1};
Q5XJS8	14	0.4051	0.102076	0.294234	0.711064	27.7525	28.1328	28.5744	28.7126	28.6816	27.7108	26.8364	28.6287	27.2785	27.2265	26.7357	27.1168	27.3959	hsd17b10	3-hydroxyacyl-CoA dehydrogenase type-2 {ECO:0000313|RefSeq:NP_001006098.1};
A0A8N7UVM4,Q1LYG5,Q1LYG6,Q6P3J5	4	0.358293	0.102101	0.294234	-0.766826	28.2731	27.9172	28.0256	27.6283	27.5029	28.2005	NA	27.1867	29.1231	28.5047	28.1908	29.9458	28.7791	eef2l2,eef2a.1,eef2a.2,eef2b	Elongation factor 2 {ECO:0000313|Ensembl:ENSDARP00000051080, ECO:0000313|RefSeq:XP_021332246.1, ECO:0000313|RefSeq:XP_697966.5};,Eukaryotic translation elongation factor 2a, tandem duplicate 1 {ECO:0000313|Ensembl:ENSDARP00000118068, ECO:0000313|RefSeq:NP_001038626.2};,Eukaryotic translation elongation factor 2a, tandem duplicate 2 {ECO:0000313|Ensembl:ENSDARP00000113373, ECO:0000313|RefSeq:NP_00…
Q5XJD4	5	0.269602	0.102142	0.294234	1.29988	25.535	26.9332	23.4004	26.1836	26.7872	26.8651	26.9399	24.9217	22.409	25.1571	25.3926	27.3826	24.0471	ctsz	cathepsin X {ECO:0000256|ARBA:ARBA00012516};
A0A8M9QDY3,A2BGP5,Q504D4	5	0.743787	0.102507	0.294989	1.74773	27.0051	26.8446	27.3252	28.6314	29.3408	27.2526	NA	30.1898	24.8091	26.9881	23.6727	24.9963	NA	ela3l	Elastase 3 like isoform X1 {ECO:0000313|RefSeq:XP_021331840.1};
A0A8M9PNK8,A0A8N7TD97,Q68EK8	2	0.376597	0.102569	0.294989	0.863136	24.8266	24.8847	24.9242	26.0897	24.2914	24.3641	26.7596	NA	24.4927	23.2683	24.4235	24.4986	25.096	tnpo2b,tnpo1,tnpo2a	Transportin-2 {ECO:0000313|RefSeq:XP_021333077.1};,Transportin-1 {ECO:0000313|Ensembl:ENSDARP00000051277, ECO:0000313|RefSeq:XP_021327307.1};,Transportin 2 (Importin 3, Karyopherin beta 2b) {ECO:0000313|EMBL:AAH80218.1, ECO:0000313|Ensembl:ENSDARP00000055756};
Q7ZVP2	3	0.646882	0.102664	0.295024	1.10313	25.7961	25.4526	24.9207	26.1232	25.574	26.5819	28.7717	NA	25.1072	NA	25.5207	25.357	24.5519	rab5c	small monomeric GTPase {ECO:0000256|ARBA:ARBA00011984};
F1RA98,Q6PC01	3	0.474449	0.102865	0.295365	-0.749797	26.1326	26.322	25.3622	24.9325	26.1144	NA	NA	25.8217	26.9592	26.5264	26.9523	26.7125	25.6232	faub,faua	FAU ubiquitin-like and ribosomal protein S30 fusion b {ECO:0000313|Ensembl:ENSDARP00000064110};,40S ribosomal protein S30 {ECO:0000313|RefSeq:NP_957031.1};
Q6IQI2	3	0.487829	0.103204	0.296004	1.6125	23.5515	24.007	26.0883	23.784	NA	NA	NA	23.1727	19.8556	23.0246	23.0227	24.0297	24.9786	lgals2a	Galectin {ECO:0000256|RuleBase:RU102079};
A0A8M2BKV1,A3KP47,Q6DH80	4	0.623706	0.10328	0.296004	-1.01883	26.9166	26.2781	27.3152	NA	25.8325	25.9763	NA	NA	26.9212	28.1598	25.6235	28.3296	27.8128	lygl1,fb14a09	Lysozyme g {ECO:0000256|ARBA:ARBA00016485, ECO:0000256|PIRNR:PIRNR001065};,Lysozyme g {ECO:0000256|ARBA:ARBA00016485, ECO:0000256|PIRNR:PIRNR001065};
Q29R95	9	0.601337	0.103529	0.296004	0.989912	24.7486	25.1916	24.5586	25.4078	23.231	25.571	27.5014	24.512	23.8453	23.1896	24.0868	24.6716	25.2166	as3mt	Arsenite methyltransferase {ECO:0000313|RefSeq:NP_001034928.1};
Q4KMI7,Q567E8,Q6DHS1,Q6IQL9,Q6IQR3,Q7ZVF9,Q7ZVI7,Q9I8V1	13	0.513028	0.103627	0.296004	1.01117	30.6183	30.741	31.4639	30.4371	30.7812	31.7096	31.6107	27.5949	30.4789	29.0576	30.8293	31.7404	30.9752	acta1b,acta1a,acta2,actc2,actc1a,actbb,actba,actc1b	Actin, alpha 1b, skeletal muscle {ECO:0000313|EMBL:AAH98546.1};,Acta1a protein {ECO:0000313|EMBL:AAI64475.1};,Actin alpha 2, smooth muscle {ECO:0000313|Ensembl:ENSDARP00000143706};,Actin, alpha cardiac muscle 1 {ECO:0000256|ARBA:ARBA00040521};,Actin alpha cardiac muscle 1a {ECO:0000313|Ensembl:ENSDARP00000062369};,Actin, cytoplasmic 2;,Actin, cytoplasmic 1;,Actin alpha cardiac muscle 1b {ECO:0000…
Q7ZVV7	2	0.36328	0.10365	0.296004	-0.758118	24.713	25.0043	24.5132	23.9117	24.3005	24.1504	NA	NA	26.0786	NA	24.5881	25.2489	24.621	sec23b	Protein transport protein SEC23 {ECO:0000256|RuleBase:RU365030};
Q6DRC1	2	0.280406	0.103666	0.296004	-1.20681	25.533	NA	25.2555	NA	24.2015	NA	NA	NA	25.1046	27.0618	NA	25.5351	26.0397	snrpf	Sm protein F {ECO:0000256|ARBA:ARBA00030144};
Q05AP2	2	0.489161	0.103772	0.296004	1.05773	22.8856	23.376	24.3333	23.1042	23.5625	22.4028	NA	22.0866	NA	NA	20.5298	23.282	23.2936	atp2b4	ATPase plasma membrane Ca2+ transporting 4 {ECO:0000313|RefSeq:NP_001070935.1};
A0A8M9Q636,B8A516,B8A518,E7F244,Q6DC49,Q6GQM1,Q6NWI0,Q7ZVI6	2	0.317453	0.103816	0.296004	0.967968	27.1172	27.0681	27.9655	NA	27.8376	26.7572	28.5973	26.8862	24.95	28.5687	26.1385	26.4189	27.1008	tuba7l,tuba1b,tuba1c,si:ch211-114n24.6,tuba8l3,tuba5,tuba8l4	Tubulin alpha chain {ECO:0000256|RuleBase:RU000352};,Tubulin alpha chain {ECO:0000256|RuleBase:RU000352};,Tubulin alpha chain {ECO:0000256|RuleBase:RU000352};,Tubulin alpha chain {ECO:0000256|RuleBase:RU000352};,Tubulin alpha chain {ECO:0000256|RuleBase:RU000352};,Tubulin alpha chain {ECO:0000256|RuleBase:RU000352};,Tubulin alpha chain {ECO:0000256|RuleBase:RU000352};
Q5PRD9	14	0.391764	0.103833	0.296004	0.775567	25.3948	25.5504	26.3625	25.8426	25.3274	25.9723	25.6401	26.529	24.6414	25.4389	25.258	23.2798	24.8948	unknown	long-chain-fatty-acid--CoA ligase {ECO:0000256|ARBA:ARBA00026121};
Q6DHU3	4	0.466326	0.104079	0.296468	-1.66576	24.5593	23.8687	NA	25.5306	NA	22.2796	NA	25.1764	NA	25.941	NA	NA	NA	krt97	Keratin 97 {ECO:0000313|Ensembl:ENSDARP00000096586, ECO:0000313|RefSeq:NP_001002383.1};
Q502F6	2	0.263478	0.104196	0.296564	-0.606772	24.338	24.2704	24.0778	24.5202	23.6999	23.6048	NA	NA	24.9933	24.8627	24.1263	24.7232	24.5013	unknown	BolA-like protein 2 {ECO:0000313|RefSeq:NP_001230100.1};
A3QK16	9	0.585157	0.104613	0.297341	0.629107	24.6917	25.2078	25.1057	24.1378	25.0796	25.7799	24.727	23.4294	24.3355	24.8518	25.0656	24.1163	24.4646	erlin2	Erlin-2 {ECO:0000250|UniProtKB:O94905};
Q803Y4	2	0.460498	0.10465	0.297341	-0.81107	24.8437	24.9192	24.2493	24.2096	24.7042	24.3566	24.1903	23.9509	25.7314	23.7909	26.8434	25.5127	25.6664	ufm1	Ubiquitin-fold modifier 1 {ECO:0000250|UniProtKB:P61960};
Q6DHU1	3	0.663146	0.104719	0.297341	-1.32201	23.1565	23.5784	21.8202	21.592	NA	NA	NA	NA	23.3364	25.7868	23.878	22.7263	22.5336	clptm1l	Lipid scramblase CLPTM1L {ECO:0000305};
Q6NV26	3	0.285232	0.105072	0.298107	1.1922	23.0851	NA	NA	NA	NA	24.0786	NA	22.9835	22.6243	NA	23.4406	22.609	22.7744	sdad1	Protein SDA1 homolog;
A9C3T0	7	0.548902	0.105426	0.298876	0.779291	23.7305	24.1195	24.305	24.0565	24.6639	23.6329	NA	22.0673	22.7999	22.9894	24.1062	24.6738	23.621	prkar2aa	cAMP-dependent protein kinase type II-alpha regulatory subunit {ECO:0000256|ARBA:ARBA00041039};
A0A0R4IMZ8	15	0.537655	0.105521	0.298906	-0.910134	23.232	21.1936	23.1421	22.6094	21.6324	23.0759	25.0079	24.5295	23.2138	23.4707	23.7161	23.6164	23.5757	kpnb1	Importin subunit beta-1 {ECO:0000313|RefSeq:NP_001032791.3};
Q6DH77	2	0.399723	0.105693	0.29912	-0.777005	23.9645	23.6398	23.0068	NA	23.7902	NA	NA	NA	23.929	24.5681	24.6	23.6078	24.5746	pbdc1	Polysaccharide biosynthesis domain-containing 1 {ECO:0000313|Ensembl:ENSDARP00000122028};
A0A0R4IKF7	11	0.4789	0.105764	0.29912	0.880459	25.5881	26.2867	27.0379	26.1215	26.625	24.2709	NA	24.3528	25.0795	26.4256	25.5354	24.5508	25.1835	suox	sulfite oxidase {ECO:0000256|ARBA:ARBA00012505};
A0A8M3AWG1,A0A8M3AWH9,A0A8M3B316,A0A8M3B600,A0A8M3BCS9,A0A8M3BCT3,A0A8M9QKI6,F1R5G5,Q7SYD5	9	0.460854	0.106088	0.299591	-0.795156	23.483	22.5649	22.5828	22.874	24.2777	22.9468	NA	24.8779	23.9362	24.3474	23.5769	22.4307	23.8973	sec31a	Protein transport protein Sec31A {ECO:0000256|ARBA:ARBA00039468};
A0A2R8RLB4,Q0P483	4	0.618024	0.10617	0.299591	1.04604	25.2216	25.712	25.9033	25.1999	26.7355	25.1724	NA	NA	23.9085	25.3058	26.0322	22.662	25.5844	slc25a42	Mitochondrial coenzyme A transporter SLC25A42 {ECO:0000256|ARBA:ARBA00040682};
A7MBX1,B3DFQ1	4	0.483848	0.106182	0.299591	-0.789486	22.9155	22.3641	23.5995	21.856	23.2127	21.7907	NA	NA	23.4156	NA	23.3608	23.4734	23.1666	capns1b	Calpain, small subunit 1 b {ECO:0000313|RefSeq:NP_001103176.1};
A0A8M3AKM7,Q504G3	6	0.738913	0.106379	0.299911	1.30067	24.2105	26.1833	23.7896	25.0973	NA	NA	NA	24.2541	23.3796	25.1464	NA	21.8409	23.9927	cyp46a1.1	Cytochrome P450, family 46, subfamily A, polypeptide 1, tandem duplicate 1 isoform X1 {ECO:0000313|RefSeq:XP_009292818.1};
Q5MPX2	4	0.494539	0.106532	0.300105	0.76997	23.5319	23.8432	24.4533	23.3181	24.3137	23.6561	NA	24.4638	22.7048	NA	23.312	22.2438	23.0102	tfr2	Transferrin receptor 2 {ECO:0000313|EMBL:AAV66590.1};
B8JL43	54	0.407293	0.106627	0.300136	-0.601561	28.0317	28.1283	27.7033	27.5191	27.4388	27.5608	28.0353	28.1697	28.1895	28.9228	27.2964	29.2271	28.1893	tfa	Serotransferrin {ECO:0000256|PIRNR:PIRNR002549};
B7ZDB5	2	0.429105	0.107237	0.301519	0.883228	24.1473	23.9847	25.0019	24.5686	24.3685	24.0746	NA	NA	NA	23.3307	NA	23.7021	NA	bgnb	Biglycan {ECO:0000256|ARBA:ARBA00017012, ECO:0000256|RuleBase:RU364096};
A0A0G2KLU8	2	0.224021	0.107287	0.301519	0.936371	24.194	23.5986	24.8165	25.2428	24.6942	24.6985	NA	NA	22.1855	24.0236	24.798	23.6879	NA	slc25a29	Mitochondrial basic amino acids transporter {ECO:0000313|RefSeq:XP_002665132.2};
A0A8M9PNQ3,Q4G5W3,Q7ZUD6	9	0.616153	0.107526	0.301951	0.707914	27.9477	28.2024	27.8801	28.4645	27.9413	27.972	29.3496	28.7766	27.1706	28.2243	27.2835	27.6693	26.438	rtn3	Reticulon {ECO:0000256|RuleBase:RU210713};
Q7SXW8	10	0.575022	0.107808	0.302311	0.667645	23.8886	25.4094	24.0582	24.1537	24.321	24.0949	23.2973	23.9889	22.9509	24.2854	23.2433	22.9048	23.9551	asmtl	Acetylserotonin O-methyltransferase-like {ECO:0000313|EMBL:AAH55218.1, ECO:0000313|RefSeq:NP_998676.1};
A0A8M9PUP6,Q66I59	5	0.440619	0.107823	0.302311	-1.04595	25.7496	24.6425	24.6828	27.0318	24.5309	25.2451	NA	NA	26.5752	25.7969	24.6034	27.5694	26.818	aspdh	Aspartate dehydrogenase domain-containing protein {ECO:0000256|ARBA:ARBA00020169};
A0A0R4IZ99,Q566U4	7	0.470194	0.108059	0.302734	0.728661	24.8686	25.6438	25.0329	26.226	24.8006	24.4613	NA	NA	24.6942	24.6161	24.8338	23.6015	24.7756	afmid	Kynurenine formamidase {ECO:0000256|HAMAP-Rule:MF_03014};
Q6NYG0	2	0.499072	0.108275	0.303101	-0.742674	22.9443	23.0435	22.1619	NA	22.2351	NA	NA	NA	23.6632	23.2848	22.8946	22.9267	23.345	pnp5a	Purine nucleoside phosphorylase {ECO:0000256|ARBA:ARBA00013834, ECO:0000256|PIRNR:PIRNR000477};
A0A8M9PRK7,E7F6Y5	2	0.473353	0.108414	0.303245	1.25747	24.2639	22.8514	24.8069	27.4601	24.955	NA	NA	23.2941	24.3878	23.2082	22.548	24.5512	24.576	tmt1a.3,tmt1a.1	Methyltransferase-like protein 7A {ECO:0000313|RefSeq:XP_021327509.1};,Methyltransferase like 7A {ECO:0000313|Ensembl:ENSDARP00000080695};
F1RDX1	11	0.562029	0.108509	0.303245	1.02289	26.1811	26.6962	26.5324	26.9623	27.667	28.2848	24.0127	25.2472	25.1845	27.1794	25.8029	25.4708	25.1333	auh	AU RNA-binding protein/enoyl-CoA hydratase {ECO:0000313|Ensembl:ENSDARP00000063092};
Q7ZV29	28	0.201216	0.108633	0.303245	0.579393	28.9561	29.294	29.1704	29.7576	28.9306	29.54	28.7819	27.552	28.9161	28.7703	28.7195	29.2553	28.7849	pgk1	Phosphoglycerate kinase {ECO:0000256|ARBA:ARBA00013061, ECO:0000256|RuleBase:RU000532};
A0A2R8Q4J7,A4QP71	6	0.418852	0.108666	0.303245	-0.629392	24.304	24.0185	23.8121	24.4452	23.5268	25.0538	23.0793	24.8382	24.5465	24.1958	24.9326	25.1377	24.0612	nap1l4a	Nucleosome assembly protein 1-like 4 isoform X1 {ECO:0000313|RefSeq:XP_005170732.1};
Q6ZM50,Q7ZUR4	2	0.446112	0.108904	0.303672	-0.979889	26.8267	26.3121	27.2343	NA	26.9225	NA	24.8781	NA	27.1912	NA	27.1535	28.1476	26.7744	capza1b,capza1a	F-actin-capping protein subunit alpha {ECO:0000256|RuleBase:RU365077};,F-actin-capping protein subunit alpha {ECO:0000256|RuleBase:RU365077};
A0A8M3AU08,Q32PM3	2	0.463639	0.109031	0.30379	0.759062	22.885	22.8818	23.6011	22.7634	23.8118	NA	NA	NA	22.8041	NA	22.5622	21.8841	22.7717	mtm1	Myotubularin {ECO:0000256|ARBA:ARBA00016293};
F1R118	3	0.348088	0.109893	0.305952	0.725999	22.385	NA	22.9463	22.8943	NA	22.6756	NA	NA	21.7124	22.194	21.6479	22.6011	22.4083	hexd	beta-N-acetylhexosaminidase {ECO:0000256|ARBA:ARBA00012663};
Q6PHG3	4	0.286469	0.110089	0.306259	0.567973	24.753	24.8831	25.6506	24.6249	24.9309	25.2247	NA	24.4947	24.2168	24.1774	25.2439	24.4215	24.4149	anxa13	Annexin {ECO:0000256|RuleBase:RU003540};
Q5TYP7	8	0.53156	0.110501	0.307166	0.612188	24.1179	25.0296	23.4055	24.1113	25.2111	24.054	24.7327	24.4692	23.6294	23.8046	23.5874	23.4156	23.9648	ehd3	EH domain-containing protein 3 {ECO:0000313|RefSeq:NP_001038469.1};
Q32PT3	13	0.631319	0.110875	0.307966	-1.01592	26.8687	27.1186	26.9234	26.2506	27.1762	24.104	NA	28.7693	26.0024	27.514	27.2112	27.8045	26.6814	hmgb2a	High mobility group protein B2 {ECO:0000313|RefSeq:NP_001032501.1};
Q08CE7	2	0.428641	0.111142	0.308391	-1.1555	28.7039	28.7181	28.045	26.0578	29.2216	NA	NA	27.3649	28.4354	30.4005	29.7089	29.1858	29.9012	cox7a1	Cytochrome c oxidase subunit 7A1 {ECO:0000313|Ensembl:ENSDARP00000122388};
Q6PHG2	8	0.727275	0.1112	0.308391	1.09256	25.6767	26.3571	26.7224	27.4177	27.2382	24.7084	24.8941	27.2769	23.7577	24.5623	24.0649	26.3952	24.7254	hpx	Hemopexin {ECO:0000250|UniProtKB:P20058};
Q6AZC0	9	0.766606	0.111328	0.308505	2.27578	28.5219	28.6028	29.7376	30.8224	31.5541	28.0994	NA	32.4679	28.173	29.319	26.5642	26.3311	22.0697	cela1.6	pancreatic elastase {ECO:0000256|ARBA:ARBA00039015};
Q6PH75	2	0.482015	0.111488	0.30866	-2.03345	27.4883	NA	NA	26.1327	NA	NA	NA	29.24	27.0923	NA	NA	NA	NA	ctsba	Cathepsin B {ECO:0000256|ARBA:ARBA00015559};
E7FCU0	5	0.699482	0.111556	0.30866	-2.24845	24.4185	NA	22.4913	NA	NA	NA	NA	26.1804	23.6921	23.7403	23.1621	27.0767	24.5869	npm1a	Nucleophosmin {ECO:0000313|Ensembl:ENSDARP00000117965, ECO:0000313|RefSeq:NP_955460.2};
Q6NYP5	3	0.594623	0.111674	0.308745	-0.936009	25.7389	25.2089	24.6502	26.4206	24.8404	25.0215	NA	28.202	25.2413	26.9212	25.3128	26.0496	25.259	cdipt	CDP-diacylglycerol--inositol 3-phosphatidyltransferase {ECO:0000256|ARBA:ARBA00013212, ECO:0000256|PIRNR:PIRNR000848};
Q7SY54	10	0.639448	0.111838	0.308793	0.694223	26.1754	26.6914	26.289	26.7956	26.5808	26.8948	25.8835	26.4934	24.9079	25.4899	25.8928	27.2345	24.9511	etnppl	Ethanolamine-phosphate phospho-lyase;
Q6TGW5	3	0.459673	0.111864	0.308793	1.28919	23.4269	NA	24.8218	NA	23.751	NA	NA	NA	23.2335	NA	24.0435	23.1658	21.546	ostf1	Osteoclast-stimulating factor 1;
Q4VBU7	4	0.62182	0.112393	0.310013	-1.01484	27.0517	26.6153	26.3808	26.3219	26.9807	25.275	27.6918	30.2305	26.8066	27.8922	26.631	27.6671	26.1272	cox5aa	Cytochrome c oxidase subunit 5A, mitochondrial {ECO:0000256|ARBA:ARBA00021968, ECO:0000256|RuleBase:RU368103};
A3KP86	3	0.528351	0.112917	0.311196	-1.23453	23.2378	23.3628	21.6379	NA	22.398	NA	NA	23.8331	21.8179	23.1194	25.049	24.6845	NA	hbae4	Uncharacterized protein LOC563335 {ECO:0000313|RefSeq:NP_001076303.1};
Q66HW9	6	0.710776	0.113017	0.311196	1.91769	25.8647	24.3975	26.3739	28.2606	28.6882	NA	NA	26.9932	26.0731	26.1671	21.2433	24.5851	NA	ctrl	Chymotrypsin-like {ECO:0000313|EMBL:AAI53574.1, ECO:0000313|Ensembl:ENSDARP00000090198, ECO:0000313|RefSeq:NP_001004582.1};
Q7ZVG7	15	0.363462	0.113083	0.311196	0.570881	26.1117	26.2499	27.034	25.9638	26.2756	26.5923	NA	25.1819	26.1158	25.6275	25.9291	26.3516	25.9073	fgg	Fgg protein {ECO:0000313|EMBL:AAI65806.1};
Q32PQ5	7	0.806923	0.113208	0.311301	-0.863744	23.0785	21.8567	22.7738	23.4186	22.3453	NA	NA	NA	24.4205	24.1637	22.3819	23.3533	22.9925	tfr1b	Transferrin receptor protein 1 {ECO:0000256|RuleBase:RU367157};
Q08C42	4	0.423564	0.113451	0.311498	0.65489	25.2719	26.1004	24.6195	25.922	25.6028	25.752	NA	NA	24.9128	24.4061	25.1287	25.5122	24.7626	atp5meb	ATP synthase subunit e, mitochondrial {ECO:0000256|ARBA:ARBA00021462, ECO:0000256|RuleBase:RU367005};
A0A2R8QP51,A0A8M2BJR8	3	0.509026	0.113454	0.311498	1.29627	23.3037	NA	24.5355	NA	24.0164	NA	NA	20.8127	23.2747	23.2782	24.3412	23.0413	23.1299	dpp9	Dipeptidyl peptidase 9 {ECO:0000303|PubMed:36112693};
A0A8M9P4P1,A0A8M9PEG1,A0A8M9PSD3,A0A8M9PVV5	2	0.5	0.113661	0.311826	2.50347	23.2881	22.5452	23.0037	22.9896	NA	NA	26.6166	NA	NA	NA	NA	21.2853	NA	nlrc7	NLR family CARD domain-containing protein 3 isoform X3 {ECO:0000313|RefSeq:XP_021325237.1};
Q6NY78	7	0.719041	0.11381	0.311994	-0.955272	24.657	24.8638	24.3203	22.3572	23.3959	25.2669	24.872	25.8399	25.4873	23.0865	26.2315	25.1753	24.9871	eif2s2	Eukaryotic translation initiation factor 2 subunit 2 {ECO:0000256|ARBA:ARBA00040874};
Q9PTS2	9	0.411174	0.113952	0.312145	-1.02539	23.3601	24.2053	23.6553	21.5295	21.9998	NA	NA	NA	23.6945	NA	24.3191	23.5898	23.888	urod	Uroporphyrinogen decarboxylase {ECO:0000250|UniProtKB:P06132};
Q9DDU5	15	0.232801	0.11406	0.312202	-0.965925	31.3567	30.9188	31.6416	31.3262	30.2205	30.977	30.1585	33.9853	29.5292	32.5684	31.4365	31.9812	31.5375	gstp1.2	Glutathione S-transferase {ECO:0000256|RuleBase:RU368105};
A0A0R4I9C1,Q6TGS6	20	0.48958	0.114415	0.312676	-0.59349	24.0025	23.6981	23.4175	23.1682	23.0342	24.7087	24.2077	24.8111	24.0513	24.1321	24.556	23.7629	24.482	yars1	Tyrosine--tRNA ligase {ECO:0000256|RuleBase:RU361234};
F1Q4W3	2	0.491022	0.114418	0.312676	-0.961689	23.898	23.2922	22.4773	NA	24.0013	NA	NA	23.3722	23.6665	25.1511	25.3567	23.4111	24.3539	derl1	Derlin {ECO:0000256|RuleBase:RU363059};
A9NIM6	2	0.416797	0.114496	0.312676	1.07195	22.6387	23.2723	23.5364	NA	NA	NA	NA	21.8457	22.4249	23.6449	NA	21.4384	22.308	slc4a2b	Anion exchange protein {ECO:0000256|RuleBase:RU362035};
A0A8M1RL46,Q1ED17	3	0.507653	0.114676	0.312927	-0.705184	22.3647	22.2145	22.0912	NA	22.0248	21.5615	NA	NA	23.0082	22.5751	22.4466	23.5034	21.8576	top1b,top1a	DNA topoisomerase I {ECO:0000256|RuleBase:RU365101};,DNA topoisomerase I {ECO:0000256|RuleBase:RU365101};
A4IG19,E7EXT3	3	0.480792	0.115232	0.313925	1.03052	23.8287	24.7764	24.3392	NA	24.4314	NA	NA	21.6476	23.1582	23.9812	23.0921	24.243	24.789	pygb,pygmb	Alpha-1,4 glucan phosphorylase {ECO:0000256|RuleBase:RU000587};,Alpha-1,4 glucan phosphorylase {ECO:0000256|RuleBase:RU000587};
Q5RKM2	31	0.306962	0.11528	0.313925	0.528445	26.3691	26.6268	26.3437	26.0485	27.0316	26.5129	27.2365	25.7476	26.1554	26.3802	26.6636	25.8865	25.7961	ndufs1	NADH-ubiquinone oxidoreductase 75 kDa subunit, mitochondrial {ECO:0000256|ARBA:ARBA00013888};
B8JLW8	17	0.515213	0.115305	0.313925	-0.594594	23.7472	24.0722	23.5549	23.567	23.4028	23.4689	22.6338	25.1716	23.4964	23.8028	23.7038	24.1996	23.893	gmps	GMP synthase (glutamine-hydrolyzing) {ECO:0000256|ARBA:ARBA00012746};
A0A8M1NSE3	29	0.398372	0.115706	0.314776	-0.516093	27.224	27.1606	27.0614	27.0551	27.2451	26.6363	26.6373	27.3494	26.7451	28.107	27.4641	27.8172	27.4095	npepps	Aminopeptidase {ECO:0000256|RuleBase:RU364040};
B8A4H6	2	0.437759	0.116025	0.315403	1.58537	25.4135	25.8797	27.6016	NA	25.9301	NA	NA	27.246	24.9171	23.9076	26.2857	21.9364	25.0176	pgam1b	Phosphoglycerate mutase {ECO:0000256|RuleBase:RU004511};
A0A8M1PCD1	15	0.0570483	0.116241	0.31559	0.557406	23.9235	24.3059	24.3568	24.4984	23.3102	24.7984	23.9437	23.1289	23.9831	24.2314	23.6419	23.31	23.5737	txnrd3	thioredoxin-disulfide reductase {ECO:0000256|ARBA:ARBA00012610};
Q6NYF2	6	0.520827	0.11627	0.31559	-0.820588	23.5642	23.5269	24.2813	21.7773	23.1219	22.8756	NA	25.3373	23.1386	23.4137	23.547	24.2996	23.8869	clic1	Chloride intracellular channel protein {ECO:0000256|RuleBase:RU362009};
A0A8M1P3Z0	2	0.412988	0.116403	0.315607	0.89409	22.3587	NA	23.2775	NA	22.6321	NA	NA	NA	22.0913	22.3644	NA	21.9344	21.8526	isca2	Iron-sulfur cluster assembly 2 homolog, mitochondrial {ECO:0000313|RefSeq:NP_001314830.1};
Q6PC16	7	0.581665	0.116453	0.315607	-0.662688	26.0106	26.063	24.9007	26.2472	26.071	24.9636	NA	26.0032	26.4016	27.1213	26.6945	25.6174	26.0326	ndufb10	NADH dehydrogenase [ubiquinone] 1 beta subcomplex subunit 10 {ECO:0000256|ARBA:ARBA00014109};
A0A8M1RJV8,A0A8M3AGV1,A0A8M3AI36,A0A8M3APD0,A0A8M6Z0J6,A0A8M9Q3Y6,A0A8M9Q3Z4	7	0.527096	0.116794	0.316155	0.594953	23.9332	23.8578	24.2957	24.3434	23.4143	24.5741	24.899	22.7697	23.7962	23.2961	23.5816	24.339	24.032	lrba	LPS-responsive vesicle-trafficking, beach and anchor-containing {ECO:0000313|Ensembl:ENSDARP00000143583};
A0A2R8Q9R2,A0A8M2B8X1,A0A8M2B964,A0A8M9P507,A0A8M9PSW8,A0A8M9PWB5,A0A8M9PWC0,E9QCR8,E9QEC8,E9QG45,F1QXG8,Q6P3J1	5	0.459072	0.116832	0.316155	-0.936332	24.4605	23.3097	23.6639	NA	24.5353	NA	NA	26.4354	24.2384	24.6088	23.992	25.0067	24.3544	tpd52l2b	Tpd52-like 2b {ECO:0000313|Ensembl:ENSDARP00000148142};
Q7ZWC2	2	0.368848	0.117155	0.316418	1.10721	24.6145	NA	25.8087	NA	24.8966	NA	NA	NA	23.1739	NA	24.826	24.8011	24.1809	mgll	Monoglyceride lipase {ECO:0000313|EMBL:AAQ97815.1, ECO:0000313|Ensembl:ENSDARP00000053462};
E7F0E8	2	0.484333	0.117192	0.316418	-0.997225	22.5799	21.2017	22.1878	22.3557	NA	NA	NA	24.8868	22.5378	22.9942	22.2938	22.4286	22.3327	xpo1a	Exportin 1 (CRM1 homolog, yeast) a {ECO:0000313|Ensembl:ENSDARP00000102922};
C5H5I1,E3NZJ2,F1QBC0	3	0.572399	0.117195	0.316418	-0.940522	23.0957	NA	23.3094	22.1558	21.9409	NA	NA	22.0793	23.4754	23.1949	23.0367	24.1843	24.4848	plxnb2a.1,plxnb2b	Plexin B2 {ECO:0000313|EMBL:ACI28388.1};,Plexin B2b short isoform {ECO:0000313|EMBL:ACM48165.1};
Q1JPZ2	5	0.459056	0.117331	0.316545	0.647628	24.1775	23.8239	25.0651	24.4672	24.4616	24.836	NA	24.0975	22.6232	24.416	24.0801	24.2123	23.8697	akr1b1.2	Aldo-keto reductase family 1 member B1 {ECO:0000256|ARBA:ARBA00039907};
Q6P0K4	12	0.538962	0.117452	0.316632	-0.642114	24.0788	23.3611	23.7952	24.2228	23.5828	23.6809	NA	24.2089	24.8144	23.045	24.4618	24.801	24.8929	nansa	Sialic acid synthase {ECO:0000313|RefSeq:NP_996660.1};
Q5U3M8	2	0.481031	0.117708	0.317083	1.01408	22.4371	NA	22.7268	23.4994	NA	NA	NA	NA	22.399	22.5084	NA	21.2102	22.2785	gsto2	Glutathione S-transferase omega {ECO:0000256|RuleBase:RU368071};
A2AWE1,Q6DGJ6	3	0.540906	0.117871	0.317283	0.896363	29.5469	30.6072	30.3663	30.0541	29.2475	29.3494	30.346	26.5177	29.5633	28.7762	29.7448	30.0887	29.9018	prdx1,prdx2	thioredoxin-dependent peroxiredoxin {ECO:0000256|ARBA:ARBA00013017};,Peroxiredoxin-2 {ECO:0000256|ARBA:ARBA00040770};
B8JLL1	13	0.677901	0.118126	0.317731	-0.853807	24.5914	24.0321	23.6256	24.5307	23.979	24.4609	NA	26.8661	24.5233	25.8839	24.2718	23.6778	24.6539	umps	Uridine 5'-monophosphate synthase {ECO:0000256|ARBA:ARBA00015047};
A0A0R4IVC0,A0A8M3ASF7,A0A8M9PX80,A8KC22,Q7SYM9,Q7ZW09	2	0.495452	0.118294	0.317942	-2.04323	24.1965	NA	22.5619	NA	NA	NA	NA	NA	24.9441	NA	22.7244	26.2716	24.4806	hnrnpl2,hnrnpl	Heterogeneous nuclear ribonucleoprotein L2 {ECO:0000313|Ensembl:ENSDARP00000139075, ECO:0000313|RefSeq:XP_005169750.1};,Heterogeneous nuclear ribonucleoprotein L isoform X1 {ECO:0000313|RefSeq:XP_021331718.1};
A0A8M9PA82,A0A8M9PXD7,A8KC60,Q5XIZ3	4	0.391622	0.118414	0.318026	-0.91081	22.5028	NA	21.8834	22.4068	21.3965	NA	NA	22.4061	22.2067	22.7044	22.1096	24.4867	22.9246	tars3,tars1	threonine--tRNA ligase {ECO:0000256|ARBA:ARBA00013163};,threonine--tRNA ligase {ECO:0000256|ARBA:ARBA00013163};
A0A8M6Z2K5,A0A8M9QKH0,A0A8M9QP18,Q7ZWA3	3	0.558795	0.118759	0.318713	-1.37149	23.1828	NA	22.0856	NA	NA	NA	NA	NA	23.1379	NA	22.7265	24.1314	23.8324	rbmx	RNA-binding motif protein, X chromosome isoform X2 {ECO:0000313|RefSeq:XP_017214473.1};
A0A8M2BF50,A0A8M3AW48,A0A8M3B2R0,A0A8M3B5Q3,Q4FE55	5	0.624777	0.119505	0.320474	-1.23144	23.0476	23.5111	20.81	NA	22.5129	NA	NA	25.4369	22.9733	NA	23.0541	22.721	23.3617	usp9	ubiquitinyl hydrolase 1 {ECO:0000256|ARBA:ARBA00012759};
A0A2R8PYT0	3	0.527528	0.119766	0.320934	-0.661099	24.0359	24.2898	23.9657	22.9344	23.2792	24.0576	NA	24.0139	24.7818	25.0209	23.8984	NA	24.1172	rad23b	UV excision repair protein RAD23 {ECO:0000256|RuleBase:RU367049};
A0A8M6Z050,A0A8M6Z054,A0A8M6Z057,A0A8M6Z0S9,A0A8M6Z0T2,A0A8M6Z0T7,A0A8M6Z0U1,A0A8M6Z0U6,A0A8M6Z2G0,A0A8M6Z2G4,A0A8M6Z2G8,A0A8M6Z2H1,A0A8M6Z2H6,A0A8M6Z7Y8,A0A8M6Z7Z0,A0A8M6Z7Z3,A0A8M6Z7Z6,A0A8M6Z8C0,A0A8M6Z8C4,A0A8M6Z8C8,A0A8M6Z8D0,A0A8M9QF81,A0A8M9QJH6,B3DH78,B6EUL7,Q910A4	2	0.107087	0.119953	0.321193	0.992568	22.7942	23.1532	23.3972	23.6934	NA	NA	NA	NA	21.5259	23.4345	21.1622	22.6016	23.3859	caska,caskb	Peripheral plasma membrane protein CASK isoform X4 {ECO:0000313|RefSeq:XP_017213114.1};,CASKb {ECO:0000313|EMBL:BAG81982.1};
A0A286YAZ4,A0A8M2BJY0,A0A8M3AWS2,F1R966	19	0.308622	0.120179	0.321277	-0.544866	23.6241	22.9208	24.1229	23.3679	23.6524	22.9286	23.1173	24.3217	23.4449	23.9356	23.7492	24.4854	23.4421	cltca	Clathrin heavy chain {ECO:0000256|PIRNR:PIRNR002290};
A0A8M2BLP8	3	0.489749	0.120212	0.321277	0.62568	23.1255	23.3886	23.0354	24.1758	23.2259	23.1922	NA	NA	NA	22.978	22.6586	22.7899	22.6851	nherf1b	Na(+)/H(+) exchange regulatory cofactor NHE-RF {ECO:0000256|PIRNR:PIRNR037866};
A0A8M3B2I7,A1L248	2	0.465809	0.120254	0.321277	0.818932	24.7626	NA	25.1933	24.6408	25.0932	25.7609	NA	NA	24.1212	NA	25.5095	23.9002	23.8817	surf1	SURF1-like protein {ECO:0000256|RuleBase:RU363076};
A0A8M9QKG2	6	0.493053	0.120439	0.321299	0.663136	24.137	24.2978	23.6066	24.6848	24.6855	25.2187	NA	23.8299	24.7707	23.6027	24.1149	23.8234	22.8716	ttn.2	Titin {ECO:0000313|RefSeq:XP_021334745.1};
Q7T385	2	0.469891	0.120442	0.321299	0.637506	23.2999	23.7618	23.6464	NA	23.4854	23.8359	NA	22.7831	22.1741	23.3712	23.8117	23.3523	22.777	atp6v1c1a	V-type proton ATPase subunit C 1-A;
Q6PFS7	3	0.520085	0.12098	0.32234	0.812772	23.8102	24.1992	23.7672	24.4265	24.047	24.8279	NA	23.1335	23.7257	23.3672	24.7074	24.1794	21.5314	atg3	Ubiquitin-like-conjugating enzyme ATG3 {ECO:0000250|UniProtKB:Q9NT62};
A0A2R9YJL1,A0A8M1P861,Q801E6	13	0.282415	0.121013	0.32234	0.648555	29.15	29.319	29.5094	30.0834	29.3297	30.0698	28.5345	27.5593	29.3629	28.4118	29.4328	29.0233	29.1644	mdh1aa	Malate dehydrogenase {ECO:0000256|RuleBase:RU003405};
Q6PHI8	4	0.450475	0.121231	0.322681	-0.97302	26.9787	26.4332	27.0591	26.7924	26.9425	27.8714	23.8544	28.6717	27.6562	26.0669	26.9021	27.7094	27.7849	tktb	transketolase {ECO:0000256|ARBA:ARBA00013152};
A0A8M6YTG6,A0A8M9NZA7,A0A8M9P7X5,A0A8M9P7X6,A0A8M9PD45,A0A8M9PD48,A0A8M9PJI2,A0A8M9PJI7,A0A8M9PMH2,A0A8M9PMH6,F1Q4Y0	9	0.394342	0.121489	0.322994	-0.567543	22.1057	21.3005	21.712	22.2583	21.7899	NA	NA	22.6489	22.2052	22.4722	21.9391	22.4773	22.2536	arhgef1b	Rho guanine nucleotide exchange factor 1 isoform X6 {ECO:0000313|RefSeq:XP_017206841.2};
Q7SXJ5	3	0.523665	0.12157	0.322994	0.776042	23.3945	23.8088	25.0516	22.8075	23.6346	NA	NA	NA	23.2291	22.5024	23.1115	23.405	22.9999	blmh	Bleomycin hydrolase {ECO:0000256|ARBA:ARBA00022227, ECO:0000256|PIRNR:PIRNR005700};
F1RBJ9,Q5XJQ1	2	0.496692	0.12162	0.322994	-1.24161	21.1625	NA	19.7035	NA	21.1317	NA	NA	NA	21.4577	NA	NA	22.5445	20.9753	tpk1	Thiamine pyrophosphokinase {ECO:0000256|PIRNR:PIRNR031057};
Q7ZW04	19	0.25695	0.122107	0.32393	0.783167	30.4497	30.7323	30.8181	31.4311	30.5832	31.1147	30.3685	27.7774	30.9049	30.9553	30.346	29.9647	30.4005	mat1a	S-adenosylmethionine synthase {ECO:0000256|RuleBase:RU000541};
A0A0R4IWF9,A0A2R9YJQ0,A0A8M1P554,A0A8M1PAH1,A0MTA1	7	0.740415	0.122236	0.32393	-1.07654	23.2892	23.7022	22.954	21.3659	22.7426	NA	NA	25.4318	22.335	NA	23.7669	24.3714	22.9334	apex1	exodeoxyribonuclease III {ECO:0000256|ARBA:ARBA00012115};
A0A8M3B8A2	45	0.781306	0.122244	0.32393	1.13286	25.392	26.3383	26.8568	27.5172	25.8074	24.9718	24.2589	26.0698	25.205	26.6587	23.6043	22.4663	24.9491	LOC100535278	Collagen alpha-6(VI) chain {ECO:0000313|RefSeq:XP_009305855.3};
Q567F8	4	0.622707	0.122348	0.323963	-0.665171	23.673	23.0056	23.2206	23.5278	23.3418	NA	NA	23.7317	23.9544	23.9047	22.9504	24.1343	24.9591	cops6	COP9 signalosome complex subunit 6 {ECO:0000256|ARBA:ARBA00014871, ECO:0000256|RuleBase:RU367006};
B8A556	4	0.501795	0.122493	0.324108	0.713998	24.6654	24.8304	24.5596	25.5808	24.412	NA	25.7293	NA	24.0749	24.1824	23.4719	24.4637	25.3494	dnph1	5-hydroxymethyl-dUMP N-hydrolase {ECO:0000250|UniProtKB:O43598};
A0A8M9PFD6,F1QJ18	9	0.484595	0.12266	0.32431	0.66709	24.8116	25.1152	24.6259	25.1109	24.6132	25.0495	26.1742	NA	23.6838	25.2244	25.0905	24.3321	23.9078	nup205	Nuclear pore complex protein Nup205 isoform X1 {ECO:0000313|RefSeq:XP_021323309.1};
A0A8M2BIL8,Q9PTK5	5	0.491968	0.123246	0.325606	0.748694	24.1363	23.4439	24.3174	25.5088	24.4603	24.823	NA	NA	23.9613	22.7061	23.5967	24.2335	24.3124	elavl1a	ELAV-like protein {ECO:0000256|RuleBase:RU361281};
F1QWX4	5	0.463239	0.123547	0.325606	0.608011	25.4272	26.0643	25.7623	26.1139	25.7086	25.1452	NA	25.3085	24.6606	25.8753	25.8213	24.4923	24.7471	spra	Sepiapterin reductase {ECO:0000256|ARBA:ARBA00019170};
A0A8M1NXE0	4	0.402367	0.123569	0.325606	1.05303	24.9758	NA	NA	24.8507	26.0362	26.1467	NA	24.8155	23.5081	26.2129	25.4912	23.4037	24.3175	apom	Apolipoprotein M precursor {ECO:0000313|RefSeq:NP_001186657.1};
Q6NYG8	33	0.37793	0.123603	0.325606	0.53255	27.6601	27.9786	28.0037	28.2889	27.8938	27.4561	27.9371	26.2853	27.5755	27.4102	27.6779	27.8368	27.5771	dpyd	Dihydropyrimidine dehydrogenase [NADP(+)];
A0A8M2BEK6,A0JMN2	6	0.621579	0.123606	0.325606	1.29945	25.2054	25.2299	25.9336	26.0961	26.2987	25.7173	NA	NA	24.2536	27.953	24.0418	22.1918	24.3382	unknown	Carnitine O-acetyltransferase-like isoform X1 {ECO:0000313|RefSeq:XP_005167305.1};
Q08BL2	5	0.450935	0.123828	0.32595	0.649316	23.4324	23.4353	24.1006	23.6439	24.1909	23.5624	NA	21.8655	22.7477	23.1461	23.9219	23.581	23.5616	tfam	Transcription factor A, mitochondrial {ECO:0000256|ARBA:ARBA00040582};
A9JT06,B8A6A1	2	0.469671	0.124061	0.326323	-1.15735	23.9995	NA	NA	23.5479	22.715	NA	NA	26.0263	23.7502	23.8053	24.8491	24.0842	23.2178	eif4e1c	Eukaryotic translation initiation factor 4E family member 1c {ECO:0000313|Ensembl:ENSDARP00000031553, ECO:0000313|RefSeq:NP_001017851.2};
Q1LXK4,Q1LXK5	4	0.315168	0.124517	0.327061	-0.74395	22.9515	21.3576	22.7889	23.7961	23.0499	21.7359	NA	23.4491	23.7445	22.5151	23.0917	23.8787	23.0585	mov10b.1,mov10b.2	Putative helicase mov-10-B.1;,Putative helicase mov-10-B.2;
Q7ZYX7	7	0.329293	0.124525	0.327061	-0.632468	26.1372	26.7389	26.0208	25.9855	25.5508	24.6203	26.0094	27.2993	26.1267	26.9491	26.4364	25.965	25.9441	psmd7	26S proteasome non-ATPase regulatory subunit 7 {ECO:0000313|RefSeq:NP_956083.1};
A0A8M2BD00,F1QZW7,Q4V9C6	4	0.655118	0.124865	0.327558	-0.784042	21.7943	21.6758	21.6342	20.7286	NA	NA	NA	NA	21.6958	NA	21.9967	22.4665	22.362	ilf3a	Interleukin enhancer binding factor 3a isoform X2 {ECO:0000313|RefSeq:XP_005165780.1};
A0A140LG54,A0A8M1RLA9,A0A8M6YW20,A0A8M9QIA6,A0A8N7UVW5,A7E2M8,A7MC11,A7MCA8,B3DJF8,F1QAU0,F1R4A4,Q05AK8,Q5BJA5,Q6PC60,R4GE15,X1WDH8,X1WHF1	3	0.506881	0.124922	0.327558	1.6907	28.2109	29.2206	29.9368	25.748	26.7477	30.9391	31.7454	26.3093	24.7915	26.4356	30.392	27.4485	28.8167	si:dkey-23a13.22,si:dkey-108k21.11,LOC108179079,LOC110439971,si:dkey-23a13.8,unknown,ano9a,LOC570661,si:dkey-23a13.1,si:ch211-113a14.15,hist2h2l,si:ch211-113a14.29,si:dkey-261m9.19,si:dkey-261m9.6	Histone H2B {ECO:0000256|RuleBase:RU000451};,Histone H2B {ECO:0000256|RuleBase:RU000451};,Histone H2B {ECO:0000256|RuleBase:RU000451};,Histone H2B 1/2-like {ECO:0000313|RefSeq:XP_021333785.1};,Histone H2B {ECO:0000256|RuleBase:RU000451};,Histone H2B {ECO:0000256|RuleBase:RU000451};,Histone H2B {ECO:0000256|RuleBase:RU000451};,Histone H2B {ECO:0000256|RuleBase:RU000451};,Histone H2B {ECO:0000256|R…
E7FE01	4	0.681784	0.124989	0.327558	-1.16415	22.4521	NA	21.5528	NA	21.6882	NA	NA	NA	22.5192	22.3075	24.628	22.2549	22.2138	dis3	DIS3 exosome endoribonuclease and 3'-5' exoribonuclease {ECO:0000313|Ensembl:ENSDARP00000079889};
A0A8M6YZ65,F1QYU7,Q58EF9,Q7ZW04	8	0.583181	0.125109	0.327631	-0.802119	29.8031	28.7168	30.0616	30.2886	29.9066	27.8543	NA	30.3488	30.8738	30.4694	29.301	29.3603	30.6531	mat2ab,mat2aa,mat1a	S-adenosylmethionine synthase {ECO:0000256|RuleBase:RU000541};,S-adenosylmethionine synthase {ECO:0000256|RuleBase:RU000541};,S-adenosylmethionine synthase {ECO:0000256|RuleBase:RU000541};
A0A8M1RLW3	18	0.331123	0.125469	0.328332	0.547824	24.984	25.544	24.9115	24.981	25.3045	25.1801	25.6265	25.8755	24.6923	24.7722	24.2698	24.3898	24.2609	snta1	Alpha-1-syntrophin {ECO:0000313|RefSeq:XP_002662604.4};
A0A8M9PIY2	2	0.392221	0.125826	0.329028	0.910375	25.7344	25.5103	25.7611	26.1205	26.6032	26.3839	NA	NA	24.7414	NA	24.2637	26.4911	NA	kcnj20	G protein-activated inward rectifier potassium channel 4-like {ECO:0000313|RefSeq:XP_021322201.1};
A0A8M3AS35,A0A8M3AS42,A0A8M3AS95,A0A8M3ASA1,A0A8M3ASA5,A0A8M3AZF1,A0A8M3AZF7,A0A8M3B2B5,A0A8M3B2B8,A0A8M3B2C2,A0A8M3B9H1,A0A8M3B9H5,A0A8M3B9H8,A0A8M9PKA6,A0A8M9PKB1,A0A8M9PKB9,A0A8M9PKC4,A0A8M9PKD0,A0A8M9PKD4,A0A8M9PXS6,A0A8M9PXT2,A0A8M9PXT7,A0A8M9PXU3,A0A8M9PXV5,A0A8M9Q3H8,A0A8M9Q3I2,A0A8M9Q3I6,A0A8M9Q3J3,A0A8M9Q3J8,A0A8M9Q3K3,A0A8M9Q3K8,A0A8M9Q8S5,A0A8M9Q8S9,A0A8M9Q8T4,A0A8M9Q8T9,A0A8M9Q8U4,A0A…	2	0.498477	0.125927	0.329049	-1.05238	24.1132	23.7762	23.5109	NA	23.0731	23.5669	NA	26.4884	23.303	25.9287	22.9632	23.8434	24.6782	camk2b1	calcium/calmodulin-dependent protein kinase {ECO:0000256|ARBA:ARBA00012434};
Q803A1	14	0.695486	0.126147	0.329383	0.937735	26.2171	27.7207	28.0979	25.3485	26.3248	26.5201	26.1036	23.7706	24.9355	26.7534	26.3892	26.9001	25.7403	anxa5b	Annexin {ECO:0000256|RuleBase:RU003540};
E9QFI5,Q6P5L2	7	0.653115	0.126264	0.329449	-1.12941	29.2546	29.1265	27.8418	27.9485	26.3533	29.9221	30.9471	30.0577	30.2796	30.2237	28.093	31.2791	28.9827	dbi	Acyl-CoA-binding protein isoform 2 {ECO:0000313|RefSeq:NP_001296092.1};
A0A0R4ISJ3,A0A8M2B7S3	13	0.428861	0.126932	0.33095	-0.548	24.0157	23.1968	23.6966	24.0003	23.8236	23.8669	NA	23.4241	24.5673	24.0975	24.2594	24.7341	24.5065	xrn2	5'-3' exoribonuclease {ECO:0000256|PIRNR:PIRNR037239};
A0A8M3AUS5,E7F3I8	14	0.380733	0.127503	0.331968	-0.610922	24.2089	23.5981	24.1906	23.9415	23.6755	23.9729	NA	25.7458	24.1578	24.4882	24.6398	23.745	24.1432	dhx15	RNA helicase {ECO:0000256|ARBA:ARBA00012552};
A0A8M6YV78,Q5CZM6	2	0.476983	0.127543	0.331968	1.14563	23.6912	23.665	NA	NA	25.2449	NA	NA	NA	23.7236	NA	22.1826	23.7454	23.5857	lyplal1	palmitoyl-protein hydrolase {ECO:0000256|ARBA:ARBA00012423};
B0UXS0	12	0.718672	0.127601	0.331968	0.983217	25.9921	26.8445	25.5132	27.6056	25.7178	26.9952	26.226	25.0728	23.5131	25.5311	27.6373	26.72	24.5285	hmox1a	Heme oxygenase {ECO:0000256|PIRNR:PIRNR000343};
Q561U4	4	0.423736	0.128093	0.333004	1.5497	25.8172	25.6845	26.2272	28.3685	27.0482	26.9078	24.8936	28.9494	25.1832	25.2032	22.1889	23.335	NA	ctrb.3	Chymotrypsinogen B2 precursor {ECO:0000313|RefSeq:NP_001017724.1};
Q7SXP1	3	0.514945	0.128363	0.333465	0.813498	23.6673	NA	25.1879	24.0096	23.3297	NA	NA	NA	23.0953	23.896	22.9896	23.3097	23.5205	capzb	F-actin-capping protein subunit beta {ECO:0000256|RuleBase:RU365078};
A0A8M2B716,F1Q893	3	0.628972	0.12847	0.333498	0.638155	23.2997	24.46	24.1027	23.3357	23.1829	23.9801	22.6511	22.0217	23.599	22.4798	22.8977	23.2809	23.6044	hgsnat	Heparan-alpha-glucosaminide N-acetyltransferase isoform X2 {ECO:0000313|RefSeq:XP_005159916.1};
Q504D4	2	0.207361	0.128723	0.333912	-1.55179	25.8422	24.4932	24.5928	NA	26.1131	NA	NA	28.8409	25.9496	25.0639	NA	NA	NA	ela3l	Ela3l protein {ECO:0000313|EMBL:AAI65005.1};
Q6NZW3	2	0.388661	0.129443	0.335299	0.899458	24.6652	24.2301	25.1731	26.9354	24.5386	24.6973	NA	NA	24.6448	23.9754	25.4714	23.5176	23.468	cfl2	Cofilin 2 (Muscle) {ECO:0000313|EMBL:AAH65947.1, ECO:0000313|Ensembl:ENSDARP00000006783};
F6NVH9	7	0.404367	0.129445	0.335299	1.1421	25.5511	26.2375	26.3547	24.7133	27.4233	25.4648	26.228	NA	25.6015	21.7414	26.045	25.5657	25.6872	nipsnap1	Protein NipSnap homolog 1;
A0A0R4I9I2,Q6P0U7	2	0.475141	0.129792	0.335955	1.54212	23.2682	24.5019	NA	NA	NA	NA	NA	NA	23.2673	NA	24.1674	22.354	22.0505	cstf2	Cleavage stimulation factor subunit 2 isoform X1 {ECO:0000313|RefSeq:XP_009289373.1};
A4IG41	4	0.440507	0.130044	0.336043	0.734969	21.3709	22.0706	21.84	20.7422	22.3006	NA	NA	NA	21.3312	NA	20.6997	20.9073	21.0753	mtif2	Translation initiation factor IF-2, mitochondrial {ECO:0000256|ARBA:ARBA00044200};
A0A8M2BJN0	2	0.41836	0.130049	0.336043	1.03518	24.9046	24.4965	26.2168	NA	25.3602	25.6153	NA	NA	23.0174	NA	26.0567	24.0971	24.3767	unknown	Uncharacterized protein LOC393431 isoform X1 {ECO:0000313|RefSeq:XP_005172514.1};
A5WW18,Q6A3P5	11	0.309707	0.130109	0.336043	0.888184	28.5919	29.3745	28.6423	29.3361	28.6784	28.6601	29.2827	NA	28.8344	25.6109	29.053	28.9923	28.0468	ndrg1a	N-myc downstream-regulated 1a {ECO:0000313|Ensembl:ENSDARP00000093670};
A0A286Y8C1,A0A8M3AK93,A0A8M9PZY3,A0A8M9Q686,A0A8M9Q693,F1R6C8	20	0.46661	0.130355	0.336436	0.536372	25.482	25.8535	26.4214	25.8106	25.5844	25.4568	25.2284	NA	24.8653	24.8965	25.0412	25.6973	25.4472	ctnnd1	Catenin (cadherin-associated protein), delta 1 {ECO:0000313|Ensembl:ENSDARP00000143408};
A0A8M2BF41,Q6DKF0,Q800G5	3	0.584911	0.130482	0.336521	-1.09136	22.5084	22.3926	22.9686	NA	19.9811	NA	NA	22.5989	22.3586	22.6866	21.8766	23.6869	24.0253	mxe,mxc	Interferon-induced GTP-binding protein MxE isoform X1 {ECO:0000313|RefSeq:XP_005167721.2};,Interferon-induced GTP-binding protein MxC;
A0A0R4IAQ8,E7F981	2	0.494784	0.130702	0.336846	-1.33898	22.9039	NA	NA	NA	21.8327	NA	NA	NA	23.3484	NA	22.1825	23.5886	23.567	nup98	Nuclear pore complex protein Nup98-Nup96 {ECO:0000256|ARBA:ARBA00013472};
F1QMF9,Q6DGU4	3	0.298086	0.131244	0.337997	-1.22422	22.112	20.2249	NA	22.3668	NA	NA	NA	NA	22.2332	NA	22.9605	23.274	21.6125	nedd8,nedd8l	NEDD8 {ECO:0000256|ARBA:ARBA00017429};,NEDD8 {ECO:0000256|ARBA:ARBA00017429};
Q7ZVS0	3	0.415851	0.131429	0.338022	1.10375	25.4489	26.0777	27.0471	26.9385	25.9613	23.9791	NA	NA	24.7176	25.01	25.5592	22.831	26.3673	dnaja2b	DnaJ (Hsp40) homolog, subfamily A, member 2, like {ECO:0000313|EMBL:AAH45437.1};
A0A8M1N7Z8,A0A8M2BKU1,Q6NW90,Q6P5M9,Q7ZW01	2	0.498685	0.131533	0.338022	-2.16894	24.7528	NA	24.2797	NA	22.3341	NA	NA	NA	27.1172	NA	22.0658	27.1522	25.5681	tubb2b,tubb5,tubb4b,wu:fd02b12	Tubulin beta chain {ECO:0000256|RuleBase:RU000352};,Tubulin beta chain {ECO:0000256|RuleBase:RU000352};,Tubulin beta chain {ECO:0000256|RuleBase:RU000352};,Tubulin beta chain {ECO:0000256|RuleBase:RU000352};
A0A8M3AXL2,Q7SZY1	4	0.70294	0.131607	0.338022	0.614416	23.3392	23.7076	23.386	23.8437	22.5922	24.224	23.9571	22.3855	23.2757	NA	23.7236	23.0669	22.5684	hcfc1a	Host cell factor C1a {ECO:0000313|Ensembl:ENSDARP00000007626, ECO:0000313|RefSeq:XP_005169361.1, ECO:0000313|RefSeq:XP_009304309.1};
Q7ZUD3	4	0.63618	0.131632	0.338022	0.817334	24.3665	24.4462	24.7274	NA	25.4584	NA	NA	NA	24.3483	24.1293	22.8787	24.6661	24.2777	gmfb	Glia maturation factor {ECO:0000256|PIRNR:PIRNR001788};
Q503F9	3	0.430275	0.132246	0.339217	-1.08427	24.9589	24.421	24.3419	24.1125	24.3578	NA	NA	27.2027	23.9224	27.4064	24.843	24.0476	24.9333	pudp	Pseudouridine-5'-phosphatase {ECO:0000313|RefSeq:NP_001018451.1};
Q6PHI7	22	0.508785	0.132287	0.339217	0.795875	28.0677	28.8827	28.5248	29.2679	28.9874	27.9081	27.223	25.6255	27.9218	28.7285	27.6826	27.8116	28.2487	pah	phenylalanine 4-monooxygenase {ECO:0000256|ARBA:ARBA00011995};
Q804G3	17	0.343475	0.13243	0.339341	-0.617989	26.1754	26.2052	26.4959	25.9003	25.6261	25.6841	25.2866	27.7214	25.9863	26.4231	25.6572	27.1054	26.0127	anxa11b	Annexin {ECO:0000256|RuleBase:RU003540};
Q08C46	2	0.43076	0.132678	0.339733	0.639897	23.8623	24.0111	23.4593	24.2195	24.7107	24.6559	NA	24.3408	23.0078	23.7919	24.3349	22.8186	23.1344	sdr39u1	Epimerase family protein SDR39U1 {ECO:0000313|RefSeq:NP_001070046.1};
Q66IB5	2	0.499687	0.133098	0.340563	-1.04369	23.8126	NA	NA	NA	22.9429	NA	NA	NA	23.8081	23.8585	23.8937	24.0764	24.2962	qdprb.1	Dihydropteridine reductase {ECO:0000313|EMBL:AAH81416.2, ECO:0000313|Ensembl:ENSDARP00000151488, ECO:0000313|RefSeq:NP_001018534.1};
A0A8M9P9J5,Q6GML2	3	0.32686	0.133453	0.341215	-0.514319	24.2722	23.8809	24.1795	23.9338	23.7194	24.3617	NA	NA	24.6519	24.2851	24.5101	24.8382	24.3615	LOC108179035,prpsap1	Phosphoribosyl pyrophosphate synthase-associated protein 1-like {ECO:0000313|RefSeq:XP_021327587.1};,Phosphoribosyl pyrophosphate synthase-associated protein 1 {ECO:0000313|RefSeq:NP_001002199.1};
A0A8M2BD29,A0A8M3AT61,F8W4U4	3	0.531085	0.133544	0.341215	-0.848443	23.6739	23.905	24.4548	22.7949	23.8553	23.5068	21.4903	NA	24.4822	NA	24.6221	23.9066	23.721	xirp2a	Xin actin-binding repeat-containing protein 2 isoform X2 {ECO:0000313|RefSeq:XP_005165842.1};
Q6Q419	3	0.471293	0.133725	0.341433	-1.36935	26.5406	24.256	24.8894	27.2941	25.7152	NA	26.8137	23.1997	27.9339	27.6622	27.7599	28.8866	27.5359	rps29	Small ribosomal subunit protein uS14 {ECO:0000256|ARBA:ARBA00035167};
Q4VBJ8	9	0.318043	0.134295	0.342645	0.640226	25.5754	25.3676	25.8304	26.1125	26.0734	27.0237	24.791	NA	25.3803	24.614	25.5848	25.408	25.144	pbld	Phenazine biosynthesis like protein domain containing {ECO:0000313|RefSeq:NP_001019582.1};
A0A8M3AWB1,A0A8M3BCN4,A0A8M6Z2T6,A0A8M9QBM4	8	0.353171	0.13453	0.34278	-0.705574	21.08	20.2879	19.9253	20.5363	21.6446	20.0728	22.0888	20.9025	21.8273	NA	21.5289	21.9608	21.1048	cobll1b	Cordon-bleu protein-like 1 isoform X4 {ECO:0000313|RefSeq:XP_009303257.1};
Q6PBV6	2	0.343414	0.134693	0.34278	-1.2326	26.2521	NA	25.2249	NA	NA	NA	NA	NA	26.9209	25.8348	26.9965	25.7618	26.7735	nhp2	H/ACA ribonucleoprotein complex subunit 2-like protein;
P79741	5	0.682976	0.134719	0.34278	-0.777159	22.9473	22.9361	21.5264	22.6565	22.8048	NA	NA	22.3593	23.3638	24.7414	23.4614	22.8198	22.8029	pes	Pescadillo;
A0A8M6Z4Z2,E9QEE5	2	0.497382	0.134804	0.34278	-1.45264	22.9794	22.011	NA	NA	NA	NA	NA	NA	23.2198	NA	NA	23.7076	NA	cyp3c3,cyp3c2	Cytochrome P450, family 3, subfamily c, polypeptide 3 {ECO:0000313|Ensembl:ENSDARP00000109527, ECO:0000313|RefSeq:NP_001007401.2, ECO:0000313|RefSeq:XP_017209562.1};,Cytochrome P450 3A56-like isoform X1 {ECO:0000313|RefSeq:XP_021330384.1};
Q5PR45	14	0.366525	0.134828	0.34278	0.50223	27.4442	27.8235	27.97	27.5873	27.5906	27.6233	27.5772	26.5513	27.0294	28.0081	27.2575	27.619	26.6931	unknown	allantoinase {ECO:0000256|ARBA:ARBA00012863};
A0A8M6Z7Z9,Q7ZUE4	2	0.450422	0.135023	0.343031	0.84625	24.5166	25.2533	25.1419	24.7413	NA	NA	NA	24.9806	24.1118	NA	25.0016	22.9876	23.9147	prpf40a	Pre-mRNA-processing factor 40 homolog A isoform X1 {ECO:0000313|RefSeq:XP_017213138.1};
Q5SPD5	3	0.501682	0.135119	0.343031	-0.904094	24.3066	24.3877	23.7015	24.0491	24.2704	22.6583	NA	25.8057	24.6049	26.4825	24.635	23.1352	23.6418	gfus.1	GDP-L-fucose synthase {ECO:0000256|ARBA:ARBA00012371};
Q6NWL6	7	0.479708	0.135425	0.343564	-0.888171	23.8153	23.7478	22.527	23.7733	23.0813	NA	NA	25.8898	23.5504	25.2436	23.4066	23.4623	23.4705	uchl5	Ubiquitin carboxyl-terminal hydrolase {ECO:0000256|PIRNR:PIRNR038120, ECO:0000256|RuleBase:RU361215};
Q803M7	2	0.441687	0.135987	0.344744	-0.794208	24.0011	24.2636	23.935	22.9306	23.8743	22.8358	NA	25.7696	22.779	24.8653	23.7888	24.8382	24.1314	arpc5a	Actin-related protein 2/3 complex subunit 5 {ECO:0000256|RuleBase:RU004301};
A0A8M1RQR9	13	0.84295	0.136238	0.345135	1.17632	24.4983	25.4891	24.8692	23.1023	25.8399	26.8672	24.3512	26.7612	22.5649	24.9018	22.8434	22.2936	24.0961	c3a.4	Complement C3-like {ECO:0000313|RefSeq:XP_002660623.3};
A0A0R4IQY2	18	0.324141	0.136546	0.345503	0.645266	27.0172	27.7966	27.3444	27.7339	27.1052	28.3815	25.6774	26.7521	26.2035	26.3708	26.9835	27.0285	26.829	kynu	Kynureninase {ECO:0000256|HAMAP-Rule:MF_03017, ECO:0000256|PIRNR:PIRNR038800};
A0A8M6YXS6,F1QK60,F1QV31	6	0.631502	0.136693	0.345503	1.09363	23.9379	25.7703	24.5427	24.4509	24.8585	23.0497	NA	22.9929	22.3299	26.3829	22.7867	22.2173	23.9351	krt5,krt4	Keratin 5 isoform X1 {ECO:0000313|RefSeq:XP_017209104.1};,Keratin 4 {ECO:0000313|Ensembl:ENSDARP00000016453, ECO:0000313|RefSeq:NP_571584.2};
A0A8M9PQY7	4	0.739268	0.136796	0.345503	1.68875	25.4418	24.3488	25.9424	27.0101	28.5544	25.5751	NA	27.2028	25.1279	26.7367	21.8155	22.1041	NA	cel.2	Carboxylic ester hydrolase {ECO:0000256|RuleBase:RU361235};
A4FVM4	4	0.66982	0.136825	0.345503	-1.40102	22.1927	21.0252	NA	NA	NA	NA	NA	NA	21.7122	23.1188	22.4476	21.4552	23.3973	lss	Terpene cyclase/mutase family member {ECO:0000256|RuleBase:RU362003};
Q6DRP2	4	0.528492	0.136866	0.345503	-0.626232	23.6453	23.1899	23.5492	23.4555	22.8836	NA	NA	24.0528	24.5847	22.902	23.9535	23.5644	24.3175	gnl3	Guanine nucleotide-binding protein-like 3;
Q503F3	2	0.498727	0.137252	0.34602	-0.71501	23.5241	NA	22.8514	NA	23.087	23.2932	NA	24.2321	23.9891	NA	24.2963	23.0605	23.383	trmt112	Multifunctional methyltransferase subunit TRM112-like protein {ECO:0000256|ARBA:ARBA00019989};
Q7ZV34	4	0.525814	0.137364	0.34602	-1.01033	24.432	24.6924	24.8601	24.4872	NA	21.2635	NA	23.8304	24.6735	24.9556	25.3266	25.1668	25.0637	mcts1	Malignant T-cell-amplified sequence 1;
Q6PE26	9	0.533992	0.137383	0.34602	-0.733671	27.5173	26.8637	26.9905	26.0968	26.8623	28.1668	27.9226	29.5683	26.8556	27.8504	28.0614	27.5641	27.4049	calr3a	Calreticulin {ECO:0000256|PIRNR:PIRNR002356};
Q7ZTZ0	2	0.47763	0.137459	0.34602	-1.14712	23.2754	22.3194	NA	NA	NA	NA	NA	NA	23.9997	23.4341	22.9833	23.0037	23.9121	polr3f	DNA-directed RNA polymerase III subunit RPC6 {ECO:0000256|PIRNR:PIRNR028763};
F1Q890	7	0.714077	0.137874	0.346822	0.788963	23.5388	23.8917	NA	24.6918	22.7611	NA	24.5638	NA	23.52	24.107	22.7037	22.9452	22.6647	plg	Plasminogen {ECO:0000256|ARBA:ARBA00020043, ECO:0000256|PIRNR:PIRNR001150};
A0A8M2BF54,A0A8M2BF62,A0A8M3B2Q5,A0A8M6Z099,A0A8M6Z8G4,A0A8M9PS93,A0A8M9Q4N5,A0A8M9Q4N8,A0A8M9QAW0,A0A8M9QAW2,A0A8M9QFI7,A0A8M9QFJ0,A0A8M9QFJ5,A0A8M9QJR9,A0A8M9QJS4,B0S6P6	3	0.656331	0.138195	0.347383	2.24524	24.36	NA	NA	28.5194	22.8948	NA	NA	NA	23.3425	NA	NA	24.029	23.0142	ddx3xa	RNA helicase {ECO:0000256|ARBA:ARBA00012552};
A0A8M2BKY8,A0A8M9Q724,Q1LVK6	5	0.673941	0.139239	0.349637	-0.700553	24.7016	24.9489	24.2306	24.2187	24.6706	23.8822	NA	NA	24.8604	NA	26.1644	24.3745	24.9639	vaspb	Vasodilator-stimulated phosphoprotein isoform X2 {ECO:0000313|RefSeq:XP_005173737.1};
Q9MIX8	2	0.442203	0.139329	0.349637	-0.823711	25.7068	25.2328	25.4067	24.4893	25.7215	NA	NA	27.8021	24.9615	26.423	25.2794	26.003	25.7487	mt-cyb	Cytochrome b;
A0A8M9PQ61,A0A9F4KUS3	4	0.609918	0.139385	0.349637	0.674315	23.1941	22.8987	23.1536	22.8266	23.3463	23.73	25.0483	NA	22.882	23.183	22.7806	23.2432	22.0426	dspb	Desmoplakin-B {ECO:0000305};
Q4VBJ4	3	0.408956	0.139948	0.350803	1.01884	23.8771	24.7671	24.9993	23.8415	24.2417	23.8	NA	NA	23.6631	NA	24.5484	21.0099	24.023	gnpnat1	Glucosamine 6-phosphate N-acetyltransferase {ECO:0000256|RuleBase:RU365086};
Q6IMW7	4	0.672252	0.140257	0.351331	0.934537	23.7528	24.6879	25.2855	23.5998	23.0402	NA	NA	NA	23.1623	NA	NA	23.0952	23.3989	pvalb4	Parvalbumin {ECO:0000256|RuleBase:RU368048};
Q1MTI4,Q90XG0	6	0.478171	0.140647	0.351894	-0.776987	29.9391	30.5693	30.3873	29.6674	30.35	28.548	27.7817	29.4001	30.4063	31.3434	29.9025	30.5052	30.4082	tpi1a,tpi1b	Triosephosphate isomerase A;,Triosephosphate isomerase B;
A0A8M2BFY9,Q5U3K0	5	0.552385	0.140679	0.351894	0.954202	23.3084	24.1136	23.6859	24.2129	24.1293	23.6886	22.6225	NA	23.9198	20.1133	24.0534	22.8806	22.9727	chchd6b	MICOS complex subunit MIC25 isoform X1 {ECO:0000313|RefSeq:XP_005168759.1};
A0A8M1QKI5,A0A8M9P457	2	0.171524	0.140807	0.351968	-1.1616	23.7038	NA	NA	22.7745	NA	NA	NA	NA	24.4141	NA	24.0828	23.5682	23.6795	larp1	La-related protein 1 isoform X2 {ECO:0000313|RefSeq:XP_001920902.3};
Q5U3I7	2	0.107802	0.141099	0.352396	-1.22333	23.25	22.3325	NA	NA	NA	NA	NA	NA	23.3454	NA	23.566	NA	23.7561	mvk	Mevalonate kinase {ECO:0000256|ARBA:ARBA00012103, ECO:0000256|RuleBase:RU363087};
A0A8M1NVF2,A0A8M2BKD3	3	0.600833	0.141176	0.352396	-0.992039	24.3059	25.0229	22.4743	24.2716	25.0951	21.9599	NA	23.1094	25.7105	24.3667	25.6279	24.9299	24.7964	npm1b	Nucleophosmin {ECO:0000256|ARBA:ARBA00020749};
Q566U2	14	0.552019	0.141308	0.35248	-0.9283	26.0891	25.735	26.5139	23.6881	25.5376	26.6503	NA	NA	26.7888	26.6277	27.158	24.9853	27.2066	nsdhl	NAD(P) dependent steroid dehydrogenase-like {ECO:0000313|EMBL:AAH93332.1};
Q6NYE6,Q7ZVF8	3	0.438597	0.142226	0.354343	-0.883337	24.6163	24.558	25.2891	23.99	24.9693	23.9896	22.252	26.7953	24.4107	23.4257	25.2074	25.5777	24.9312	cyb5r3,cyb5r1	NADH-cytochrome b5 reductase {ECO:0000256|RuleBase:RU361226};,NADH-cytochrome b5 reductase {ECO:0000256|RuleBase:RU361226};
A0A8M2BCC8,A0A8M2BCE3,A0A8M2BCH0,A0A8M3AS47,A0A8M3AZG4,A0A8M3B9I1,A0A8M9PKD8,A5PMS9	10	0.233571	0.142253	0.354343	0.523353	25.1264	25.2493	25.3299	25.1215	25.1354	25.6629	25.8294	23.9718	24.5218	25.6885	25.3758	24.7708	24.8597	ap1b1	AP complex subunit beta {ECO:0000256|PIRNR:PIRNR002291};
A0A0R4ID09,A0A8M9Q888,Q7ZVH8	5	0.370707	0.142449	0.354584	-0.626979	22.9555	22.3599	21.9741	23.5073	22.2774	22.9491	NA	23.9712	23.1147	23.3329	23.5217	22.1106	23.3921	rps6ka3a	Ribosomal protein S6 kinase {ECO:0000256|PIRNR:PIRNR000606};
Q7ZV92	8	0.288268	0.142626	0.354776	-0.530022	26.0917	25.6831	26.2436	25.8706	25.3345	25.881	NA	27.0051	26.3423	25.5571	26.525	26.1256	26.4405	prpf19	Pre-mRNA-processing factor 19 {ECO:0000256|ARBA:ARBA00015618, ECO:0000256|RuleBase:RU367101};
A0A8M9P163,A0A8M9PFK2,Q0P492	4	0.463379	0.143174	0.355893	-1.13021	24.409	NA	NA	23.4402	NA	NA	NA	23.7572	25.4475	24.8328	24.3355	24.5772	24.4723	ugt5c2	UDP-glucuronosyltransferase {ECO:0000256|RuleBase:RU362059};
Q66L51	5	0.601942	0.14336	0.356107	0.688129	23.8572	24.2019	24.8149	23.1128	24.4219	24.455	NA	NA	23.6695	22.439	24.1471	23.2666	24.0435	coq5	2-methoxy-6-polyprenyl-1,4-benzoquinol methylase, mitochondrial {ECO:0000255|HAMAP-Rule:MF_03191};
Q7ZVN9	19	0.470933	0.143608	0.356353	0.528222	26.6946	27.0071	27.5888	26.42	27.1926	27.0238	26.52	27.3691	26.4197	26.7179	26.1508	26.0368	25.8888	acad11	Acyl-CoA dehydrogenase family member 11 {ECO:0000256|ARBA:ARBA00040622};
F1QSM3,Q05AL5,Q6GQM8	2	0.38326	0.143659	0.356353	-1.04761	25.9873	NA	25.6167	24.4089	26.1405	NA	NA	NA	25.321	NA	27.6512	26.9389	25.8341	cyp2x7,cyp2x9,cyp2x8	Cytochrome P450, family 2, subfamily X, polypeptide 7 {ECO:0000313|Ensembl:ENSDARP00000064585, ECO:0000313|RefSeq:NP_001243106.1};,Cytochrome P450, family 2, subfamily X, polypeptide 9 {ECO:0000313|RefSeq:NP_001070921.1};,Cytochrome P450, family 2, subfamily X, polypeptide 8 precursor {ECO:0000313|RefSeq:NP_001002187.1};
Q5U3U0	2	0.448309	0.144042	0.356957	-0.889763	24.4977	NA	24.2975	25.2734	24.1156	22.3268	NA	NA	24.4851	25.8954	24.3499	25.0415	24.6935	phyhd1	Phytanoyl-CoA dioxygenase domain-containing protein 1 {ECO:0000250|UniProtKB:Q5SRE7};
F1Q5H4,Q1RM15	3	0.622648	0.144127	0.356957	1.36095	23.466	NA	24.6325	NA	NA	NA	NA	23.7512	23.1962	21.8241	24.2081	22.8401	23.8097	gale	UDP-glucose 4-epimerase {ECO:0000256|RuleBase:RU366046};
Q7T2B6	20	0.448203	0.144202	0.356957	0.619684	25.8894	26.2609	26.1274	26.8028	25.9337	26.4548	25.6159	25.4321	26.2909	26.5745	25.9158	24.2794	24.9848	acox3	Acyl-coenzyme A oxidase {ECO:0000256|PIRNR:PIRNR000168};
Q8JIV1,Q90X33,Q9DGL6	2	0.40958	0.144906	0.358387	-0.793323	24.5465	23.4407	23.795	NA	24.9163	NA	NA	NA	25.5477	24.2467	24.3574	25.3316	24.7364	atp1a1a.5,atp1a1a.4,atp1a1a.1	Sodium/potassium-transporting ATPase subunit alpha {ECO:0000256|RuleBase:RU362084};,Sodium/potassium-transporting ATPase subunit alpha {ECO:0000256|RuleBase:RU362084};,Sodium/potassium-transporting ATPase subunit alpha {ECO:0000256|RuleBase:RU362084};
A0A8M1N0S4,A0A8M9P5U3	11	0.463051	0.14498	0.358387	0.614371	27.1265	26.7456	26.825	27.9571	27.7567	27.7051	27.6129	28.2105	26.4573	26.5638	25.9778	27.2108	26.4958	eci2	Enoyl-CoA delta isomerase 2, mitochondrial {ECO:0000313|RefSeq:NP_001002645.2};
Q9DEX7	11	0.778895	0.145159	0.35858	-1.19842	24.6049	23.3078	NA	24.1899	NA	NA	NA	26.3121	25.234	25.4246	24.5459	23.2198	NA	fads2	Acyl-CoA 6-desaturase {ECO:0000250|UniProtKB:O95864};
B8JLC8,Q4V984,Q7ZSZ0,Q7ZUV5	2	0.0847052	0.145316	0.358721	-1.39383	23.3487	22.4195	NA	NA	NA	NA	NA	NA	23.6449	23.9817	NA	NA	NA	rab1aa,rab1bb,rab1ab,rab1ba	Ras-related protein Rab-1A {ECO:0000256|ARBA:ARBA00039502};,Ras-related protein Rab-1A {ECO:0000256|ARBA:ARBA00039502};,Ras-related protein Rab-1A {ECO:0000256|ARBA:ARBA00039502};,Ras-related protein Rab-1A {ECO:0000256|ARBA:ARBA00039502};
A0A0R4ICN9,A0A8M9PWD1,A0A8M9QA62,Q7ZU42	3	0.505185	0.145518	0.35883	-0.714033	26.973	27.2733	26.5576	26.9341	26.5178	25.6348	NA	27.2803	27.8769	27.5821	25.5234	27.8221	27.7005	ola1,LOC110438478	Obg-like ATPase 1 {ECO:0000313|Ensembl:ENSDARP00000130715, ECO:0000313|RefSeq:NP_001268915.1};,Obg-like ATPase 1 {ECO:0000313|RefSeq:XP_021326651.1};
Q6P3J6	3	0.507867	0.145561	0.35883	0.612896	23.4138	23.8503	23.3874	24.0995	23.1758	24.088	NA	NA	23.114	23.7489	23.6114	22.1782	22.8839	fkbp8	peptidylprolyl isomerase {ECO:0000256|PROSITE-ProRule:PRU00277};
A7MCR1	10	0.449986	0.145772	0.359101	0.717405	27.0005	28.1911	27.4947	27.1275	27.8187	28.0036	25.5196	25.8966	25.9699	27.2593	27.633	26.4248	26.6671	uqcrfs1	Cytochrome b-c1 complex subunit Rieske, mitochondrial {ECO:0000256|RuleBase:RU004494};
A0A8M9PUE5,Q5RHZ6	9	0.455355	0.145923	0.359226	0.558687	26.1177	26.3744	26.3036	27.1075	25.9413	25.7808	26.8748	24.735	26.006	26.1104	26.4833	25.6298	26.0658	osgep	N(6)-L-threonylcarbamoyladenine synthase {ECO:0000256|ARBA:ARBA00012156};
A0A0R4I9S5,F1QE25	5	0.169841	0.146177	0.359412	0.688987	25.1019	26.4244	25.1862	25.2218	25.2287	NA	NA	24.9173	25.1815	24.34	25.9643	24.087	24.4676	naa15b,naa15a	N(Alpha)-acetyltransferase 15, NatA auxiliary subunit b {ECO:0000313|RefSeq:NP_976066.2};,N-alpha-acetyltransferase 15, NatA auxiliary subunit {ECO:0000313|Ensembl:ENSDARP00000015464, ECO:0000313|RefSeq:NP_956940.2};
Q6NWL4	3	0.656446	0.146289	0.359412	-1.02675	23.2523	22.2731	22.6915	NA	NA	NA	NA	22.801	23.1498	25.3824	23.1974	23.3965	23.127	cnot9	CCR4-NOT transcription complex subunit 9 {ECO:0000250|UniProtKB:Q92600};
Q803F3	9	0.567928	0.146301	0.359412	-0.737963	27.0396	27.2596	27.0456	26.6553	25.8166	26.408	NA	26.9416	27.5186	27.6315	28.186	25.642	28.3304	pdia6	Protein disulfide-isomerase A6 {ECO:0000256|ARBA:ARBA00024139};
Q7ZTY5	7	0.576851	0.146434	0.359493	-0.622767	23.0107	22.5934	21.7796	NA	22.6639	23.5112	NA	22.6023	23.2138	23.4413	23.5323	23.0803	23.6888	eif2b3	Translation initiation factor eIF2B subunit gamma {ECO:0000256|ARBA:ARBA00044196};
A0A8M1NUZ9,A0A8M9QJS0	2	0.436648	0.146649	0.359673	0.64471	24.1082	24.5478	24.9008	24.6898	23.7269	NA	NA	NA	24.01	24.4238	23.3409	23.2674	24.066	comtd1	Catechol O-methyltransferase domain-containing protein 1 precursor {ECO:0000313|RefSeq:NP_001157280.1};
A0A8M6Z1R1,Q7T314	4	0.400073	0.146709	0.359673	0.669237	23.9063	24.3497	24.6365	NA	23.9876	NA	NA	NA	23.3516	24.3385	23.3003	23.4775	23.8089	tomm40	Mitochondrial import receptor subunit TOM40 homolog {ECO:0000256|ARBA:ARBA00039690};
Q6NYH5	9	0.497812	0.146979	0.359938	-0.655997	25.546	25.6666	25.2919	25.0622	25.6367	24.2838	NA	26.4403	25.3507	27.1338	25.213	25.485	25.4425	atp1b1a	Sodium/potassium-transporting ATPase subunit beta {ECO:0000256|RuleBase:RU362099};
O93598	7	0.527858	0.147018	0.359938	0.667808	23.5723	23.6232	24.3798	23.0819	24.6582	23.6022	NA	NA	23.5759	NA	22.627	23.4191	23.183	stat1a	Signal transducer and activator of transcription {ECO:0000256|RuleBase:RU046415};
B0R0B3	7	0.824568	0.147217	0.360177	1.01824	23.2584	23.1528	24.9522	23.5532	23.8191	NA	NA	24.5279	23.5226	21.9694	22.0703	20.9982	24.0181	pgm5	Phosphoglucomutase 5 {ECO:0000313|Ensembl:ENSDARP00000080329};
Q4VBT1	4	0.712459	0.147593	0.360851	1.9547	25.7454	28.7172	24.5877	29.9805	23.4885	24.7036	28.3261	25.4083	22.3406	28.7493	23.6581	NA	23.2398	fabp1b.1	Fatty acid binding protein 1-B.1;
Q7ZV39	7	0.478255	0.148014	0.361633	0.553941	28.2866	28.5692	28.6008	29.3582	28.0911	28.2926	28.3185	NA	28.2832	27.628	28.1373	27.2544	28.6194	unknown	Voltage-dependent anion-selective channel protein 3 {ECO:0000256|ARBA:ARBA00017548};
Q31365	6	0.832868	0.148366	0.361712	0.82806	25.7786	26.897	27.1935	25.184	25.6801	NA	NA	NA	24.1927	25.4111	26.2389	25.5711	25.6391	mhc1uba	Major histocompatibility complex class I UBA precursor {ECO:0000313|RefSeq:NP_571546.1};
A4JYP0	2	0.297936	0.148459	0.361712	0.894152	22.1114	23.1703	22.9206	NA	21.8904	23.313	21.2499	NA	21.1732	NA	23.0708	21.5028	20.7121	dhrs13b.2	Uncharacterized protein LOC559844 {ECO:0000313|RefSeq:NP_001077299.1};
Q6NXB5	8	0.531173	0.148478	0.361712	-0.93592	24.5009	25.1179	23.7335	23.6731	24.0662	23.7943	23.8126	27.4647	25.128	25.8285	24.8495	22.8399	23.7025	clic5b	Chloride intracellular channel protein {ECO:0000256|RuleBase:RU362009};
A0A286Y9Z9,A0A8M3AU42,A0A8M3AU57,A0A8M3B146,A0A8M3B418,B7ZDD1	5	0.350352	0.148493	0.361712	-0.846713	23.558	23.778	22.6535	NA	23.526	22.2424	NA	25.7697	23.3603	24.1921	22.836	23.8858	23.3362	si:ch211-200p22.4	Phosphatidylinositol-binding clathrin assembly protein isoform X3 {ECO:0000313|RefSeq:XP_005172377.1};
Q7ZUI0	7	0.517214	0.148711	0.361712	-0.747702	25.5295	24.8712	24.0744	23.9733	24.865	25.9168	27.2335	25.3412	26.0336	25.7383	26.0884	26.3774	25.8416	rpl5a	60S ribosomal protein L5 {ECO:0000313|RefSeq:NP_956050.1};
A0A8M2B350,Q0II00	2	0.487939	0.148723	0.361712	0.849294	22.7422	23.3528	23.264	NA	NA	NA	NA	NA	NA	22.8714	22.8579	22.1109	21.9961	nfkb2	Nuclear factor NF-kappa-B p100 subunit isoform X2 {ECO:0000313|RefSeq:XP_005156871.1};
F1QFJ8	4	0.433614	0.148756	0.361712	0.650988	22.6574	23.443	23.7376	22.5272	NA	22.3685	NA	NA	22.638	21.8348	22.5751	22.6935	22.0989	hnrnph1l	Heterogeneous nuclear ribonucleoprotein H1,-like {ECO:0000313|Ensembl:ENSDARP00000027385, ECO:0000313|RefSeq:NP_997754.2};
A0A8M2BLG1,Q7T309	4	0.703826	0.148979	0.362009	1.12463	23.252	23.926	23.5615	23.077	23.3431	NA	NA	NA	22.3523	NA	NA	NA	NA	serpinb1l3	Serpin B6 {ECO:0000256|ARBA:ARBA00039202};
Q6DEJ9	6	0.489367	0.149267	0.362463	-0.717315	24.5981	23.998	23.4991	23.7828	26.12	23.634	NA	24.9326	25.612	25.2844	24.3832	24.5728	24.7597	dpm1	Dolichol-phosphate mannosyltransferase subunit 1 {ECO:0000256|ARBA:ARBA00014858, ECO:0000256|RuleBase:RU365083};
Q6GMK7	2	0.442461	0.149917	0.363533	0.578215	24.8275	25.4825	25.4322	25.3273	24.8088	25.3277	24.3208	23.5863	24.2139	25.7339	24.966	24.4388	24.2913	sh3bgrl2	SH3 domain-binding glutamic acid-rich-like protein 2;
Q7ZTS4	40	0.47316	0.150116	0.363533	-0.550609	28.9564	28.5986	29.0083	27.8848	28.7152	28.8079	29.0717	28.1284	29.029	29.6072	29.2317	30.1254	29.2684	krt18	Keratin, type I cytoskeletal 18;
Q6AZA1,Q7ZVJ0	6	0.36488	0.150132	0.363533	-0.666673	27.2235	26.928	27.1688	27.2629	26.7744	26.1651	NA	28.8336	26.7848	28.2812	26.5554	27.2939	27.4101	pfn2a	Profilin {ECO:0000256|RuleBase:RU003909};
Q6PC95	5	0.49569	0.150171	0.363533	-0.867119	26.468	26.5243	26.293	25.4188	26.1261	25.613	NA	29.016	26.2637	27.7791	25.2795	26.7978	26.0369	tuba8l2	Tubulin alpha chain {ECO:0000256|RuleBase:RU000352};
A0A8M6Z3X0,A0A8M9Q540	2	0.469569	0.150288	0.363533	0.621036	25.2356	25.4019	26.0616	24.5544	25.5165	NA	26.1961	NA	24.9173	24.4072	24.9001	24.725	25.6757	LOC101884968	Regulator of microtubule dynamics protein 2 {ECO:0000256|ARBA:ARBA00039964};
A0A8M2BJN0,A0A8M3B088,F1QQN9,Q7SY26	3	0.510809	0.150319	0.363533	-1.32154	22.7414	20.4838	NA	23.1111	NA	NA	NA	21.8524	22.4689	NA	23.1022	23.5563	24.6151	unknown,septin2	Uncharacterized protein LOC393431 isoform X1 {ECO:0000313|RefSeq:XP_005172514.1};,Septin-2 isoform X1 {ECO:0000313|RefSeq:XP_009296783.1};
A0A8M2B9X2	3	0.587289	0.151026	0.364901	0.7712	24.2131	25.1684	24.7968	23.2124	25.1144	24.7014	NA	NA	23.6611	23.3665	24.5645	22.7	24.8453	si:ch211-152c8.5	Protein phosphatase 1 regulatory subunit 3G {ECO:0000313|RefSeq:XP_005162995.1};
A0A8M6Z1M3	3	0.58135	0.151089	0.364901	-0.546254	23.1006	23.037	22.9932	22.4511	22.7071	NA	NA	NA	23.7049	23.1681	23.411	23.0158	23.417	abcf3	ATP-binding cassette sub-family F member 3 {ECO:0000313|RefSeq:XP_017206710.1};
Q8UW07	9	0.515893	0.15128	0.365116	0.604173	25.9418	26.7262	25.9076	26.769	26.8748	25.0793	NA	24.9834	25.4972	25.6865	25.7236	25.849	26.2638	cyp1a	Cytochrome P450 1A {ECO:0000256|RuleBase:RU368045};
A0A8M9PPZ1	5	0.671903	0.151805	0.366136	1.83319	28.5778	30.7841	22.8726	31.2697	30.9902	30.4219	30.1279	NA	27.3497	26.1879	27.7769	27.9711	28.6038	LOC797311	LOW QUALITY PROTEIN: succinyl-CoA:3-ketoacid coenzyme A transferase 1, mitochondrial-like isoform X1 {ECO:0000313|RefSeq:XP_021324906.1};
B8JLJ8,F6PB84	8	0.345797	0.152399	0.367243	0.640865	25.5874	25.8165	24.9134	26.3086	25.1359	26.9965	26.2761	25.1074	25.0915	24.6204	26.592	25.2495	24.941	hnrpkl	Heterogeneous nuclear ribonucleoprotein K {ECO:0000256|ARBA:ARBA00018447};
E7FD91	3	0.529363	0.152514	0.367243	-0.779357	24.079	23.9363	23.2943	24.0786	23.4481	NA	NA	NA	25.3694	NA	25.0341	23.3493	24.122	ddx6	RNA helicase {ECO:0000256|ARBA:ARBA00012552};
Q6P607	10	0.418216	0.152617	0.367243	0.532507	28.5059	28.1858	28.6331	29.2916	28.8452	29.3471	28.3299	28.1774	28.3044	28.333	27.3154	29.1091	28.1984	gnmt	Glycine N-methyltransferase {ECO:0000256|ARBA:ARBA00019972, ECO:0000256|PIRNR:PIRNR000385};
Q7ZW33	4	0.47847	0.152675	0.367243	-0.548699	23.2254	23.8969	22.7558	23.0203	22.1939	22.7637	NA	23.5207	22.9441	23.8578	23.6552	23.134	23.7372	utp15	U3 small nucleolar RNA-associated protein 15 homolog;
A0A8M2B696,A0A8M3AKC0,A0A8M3AL24,A0A8M3AL27,A0A8M3ASP2,A0A8M3ASP9,A0A8M3AVN6,A0A8M3AVP3,A0A8M3B3N5,A0A8M6YTZ6,A0A8M6YU02,A0A8M6YUK6,A0A8M6YUL3,A0A8M6YUL9,A0A8M6YWF8,A0A8M6YWG4,A0A8M6YWG9,A0A8M6Z2F9,A0A8M6Z2G6,A0A8M6Z318,A0A8M6Z325,A0A8M6Z331,A0A8M9P1Z8,A0A8M9PB61,A0A8M9PGN1	2	0.367241	0.153342	0.368599	0.82389	21.9163	NA	21.6622	22.8887	NA	22.6104	NA	NA	22.3812	NA	21.0843	21.8137	20.9737	macf1a	Microtubule-actin cross-linking factor 1 isoform X5 {ECO:0000313|RefSeq:XP_005159722.1};
A0A8M3ARX3,Q5U3E2	4	0.654058	0.15384	0.369548	0.709239	23.2958	23.3846	24.0408	NA	23.6779	NA	NA	NA	23.0647	23.5845	NA	22.61	22.7083	cetp	Cholesteryl ester transfer protein {ECO:0000256|ARBA:ARBA00022354};
A0A8M9PPG9	2	0.458536	0.15423	0.370235	0.542453	23.3755	23.9349	23.9384	23.232	23.6021	NA	NA	NA	22.9452	22.9925	23.0347	23.436	23.2637	xpo1b	Exportin 1 (CRM1 homolog, yeast) b {ECO:0000313|Ensembl:ENSDARP00000128611};
Q6P696	8	0.576803	0.154352	0.370278	-0.646463	25.6178	25.3791	25.7688	24.3416	25.5654	25.2709	NA	27.2675	25.0408	26.2016	25.3317	25.6571	25.9709	glo1	Lactoylglutathione lyase {ECO:0000256|ARBA:ARBA00012081, ECO:0000256|RuleBase:RU361179};
Q568T7	2	0.0991027	0.154739	0.370958	-1.16565	22.5551	NA	21.6809	NA	NA	NA	NA	NA	22.7862	NA	NA	22.7774	22.9759	rrp7a	Ribosomal RNA-processing protein 7 homolog A {ECO:0000313|RefSeq:NP_001017579.1};
A0A8M1Q6X1,X1WGQ3	3	0.492136	0.154899	0.371092	-0.963849	23.3314	NA	23.0597	24.1631	22.9429	21.0179	NA	22.7506	NA	24.3165	22.8909	24.7321	24.1086	si:dkey-96g2.1	Uncharacterized protein si:dkey-96g2.1 isoform X2 {ECO:0000313|RefSeq:XP_001332769.3};
Q6AXL2	2	0.461918	0.155493	0.372265	1.25169	26.5433	25.5851	28.9577	26.3291	28.0479	26.9261	NA	NA	26.702	22.9357	27.6024	25.5712	26.7762	rida	Reactive intermediate imine deaminase A homolog {ECO:0000313|Ensembl:ENSDARP00000052096};
A0A8M9PPZ9	5	0.625324	0.15605	0.373349	0.833111	23.5345	23.1402	24.5753	23.0668	24.8468	25.0429	22.5344	23.917	NA	22.4399	NA	22.8799	22.9017	si:ch211-14a17.10	Restin homolog isoform X2 {ECO:0000313|RefSeq:XP_021326934.1};
A0A8M6Z0Z7,A0A8M6Z1L1,A0A8M6Z367,A0A8M6Z8L4,A0A8M6Z906,A0A8M6Z908,A0A8M9PUM4,A0A8M9Q6Z2,A0A8M9QCW1,Q4QRH6	9	0.415832	0.156383	0.373896	0.574643	24.8873	25.3985	25.7102	25.3247	25.3909	25.0276	24.039	NA	24.4726	24.1323	24.0286	25.165	25.0705	itih3b.2	Inter-alpha-trypsin inhibitor heavy chain H4 isoform X2 {ECO:0000313|RefSeq:XP_017213662.1};
A0A8M2BB11,A0PGM0	3	0.543715	0.15654	0.374021	-0.771072	24.7973	23.2104	23.4654	25.4687	24.5899	25.3245	NA	NA	25.3429	24.1638	25.5528	25.791	25.0639	cyp2k18,cyp2k19	Cytochrome P450, family 2, subfamily K, polypeptide 18 isoform X1 {ECO:0000313|RefSeq:XP_005163790.1};,Cytochrome P450 CYP2K19 {ECO:0000313|EMBL:AAX37319.1};
A0A8M3ANY8,A0A8M3AWE0,A0A8M9P6Q4,A0A8M9P6Q8,A0A8M9PH76,A0A8M9PH81,A0A8M9PN43,A0A8M9PN49,A0A8M9PVD2,A0A8M9PVD9,A0A8M9PVE3,A0A8M9PYU5,A0A8M9PYV3	2	0.468597	0.156651	0.374036	1.0848	23.1639	NA	24.3697	23.857	22.5666	NA	NA	NA	22.1705	NA	NA	NA	22.8555	akap13	A-kinase anchor protein 13 isoform X10 {ECO:0000313|RefSeq:XP_009296118.1};
A0A8M3ANA5,E7EXK9,F1QZ04	7	0.445536	0.156954	0.374509	0.687783	23.1382	23.3165	23.0153	23.9103	23.3578	24.1345	23.1582	24.4844	22.1844	22.7402	23.3313	22.7925	21.2333	acy1,LOC100001620	N-acyl-aliphatic-L-amino acid amidohydrolase {ECO:0000256|ARBA:ARBA00011913};,N-acyl-aliphatic-L-amino acid amidohydrolase {ECO:0000256|ARBA:ARBA00011913};
Q6ZM13	6	0.640032	0.1573	0.374859	-1.13835	30.3271	29.1247	29.1539	28.2028	30.179	29.05	32.8371	31.6689	29.8111	29.9351	31.4497	33.2264	29.2864	hbaa2	Hemoglobin, alpha adult 2 {ECO:0000313|Ensembl:ENSDARP00000092484};
A0A8M9QGC9,F6PBM1	4	0.273965	0.157311	0.374859	0.640333	25.1009	25.1797	25.9424	25.1455	25.9715	25.826	24.0769	NA	24.4611	NA	25.118	24.6944	24.5931	macrod1	O-acetyl-ADP-ribose deacetylase MACROD1 isoform X1 {ECO:0000313|RefSeq:XP_021336679.1};
A0A8M2BBE0,A0A8M2BBK6,A0A8M9PMQ5,Q5RKN4	5	0.0381136	0.157649	0.37541	-0.72107	23.2228	NA	22.6723	23.2842	22.2874	23.045	NA	22.4044	23.544	NA	23.0947	24.4825	24.1909	glyr1	Cytokine-like nuclear factor N-PAC {ECO:0000256|ARBA:ARBA00034140};
B8A565	10	0.47381	0.157752	0.37541	0.549005	25.4459	25.1584	26.0567	26.139	26.0336	25.5199	25.415	24.0146	25.3554	25.3616	24.9648	26.1922	25.14	c9	Complement component C9 {ECO:0000256|ARBA:ARBA00018261};
Q568J8	2	0.382807	0.157865	0.375429	0.908543	25.1593	24.9082	26.0863	24.3862	24.6954	26.6342	26.4258	25.4052	23.4465	NA	25.8493	NA	23.7556	tmem256	Transmembrane protein 256;
Q2TJF5	2	0.489928	0.158097	0.375651	1.19866	22.7166	22.8154	24.8904	21.5225	23.6929	NA	NA	23.086	21.0035	NA	22.0055	NA	NA	lama4	Laminin alpha 4 {ECO:0000313|EMBL:AAX55656.1};
Q6NZZ8	5	0.605672	0.158327	0.375651	-1.14737	23.8662	24.0966	NA	23.9654	22.1599	NA	NA	24.9196	NA	24.1897	NA	NA	NA	chia.3	chitinase {ECO:0000256|ARBA:ARBA00012729};
A0A8M6YXS6,F1QV31	9	0.777995	0.158359	0.375651	1.54036	23.4953	24.5743	24.4202	24.8086	22.2773	25.2472	NA	20.2651	21.0267	26.6655	21.5571	NA	24.1114	krt5	Keratin 5 isoform X1 {ECO:0000313|RefSeq:XP_017209104.1};
A0A8M2BI26,E7FAK0,F1R9N6,R4GEY3	2	0.467539	0.158379	0.375651	0.976072	26.3243	27.3082	27.4045	25.6774	26.7095	27.1839	NA	26.4868	22.9043	26.802	27.2118	26.25	25.6289	si:dkey-108k21.21,si:ch211-113a14.24,si:ch211-113a14.12,si:ch211-113a14.18	Histone H1-like {ECO:0000313|RefSeq:XP_005170784.2};,Histone H1-like {ECO:0000313|RefSeq:XP_689758.1};,Si:ch211-113a14.12 {ECO:0000313|Ensembl:ENSDARP00000067943};,Histone H1-like {ECO:0000313|RefSeq:XP_001331207.2};
Q5TZ05	5	0.360351	0.158844	0.376502	0.594412	24.5091	24.1662	25.2408	24.7905	24.4842	25.1847	NA	NA	24.1844	NA	23.8954	23.884	24.7516	msraa	peptide-methionine (S)-S-oxide reductase {ECO:0000256|ARBA:ARBA00012502};
Q6DGK1	2	0.492145	0.15916	0.377002	-0.82205	25.7475	26.1602	25.6926	25.3143	25.6276	23.8878	NA	NA	25.5546	27.8191	25.8701	26.3994	25.1496	arl1	ADP-ribosylation factor-like protein 1 {ECO:0000256|ARBA:ARBA00040615};
Q6NWI5	23	0.47889	0.159436	0.37737	0.765784	26.8793	27.5378	26.6785	26.4434	27.739	27.403	27.7712	28.7924	25.3194	26.259	26.7385	25.4398	26.4292	mccc2	methylcrotonoyl-CoA carboxylase {ECO:0000256|ARBA:ARBA00026116};
Q803J3	14	0.303602	0.159526	0.37737	-0.540457	24.4252	24.5761	24.7684	23.0705	24.2212	24.0161	NA	25.1706	24.6167	24.743	24.6042	24.2174	24.6734	rab2a	Ras-related protein Rab-2A {ECO:0000256|ARBA:ARBA00039510};
Q6DGA7	2	0.499996	0.159738	0.37762	0.952312	23.9015	24.1229	24.9497	NA	NA	NA	NA	NA	22.9231	NA	24.5854	23.2151	23.6125	cybc1	Cytochrome b-245 chaperone 1 homolog {ECO:0000305};
Q7SXJ4	6	0.6328	0.159856	0.37765	0.724967	25.7346	26.0264	26.0789	25.9249	26.5177	26.4002	25.6346	27.3886	25.4644	23.6556	25.2701	24.6717	25.7823	hibadhb	3-hydroxyisobutyrate dehydrogenase {ECO:0000256|RuleBase:RU910714};
A0A2R9YJG8,F1QE31,F1R2X6	3	0.490118	0.160518	0.378678	0.571482	22.7643	22.7701	NA	22.5774	22.8399	23.8203	23.3723	21.6495	22.4594	23.2222	23.1832	22.2317	22.2812	psme4b	Proteasome activator complex subunit 4B {ECO:0000313|Ensembl:ENSDARP00000127351, ECO:0000313|RefSeq:XP_005156263.1};
Q1RLT1,Q503G5	3	0.538382	0.160523	0.378678	-0.748474	24.9753	23.1204	25.1468	24.6891	25.1508	24.8981	NA	NA	24.97	24.4473	25.029	26.5574	25.7438	gmpr2,gmpr	GMP reductase {ECO:0000256|HAMAP-Rule:MF_03195};,GMP reductase {ECO:0000256|HAMAP-Rule:MF_03195};
A0A0R4IIC4,A0A8M2BE44	3	0.640439	0.160697	0.378678	-1.17981	23.9859	23.5955	22.7628	23.7335	23.0202	NA	NA	26.1597	24.4603	26.2997	21.271	23.8377	24.7185	dennd4c	DENN domain-containing protein 4C isoform X2 {ECO:0000313|RefSeq:XP_001919990.2};
A0A2R8Q650,A0A8M2B602,A0A8M2B6C5,Q803M1	2	0.47042	0.160716	0.378678	-1.08028	22.322	20.9407	22.407	NA	NA	NA	NA	NA	22.782	NA	NA	22.0497	23.4308	tpm3	Tropomyosin 3 {ECO:0000313|Ensembl:ENSDARP00000149575};
Q5RKM6	15	0.280885	0.16116	0.379475	-0.425784	23.6247	23.6099	23.4357	23.3164	23.2049	23.3952	NA	23.9113	23.9565	23.78	23.4879	23.9266	23.8468	farsb	phenylalanine--tRNA ligase {ECO:0000256|ARBA:ARBA00012814};
Q64HD0	5	0.544622	0.161595	0.380152	0.711146	24.1382	25.2048	24.6992	24.239	23.8025	24.685	NA	24.2038	24.4694	23.766	24.0957	24.5163	21.8384	shbg	Sex hormone-binding globulin {ECO:0000256|ARBA:ARBA00040510};
F1QJN9	4	0.70508	0.161808	0.380152	1.51361	25.7026	25.149	26.0115	26.6273	29.0013	25.5687	26.399	28.1302	25.2901	28.1579	23.5845	22.7402	21.7721	cpb1	Carboxypeptidase B {ECO:0000256|ARBA:ARBA00039334};
Q6IQQ7	7	0.643102	0.161838	0.380152	0.822477	24.9442	24.8173	26.2939	24.8237	26.259	24.77	NA	25.0159	23.5674	25.2238	22.8125	24.8481	25.9542	lum	Lumican {ECO:0000256|ARBA:ARBA00013370};
A0A8M9Q381,A0A8M9QCE4	11	0.530129	0.161898	0.380152	0.638441	27.3785	27.7092	27.9173	26.9218	27.9725	28.7836	26.8822	25.7857	28.1237	27.0198	26.614	27.3675	27.445	si:ch211-127i16.2	Amine oxidase {ECO:0000256|RuleBase:RU362067};
A0A0R4IQW7	8	0.379928	0.162005	0.380152	0.802893	23.1809	23.4967	24.0121	NA	NA	NA	NA	NA	22.9387	23.4007	22.1169	23.4088	22.8925	utp20	Small subunit processome component 20 homolog {ECO:0000313|RefSeq:XP_009298288.1};
Q5U369	20	0.679999	0.162086	0.380152	-0.845086	27.0645	27.6564	26.6824	24.5426	26.5109	26.9708	27.4889	28.0649	25.6772	27.7499	26.8494	28.9116	27.6696	anxa3b	Annexin {ECO:0000256|RuleBase:RU003540};
A0A0R4IJ40,A0A8M3ANN0,A0A8M3AYE9,A0A8M3B648,A0A8M9P562,A0A8M9P566,A0A8M9PF41,A0A8M9PKT2,A0A8M9PKT9,A0A8M9PT52,A0A8M9PT59,A0A8M9PWJ8,A0A8M9PWK3,B3GQ72	2	0.482616	0.162724	0.380756	1.44425	22.5623	NA	23.6455	NA	NA	NA	NA	NA	21.9134	NA	NA	21.4047	23.2855	agrn	Agrin {ECO:0000256|ARBA:ARBA00016077};
A0A8M3AY21,Q6PD84	6	0.652148	0.162748	0.380756	-0.864356	23.3851	20.9242	23.4261	24.4346	23.5374	22.4425	NA	NA	23.1785	23.4275	23.5742	24.382	24.5244	stxbp3	Syntaxin-binding protein 3 isoform X1 {ECO:0000313|RefSeq:XP_009294850.1};
A8WGJ1,Q1MTC4	10	0.416599	0.162758	0.380756	-0.858627	26.2351	26.0435	24.9453	NA	25.1968	26.6942	NA	25.9642	27.1723	27.9998	25.0583	25.9434	27.3335	vtg2	Vitellogenin 2 isoform 2 {ECO:0000313|RefSeq:NP_001103854.1};
Q642M9	14	0.529507	0.16277	0.380756	0.765475	27.3745	27.9274	27.6486	27.0992	27.9043	28.6778	27.2861	24.7847	27.7188	27.6422	28.3309	26.3013	27.1728	dhdh	Trans-1,2-dihydrobenzene-1,2-diol dehydrogenase;
Q1RLR9,Q4V914	2	0.40805	0.163155	0.38128	0.595431	26.149	26.6874	26.8875	25.5356	26.6856	26.4375	NA	NA	25.7413	24.9689	26.4311	25.815	26.3001	macroh2a1,macroh2a2	Core histone macro-H2A {ECO:0000256|PIRNR:PIRNR037942};,Core histone macro-H2A {ECO:0000256|PIRNR:PIRNR037942};
Q6PBW3	9	0.713425	0.163302	0.38128	-0.906769	28.7333	27.8727	27.9516	28.149	27.2426	28.9848	29.4789	26.1833	29.7593	29.3511	30.4538	29.912	29.4609	rps14	Small ribosomal subunit protein uS11 {ECO:0000256|ARBA:ARBA00035160};
Q6PFM3	14	0.353016	0.163399	0.38128	0.786293	25.3619	26.1802	25.8843	24.2195	26.264	26.4057	NA	23.1871	24.6531	25.5377	26.0622	25.0527	25.534	slc25a12	Calcium-binding mitochondrial carrier protein Aralar1 {ECO:0000313|RefSeq:NP_997947.1};
A0A8M9PPJ2	4	0.323141	0.163421	0.38128	0.778588	23.8959	24.3083	24.4008	NA	24.1083	23.8042	NA	NA	23.6237	NA	NA	NA	23.13	ces2a	Carboxylic ester hydrolase {ECO:0000256|RuleBase:RU361235};
Q5XJJ3	24	0.260762	0.16357	0.381378	-0.510405	27.193	27.5419	27.0243	27.1215	27.4156	26.88	25.6432	27.1896	27.2632	27.6126	27.7013	27.7079	27.2144	atp5pb	ATP synthase subunit b {ECO:0000256|RuleBase:RU368017};
A8KAZ3	4	0.135327	0.164021	0.382181	0.725862	23.9547	25.0009	24.2429	24.578	24.4934	23.273	NA	NA	24.4105	23.7419	24.434	23.1823	22.1902	atl2	Atl2 protein {ECO:0000313|EMBL:AAI53895.1};
A0A8M1N7G9,A0A8M3B403,A0A8M9PPG3,B0JZL7	2	0.480719	0.16436	0.382696	0.735653	24.1586	25.3461	24.2314	24.0509	24.4772	NA	NA	NA	23.709	NA	23.7806	22.9363	24.737	enpp1	Ectonucleotide pyrophosphatase/phosphodiesterase family member 1 {ECO:0000313|RefSeq:NP_001025339.1};
Q642J0	3	0.536925	0.164456	0.382696	0.990719	26.7071	26.6186	26.6453	27.1673	27.2765	27.9595	27.5478	24.1002	27.4001	23.7788	28.1635	26.3897	27.4384	hint1	Adenosine 5'-monophosphoramidase HINT1 {ECO:0000256|ARBA:ARBA00039810};
A0A8M9P953,A0A8M9P9Q7	2	0.150051	0.164622	0.382832	1.23063	23.8509	NA	24.7738	NA	NA	NA	NA	NA	NA	NA	23.9621	23.7263	22.9413	LOC100535674,unm_sa911	Guanylate-binding protein 1-like {ECO:0000313|RefSeq:XP_021322938.1};,Guanylate-binding protein 1-like {ECO:0000313|RefSeq:XP_021323188.1};
A0A8M6YW17	5	-0.336883	0.16481	0.383019	0.951248	22.9635	NA	23.0723	NA	NA	23.9961	NA	NA	21.9858	NA	NA	22.8076	22.9555	fbn1	Fibrillin-1 {ECO:0000313|RefSeq:XP_017207479.2};
A0A8M2B1S0,A0A8M3B3T9,A0A8M3B6N8,A1L2D3	2	0.5	0.165816	0.385107	-0.990802	22.2861	NA	22.1067	21.1444	NA	NA	NA	NA	21.9156	23.2091	23.4431	21.8977	NA	srpk1b	non-specific serine/threonine protein kinase {ECO:0000256|ARBA:ARBA00012513};
Q6DGB2	8	0.467453	0.166227	0.385812	0.713331	25.5403	26.0962	27.338	25.1004	25.7836	25.1664	NA	NA	24.2442	24.7761	25.7798	25.6607	25.4574	impa1	Inositol-1-monophosphatase {ECO:0000256|RuleBase:RU364068};
A0A8M1P6F7	10	0.637023	0.166451	0.386079	-0.592452	23.7263	22.4485	23.4431	23.3879	22.9583	NA	24.7781	24.3123	24.3019	23.9282	23.5802	24.1799	23.6713	nop2	NOP2 nucleolar protein homolog (yeast) {ECO:0000313|Ensembl:ENSDARP00000102247};
Q6PHJ3	4	0.716515	0.167647	0.388601	-0.880334	25.6884	26.112	24.8698	NA	24.4327	NA	NA	NA	25.3753	26.1094	24.8815	26.7261	27.0002	ctsa	Carboxypeptidase {ECO:0000256|RuleBase:RU361156};
A0A8M6YZX7,A0A8M6Z1G8	2	0.447955	0.167755	0.388601	-1.25451	24.1103	24.1532	23.4967	22.7695	23.6367	23.0738	NA	23.3465	24.2704	29.2288	23.9141	23.3508	23.9723	ap1g1	AP-1 complex subunit gamma {ECO:0000256|PIRNR:PIRNR037094};
Q6P5J0	11	0.772668	0.168092	0.389047	1.20403	25.1306	22.8223	25.8382	26.0832	28.3846	26.7573	24.51	25.4873	25.2038	25.5249	22.1877	23.1027	25.665	amy2a	Alpha-amylase {ECO:0000256|ARBA:ARBA00012595, ECO:0000256|RuleBase:RU361134};
F1QVC6	2	0.170786	0.168309	0.389047	-0.853033	24.2466	23.9928	23.3807	NA	23.9039	NA	NA	NA	25.406	NA	24.1989	23.4537	25.39	srsf9	Serine and arginine-rich-splicing factor 9 {ECO:0000313|Ensembl:ENSDARP00000002874};
Q5U373	4	0.596752	0.168328	0.389047	-0.703792	24.4306	23.5663	23.9004	NA	24.4176	NA	NA	24.5666	24.7594	25.9928	24.1027	24.2135	24.3564	cab39l	Calcium-binding protein 39-like {ECO:0000313|EMBL:AAH85674.1, ECO:0000313|Ensembl:ENSDARP00000053239, ECO:0000313|RefSeq:XP_005171043.1};
Q8AWD0	14	0.275346	0.168384	0.389047	0.667177	28.3007	28.1385	28.4453	28.5065	28.5794	28.4768	29.6596	25.8886	28.0008	28.262	28.7904	28.3601	28.5009	vdac2	Voltage-dependent anion-selective channel protein 2 {ECO:0000256|ARBA:ARBA00017547};
A2CE93,F1QAC1	43	0.328888	0.16885	0.389872	0.503979	25.9504	26.2631	26.2946	26.7033	26.6001	26.3542	24.9991	26.0977	25.3139	25.1534	25.8071	26.0464	25.772	iqgap2	IQ motif-containing GTPase-activating protein 2 {ECO:0000313|Ensembl:ENSDARP00000122218};
A2BHB8	3	0.483884	0.169253	0.39055	0.982418	23.7289	24.5066	22.9883	NA	24.4329	24.6722	NA	NA	22.0932	NA	NA	22.8638	24.5456	isg15	ISG15 ubiquitin-like modifier {ECO:0000313|Ensembl:ENSDARP00000112153};
Q9MIY8	2	0.49121	0.169715	0.391364	-1.21336	24.6937	23.723	NA	NA	NA	NA	NA	25.608	23.9695	25.0897	NA	25.0785	NA	mt-co1	Cytochrome c oxidase subunit 1;
Q803J6	7	0.437051	0.170094	0.391921	0.625435	24.9255	26.1355	24.6525	25.7491	24.2405	NA	25.4136	NA	24.441	24.5968	24.5535	24.1197	25.3529	sdcbp2	Sdcbp protein {ECO:0000313|EMBL:AAI64064.1};
Q5XJ36	8	0.484577	0.170198	0.391921	0.675353	26.7425	27.0502	27.4024	27.7171	26.3376	26.8935	NA	NA	27.016	24.949	26.4165	26.3871	27.2554	park7	Parkinson disease protein 7 homolog {ECO:0000305};
A4QNX7	2	0.133481	0.170286	0.391921	1.39262	22.7685	NA	NA	22.3006	24.6292	NA	NA	NA	21.513	NA	22.6315	NA	NA	fam114a1	Fam114a1 protein {ECO:0000313|EMBL:AAI39562.1};
Q6PHD8	8	0.400526	0.170417	0.39197	-0.640144	26.6333	25.6741	25.5776	26.7155	25.6582	26.8706	27.3832	27.2098	26.8119	25.4172	27.5478	27.5507	27.1827	pa2g4b	Proliferation-associated 2G4, b {ECO:0000313|EMBL:AAH71536.1, ECO:0000313|Ensembl:ENSDARP00000016160};
A0A0G2KLD8,A0A8M9PW47	2	0.404561	0.170752	0.39247	0.655886	24.3306	23.8852	23.9349	25.1167	25.2918	25.0643	NA	NA	24.3535	23.8939	22.8079	24.4929	24.4652	bphl	Biphenyl hydrolase like {ECO:0000313|Ensembl:ENSDARP00000133165};
Q7ZUR1	10	0.488315	0.170854	0.39247	0.530296	24.7301	24.6104	25.04	25.2949	25.1534	NA	NA	NA	24.1939	24.1574	24.6898	24.545	24.8859	capn1	Calpain-1 catalytic subunit {ECO:0000256|ARBA:ARBA00020246};
A0A8M1P7C1	52	0.432022	0.171451	0.393589	0.489223	25.4236	25.4419	25.9078	25.5996	25.7748	25.9798	25.3051	24.2063	25.6074	26.0408	24.9231	25.3512	24.945	c3a.1	Complement component c3a precursor {ECO:0000313|RefSeq:NP_571317.1};
A0A8M9PID4,A0A8M9QDV0,F1QX13,Q3MU74	8	0.640574	0.172298	0.395278	-0.726496	24.6041	24.1453	24.3644	23.4512	24.5607	25.17	23.7538	25.1786	23.4427	26.9357	24.38	25.4555	24.4119	c3a.3,c3a.2	Complement component c3a, duplicate 3 isoform X1 {ECO:0000313|RefSeq:XP_021331182.1};,Complement component c3a, duplicate 2 isoform X1 {ECO:0000313|RefSeq:XP_021333981.1};
F1QBW2	3	0.634068	0.17243	0.395326	0.818516	23.3533	23.9544	23.7344	NA	NA	NA	NA	NA	23.0502	NA	22.9109	23.1165	NA	slc12a4	Solute carrier family 12 member 4 {ECO:0000313|Ensembl:ENSDARP00000024612, ECO:0000313|RefSeq:XP_691291.2};
A0A8M9PTN0,F1QFC2,F1R886,Q6DHC4	2	0.348828	0.172789	0.395897	0.482597	24.3328	24.5695	24.5736	24.5337	24.6564	25.1008	23.8787	NA	24.0086	23.8123	24.6098	23.5802	24.3366	bfb,cfb	Complement component bfb isoform X1 {ECO:0000313|RefSeq:XP_021324425.1};,Complement factor B {ECO:0000313|Ensembl:ENSDARP00000098086, ECO:0000313|RefSeq:NP_571413.2};
A7MBY2	4	0.483291	0.173257	0.396713	-0.678588	25.6571	25.9554	25.557	25.3465	24.3151	25.4148	NA	NA	26.7255	24.6901	26.0055	25.7231	26.8376	alyref	THO complex subunit 4 {ECO:0000313|RefSeq:NP_001098578.1};
A3KPS8	6	0.530558	0.173724	0.397399	-0.743208	25.04	25.0839	24.8593	24.8607	25.0192	24.6334	23.5541	27.8806	24.8479	25.3256	25.0991	24.2279	25.0886	ugt5c3	UDP-glucuronosyltransferase {ECO:0000256|RuleBase:RU362059};
Q7T334	20	0.348085	0.173832	0.397399	0.479286	28.0731	28.4049	28.2516	28.0949	28.953	28.4572	27.7147	27.7873	27.7046	26.9464	27.885	28.5002	28.1772	mdh2	Malate dehydrogenase {ECO:0000256|RuleBase:RU003405};
Q6TH32	12	0.30046	0.17389	0.397399	-0.576801	27.0385	26.2056	27.2303	26.9107	26.7513	26.5213	NA	27.4042	26.3817	27.5355	26.9004	28.5822	26.9999	cfl1	Cofilin-1 {ECO:0000313|Ensembl:ENSDARP00000023177, ECO:0000313|RefSeq:NP_998806.1};
F1DB26	13	0.468747	0.174081	0.397581	0.490724	23.3379	24.242	23.3748	23.7377	23.6444	23.0287	NA	23.7471	23.0442	22.7477	23.3801	22.6654	23.1044	abcc2	ABC-type glutathione-S-conjugate transporter {ECO:0000256|ARBA:ARBA00024220};
A0A286Y993,A0A8M2BGX5,A0A8M3ASB5,A0A8M9Q0C1	3	0.575249	0.174227	0.397661	-0.807084	24.7968	23.8074	24.1725	24.5712	25.5754	23.6562	NA	23.977	25.3471	24.7345	26.3184	23.8412	26.7637	lxn	Latexin {ECO:0000313|Ensembl:ENSDARP00000143725, ECO:0000313|RefSeq:XP_005169694.1};
Q7ZW17	8	0.58213	0.174562	0.39817	-0.637962	23.6686	24.1354	22.6396	23.073	23.2953	NA	NA	22.729	23.9591	24.7596	23.9525	24.2101	23.9324	ptpn11a	Tyrosine-protein phosphatase non-receptor type {ECO:0000256|PIRNR:PIRNR000929};
A0A286YBG8,A0A8M3AU12,A0A8M3B109,A0A8M3B3X5,Q7T2D2	2	0.482392	0.174937	0.398729	0.757956	23.8184	23.0513	24.9284	24.5163	24.462	NA	NA	NA	23.5021	22.3497	24.2165	23.0381	24.3013	arrb2a,arrb2b	Arrestin, beta 2a {ECO:0000313|Ensembl:ENSDARP00000144541};,Arrestin, beta 2b isoform X3 {ECO:0000313|RefSeq:XP_009301316.1};
Q5SPG8	8	0.574805	0.175107	0.398729	0.618902	26.5962	26.8631	26.3029	26.38	27.4907	27.7884	26.6088	27.8775	25.7721	26.4964	26.4246	25.375	25.7747	acot20	Acyl-CoA thioesterase 20 {ECO:0000313|Ensembl:ENSDARP00000062337};
A0A0R4IN78,A0A8M2BDG3,A0A8M2BII7,A3KP89,B1WB98,F8W562,Q7SYN3,Q7ZVG8	2	0.303149	0.175141	0.398729	0.898074	23.4022	23.4732	NA	24.4923	23.5883	NA	NA	NA	23.509	NA	NA	23.4663	21.8842	stk24b,stk25a,stk25b,stk24a,stk26	non-specific serine/threonine protein kinase {ECO:0000256|ARBA:ARBA00012513};,non-specific serine/threonine protein kinase {ECO:0000256|ARBA:ARBA00012513};,non-specific serine/threonine protein kinase {ECO:0000256|ARBA:ARBA00012513};,non-specific serine/threonine protein kinase {ECO:0000256|ARBA:ARBA00012513};,non-specific serine/threonine protein kinase {ECO:0000256|ARBA:ARBA00012513};
A0A8M2BIJ9,A0A8M2BIM2,A0A8M2BIP8,A0A8M2BJ22,A0A8M3AQD0,A0A8M9P831,A0A8M9PJ00,A0A8M9PQ02,A0A8M9PXD0,A0A8M9Q0P4	2	0.494919	0.176049	0.40054	1.02514	22.4705	22.8772	NA	NA	NA	NA	23.4306	NA	21.8935	NA	22.9372	20.7943	22.89	acin1a	Apoptotic chromatin condensation inducer in the nucleus isoform X1 {ECO:0000313|RefSeq:XP_005171332.1};
A0A8M9PV15,B2XCL9	5	0.624473	0.176164	0.400545	0.626681	23.6907	24.052	24.0676	23.1901	23.4885	25.222	NA	23.7372	23.4328	NA	23.3429	22.5328	23.841	appl1	DCC-interacting protein 13-alpha isoform X1 {ECO:0000313|RefSeq:XP_021335332.1};
A0A2R8QKX7,A0A8M6Z809	4	0.429985	0.176299	0.400597	0.530316	24.4168	24.693	25.2666	24.8814	25.1003	23.5889	NA	24.1751	23.6584	24.554	24.4389	24.4555	23.7724	mospd2	Motile sperm domain-containing 2 {ECO:0000313|Ensembl:ENSDARP00000153687};
Q567V5	3	0.544852	0.176483	0.400762	-0.758121	25.3201	25.7236	25.4616	23.7731	24.7742	24.8004	NA	27.76	24.8401	25.3247	25.6236	25.6589	24.7808	snrpd2	Small nuclear ribonucleoprotein Sm D2 {ECO:0000256|RuleBase:RU365051};
Q0ZBR7	4	0.663767	0.177152	0.40186	-0.931218	25.8959	24.3272	26.3881	26.5279	24.1848	25.512	NA	28.8901	25.6049	26.6429	25.5775	25.1645	26.0353	mif	Macrophage migration inhibitory factor {ECO:0000256|ARBA:ARBA00039619};
E7F2I0	2	0.428164	0.177192	0.40186	1.49814	24.8105	23.6913	24.4619	29.4717	24.6132	NA	NA	NA	23.9228	NA	24.7024	23.2386	24.3817	tap2t	Antigen peptide transporter 2-like isoform X1 {ECO:0000313|RefSeq:XP_005156356.1, ECO:0000313|RefSeq:XP_009305024.1};
Q5BLH5	11	0.443909	0.177322	0.4019	-0.82305	24.9167	24.1335	25.5915	23.7589	25.1635	23.8782	NA	NA	25.0813	27.3169	24.1393	25.112	24.9915	capn2a	Calpain-2 catalytic subunit {ECO:0000256|ARBA:ARBA00014052};
Q6PGT7	2	0.43559	0.177681	0.402458	-0.713649	23.5143	23.6572	23.7037	23.3879	23.4632	21.5753	NA	24.6218	22.8656	24.5219	NA	23.9996	23.3466	napsa	Uncharacterized protein LOC336746 precursor {ECO:0000313|RefSeq:NP_956325.1};
A0A8M9PKV4,A8WGS1,E9QJJ5,Q6NZ09	2	0.49511	0.178719	0.404553	0.649907	25.51	26.4797	25.8679	25.3453	25.4574	26.0246	NA	NA	25.3592	23.976	26.4088	24.7578	25.4236	adrm1,adrm1b	Proteasomal ubiquitin receptor ADRM1 isoform X2 {ECO:0000313|RefSeq:XP_021325529.1};,Proteasomal ubiquitin receptor ADRM1;
A0A8M9P163,A0A8M9PFK2,A0A8M9PMA0,A0A8M9PQD9,A3KPS8,D3XDA7,Q0P492	2	0.408075	0.179623	0.406322	-1.14709	24.6679	24.3119	21.5613	25.8446	24.6596	NA	NA	NA	25.5824	NA	24.8048	24.3639	26.2146	ugt5c2,ugt5c3,ugt5c1	UDP-glucuronosyltransferase {ECO:0000256|RuleBase:RU362059};,UDP-glucuronosyltransferase {ECO:0000256|RuleBase:RU362059};,UDP-glucuronosyltransferase {ECO:0000256|RuleBase:RU362059};
Q1LYB6	4	0.693927	0.17981	0.406322	0.922336	24.302	25.8478	24.1343	24.0216	25.1844	24.7511	24.64	23.2257	24.132	27.0363	22.8749	23.7106	22.0655	atp5if1b	ATPase inhibitor B, mitochondrial {ECO:0000305};
Q6PCS7	3	0.483756	0.180026	0.406322	-0.619567	22.5064	22.56	22.4321	21.9494	22.0647	21.9767	NA	23.096	21.654	24.0396	22.9262	NA	22.365	prkag1	5'-AMP-activated protein kinase subunit gamma-1 {ECO:0000256|ARBA:ARBA00018007};
A0A1L1QZC0,A0A2R8S079,A0A8M9PY44	4	0.707805	0.180043	0.406322	-0.98543	26.3266	26.8836	25.3807	24.4448	26.6263	NA	NA	NA	25.077	27.2277	27.594	27.3784	NA	cyp2x12	Cytochrome P450 2F2 {ECO:0000313|RefSeq:XP_005166578.1};
Q6AXI3	3	0.301653	0.180069	0.406322	-0.589147	21.1097	20.274	20.3942	21.2285	20.4449	21.734	NA	NA	21.3943	21.2309	21.0133	22.3479	21.035	rad23aa	UV excision repair protein RAD23 {ECO:0000256|RuleBase:RU367049};
A0A8M2B3I8,A0A8M3ASL4,C9K4U5,F1R6L2	4	0.5681	0.180262	0.406389	0.506857	23.693	24.6128	24.4538	24.0952	23.4015	23.9818	22.9951	23.6027	23.275	NA	23.223	23.3132	23.6687	hip1	Huntingtin-interacting protein 1 isoform X2 {ECO:0000313|RefSeq:XP_005157490.1};
Q6PC77	14	0.262512	0.180326	0.406389	0.534321	28.0874	28.6723	27.7831	28.3493	28.1749	29.025	28.1228	26.4211	28.2143	28.5843	27.7716	27.8914	28.0389	atp5pd	ATP synthase subunit d, mitochondrial {ECO:0000256|ARBA:ARBA00021688, ECO:0000256|PIRNR:PIRNR005514};
Q7ZU99	20	0.209552	0.180529	0.406589	-0.438374	26.5827	26.6207	26.6941	26.35	26.3123	25.9181	26.286	25.9062	26.8788	27.2645	26.8388	27.1121	26.8109	vcp	Transitional endoplasmic reticulum ATPase {ECO:0000250|UniProtKB:P23787};
E7F5W0	2	0.480279	0.18113	0.407394	1.63112	22.8068	22.5638	NA	24.6809	NA	NA	NA	NA	20.5786	NA	23.4039	NA	NA	gba2	Non-lysosomal glucosylceramidase {ECO:0000256|PIRNR:PIRNR028944};
A0A8M1N7Z8,A0A8M2BKU1,Q08C80,Q6NW90,Q6P5M9,Q6PE34,Q7ZW01	8	0.547827	0.181374	0.407394	-0.641655	28.0845	27.2946	28.8069	27.4258	28.0177	27.2417	27.7951	26.8589	28.4817	28.0211	28.2248	29.8445	29.0007	tubb2b,tubb5,tubb4bl,tubb4b,wu:fj33a08,wu:fd02b12	Tubulin beta chain {ECO:0000256|RuleBase:RU000352};,Tubulin beta chain {ECO:0000256|RuleBase:RU000352};,Tubulin beta chain {ECO:0000256|RuleBase:RU000352};,Tubulin beta chain {ECO:0000256|RuleBase:RU000352};,Tubulin beta chain {ECO:0000256|RuleBase:RU000352};,Tubulin beta chain {ECO:0000256|RuleBase:RU000352};
A0A8M9QA83,Q6PC76	4	0.197798	0.181556	0.407394	-1.07625	23.2974	22.5743	22.3203	NA	22.9798	NA	NA	NA	22.8834	23.173	25.3439	21.8989	25.2059	gorasp2	Golgi reassembly-stacking protein 2 isoform X1 {ECO:0000313|RefSeq:XP_021332486.1};
A0A8M1N645,A0A8M1P9L1,F1R6N4	2	0.5	0.181607	0.407394	1.29653	22.9219	NA	24.2077	NA	NA	22.9326	NA	NA	23.2761	NA	NA	21.2712	NA	echdc1	Ethylmalonyl-CoA decarboxylase isoform 2 {ECO:0000313|RefSeq:NP_001018399.2};
A0A0R4IH79	19	0.494713	0.181673	0.407394	0.542809	24.4169	24.9217	24.8632	24.0658	25.4099	24.3044	NA	24.4913	23.5889	25.0775	24.4163	23.6074	23.8397	lonp1	Lon protease homolog, mitochondrial {ECO:0000256|HAMAP-Rule:MF_03120};
A0A8M9PQT7,Q6IQ56,Q7ZVB5	3	0.596999	0.181701	0.407394	-0.780517	25.3129	24.7691	25.505	25.1575	24.4293	NA	24.575	27.4676	25.2515	26.7668	24.8044	25.8053	23.9107	snrpd3,snrpd3l	Small nuclear ribonucleoprotein Sm D3 {ECO:0000256|ARBA:ARBA00020160, ECO:0000256|RuleBase:RU365050};,Small nuclear ribonucleoprotein Sm D3 {ECO:0000256|ARBA:ARBA00020160, ECO:0000256|RuleBase:RU365050};
Q6DGK7	4	0.596994	0.181708	0.407394	0.965829	24.9054	26.2107	25.3453	NA	25.9342	24.2777	NA	NA	24.7332	25.2923	25.7708	22.1586	24.4258	spryd4	SPRY domain-containing 4 {ECO:0000313|Ensembl:ENSDARP00000148036};
R4GDP5	4	0.460704	0.181948	0.407394	-0.508217	23.2206	23.5516	23.0152	22.6107	23.0718	23.3735	22.1762	22.5511	23.8812	23.0918	23.3796	24.2683	23.6763	api5	Apoptosis inhibitor 5 {ECO:0000313|Ensembl:ENSDARP00000126600, ECO:0000313|RefSeq:NP_955834.2};
[truncated: 2,101 more rows]

## Sheet: Peptides in zebrafish liver
Peptide table from peptides.txt file (MaxQuant results)
[truncated: 29,204 more rows]
[truncated: 43 more columns]

## Sheet: Design
Experimental samples and groups
sample	group
L10F	Female
[truncated: 11 more rows]
